# Supplementary material for: Mycb and Mych stimulate Müller glial cell reprogramming and proliferation in the uninjured and injured zebrafish retina
Source: Development. 2024 Jul 26;151(14):dev203062. doi: 10.1242/dev.203062 (PMC11369687; doi:10.1242/dev.203062)
Supplement: Table S1. Primers, MOs, and gRNAs used in this study. [file develop-151-203062-TableS1.xlsx]

## Sheet: MO, gRNAs sequences
Supplementary Table S1: Primers, MOs, and gRNAs used in this study.
	Morpholino(MO)	Sequence 5′–3′
	Control MO	5’-CCTCTTACCTCAGTTACAATTTATA-3'
	mycb MO	5'-GTGGTAAAAGCTGAATGAACACTGA-3'
	mych MO	5'-CGCCTGCAGCATCTTGACGGAACCT-3'
	gRNA sequences
	T7 universal gRNA sequences	AAAAGCACCGACTCGGTGCCACTTTTTCAAGTTGATAACGGACTAGCCTTATTTTAACTTGCTATTTCTAGCTCTAAAAC
	mycb gRNA #1	TAATACGACTCACTATAGGGGAGCGGTTTCTCCGCAGGTTTTAGAGCTAGAAATAGC
	mycb gRNA #2	TAATACGACTCACTATAGGGAAGGGGTCTGACAGGGAGTTTTAGAGCTAGAAATAGC
	mych gRNA #1 FP	AAAATAATACGACTCACTATAGGAGACTGAGGCGGTGTG
	mych gRNA #1 RP	GGAGACTGAGGCGGTGTGgttttagagctagaaat
	Mutant Genotyping primers
	mycb FP	GCTGCTACTCCCACTGTTTG
	mycb RP	TGTTAACGTGACACCGCTTG
	mych FP	aacagGTTCCGTCAAGATGC
	mych RP	GGAGTCTTCGCTCTCCAGTG
	mych mutant FP	CCTGCAGTGCATCCCCAC
	mych mutant RP	CGGTAAAGTTCCAGTCCA
	gRNA sequences (for u6a Transgenic)
	U6_mych #1 FP	ttcGGAGACTGAGGCGGTGTG
	U6_mych #1 RP	aaacCACACCGCCTCAGTCTC
	U6_mych #2 FP	ttcGTCCCCGTCGGGGCGCCAC
	U6_mych #2 RP	aaacGTGGCGCCCCGACGGGGA
	U6_mycb #1 FP	ttcGGAGCGGTTTCTCCGCAG
	U6_mycb #1 RP	aaacCTGCGGAGAAACCGCTC
	U6_mycb #2 FP	ttcGGGAAGGGGTCTGACAGGGA
	U6_mycb #2 RP	aaacTCCCTGTCAGACCCCTTCC
	Transgenic Genotyping primers
	mycb FP	AAGGAGGTCGACCGCTGAATTCAAGTATGGAGTG
	mycb RP	AAGAGGGATCCGAAAGGGAAACACCACGGACG
	mych FP	AAGGAGCTCGAGTAACAGGTTCCGTCAAGATGC
	mych RP	AAGAGGGATCCTGTGGACAGTGAACCGTAGTC

## Sheet: qPCR primers
	qPCR primers	Sequence 5′–3′
	myca qFP	AGCAGCAGTGGCAGCGATTCAGAAGATG
	myca qRP	TGGAGACGTGACAGCGCTTCAAAACTAGG
	mycb qFP	AGTAGTGACAGCGAATCCGATGACG
	mycb qRP	ATGTGGCTCTCGAATTTAATCCGC
	mych qFP	CAACGACAAGGCGTCCAAAG
	mych qRP	CCGGGTGCTCAATGTCTCTT
	mycla qFP	CTGGACATTTTTGGGAATCTGGGTTC
	mycla qRP	ATCATCATCCTCATCGTCATCGGATG
	myclb qFP	GGATCCAGCAGCTGTCCTTA
	myclb qRP	TATGTTCCACCGTCACCACA
	mycn qFP	GAGACTCCGAGCGACTCTGATGATG
	mycn qRP	GGCTGCTGCTGTCCTCTTTAAAATG
	gapdhs qFP	atgtctgagctttgtgttgg
	gapdhs qRP	tcagttttccatcctccatgt
	ascl1a qFP	ATTCCAGTCGGGCGTCCTGTCA
	ascl1a qRP	CCTCCCAAGCGAGTGCTGATATTTT
	lin28a qFP	TAACGTGCGGATGGGCTTCGGATTTCTGTC
	lin28a qRP	ATTGGGTCCTCCACAGTTGAAGCATCGATC
	pold1 qFP	GGGAGTTGCGGCGTATATGA
	pold1 qFP	CGGGTGTGATCTCCCTTCAG
	primpol qFP	CTGGTGCCACAATGTGAAGC
	primpol qRP	TGAGGCAGAGGAAAGCTAGA
	ccna2 qFP	ACACTGGCCAGTGGATCATGGTCG
	ccna2 qFP	CAGGGACACCTCATGGTACTTTG
	cdk1 qFP	GACCAACTCTTTAGGATCTTCAGGAC
	cdk1 qRP	AGCATTTTCATGAGAAGGTCGATGC
	pcna qFP	ATGATCTCGTGTGCCAAGGATGG
	pcna qRP	CTGCAATTTTGTACTCAACCACTAG
	mki67 qFP	TGCCGCAGGTATCGAAAGAG
	mki67 qRP	GAGGTGGGTACTCAAACCTGA
	rps6 qFP	ACGATGAACGCAAGCTGAGA
	rps6 qRP	CACAACGTAGCCCTTCCACT
	rps8a qFP	TCGCCGCATCCACACAATAA
	rps8a qRP	GGTCTTGCGGGTACAGCATTC
	rpl15 qFP	GCCATCAAGCTGAGGCA
	rpl15 qRP	ACGGTAGATAACATAGCCTTGTTTG
	rpl27 qFP	CACCTCATGCCAACCAGATACT
	rpl27 qRP	ACTTAACCTTGGCCTCTCGC
	rrp9 qFP	GTGCCTCAGGCTCCCATAAT
	rrp9 qRP	CCATCGTCCCAATCTGTGCT
	imp4 qFP	AGTTTCTCAAAATGCTGCGAC
	imp4 qRP	ACTCCTGCCCACTTGTACTC
	eif4e1c qFP	CAGCGTCCAACGGTCAGAAG
	eif4e1c qRP	CAGTTTCAGTTCCTCGCGGC
