# Supplementary material for: Mycb and Mych stimulate Müller glial cell reprogramming and proliferation in the uninjured and injured zebrafish retina
Source: Development. 2024 Jul 26;151(14):dev203062. doi: 10.1242/dev.203062 (PMC11369687; doi:10.1242/dev.203062)
Supplement: Table S2. Injury-induced DNA replication and cell cycle genes regulated by mycb and mych. [file develop-151-203062-TableS2.xlsx]

## Sheet: mcm
Supplementary Table S2: Injury-induced DNA replication and cell cycle genes regulated by mycb and mych.
gene_id	entrezgene_id	external_gene_name	description	baseMean.WT2dpi_vs_WTuninj	log2FoldChange.WT2dpi_vs_WTuninj	lfcSE.WT2dpi_vs_WTuninj	stat.WT2dpi_vs_WTuninj	pvalue.WT2dpi_vs_WTuninj	padj.WT2dpi_vs_WTuninj	Condition.WT2dpi_vs_WTuninj	Control.WT2dpi_vs_WTuninj	Call.WT2dpi_vs_WTuninj	baseMean.mych2dpi_vs_WT2dpi	log2FoldChange.mych2dpi_vs_WT2dpi	lfcSE.mych2dpi_vs_WT2dpi	stat.mych2dpi_vs_WT2dpi	pvalue.mych2dpi_vs_WT2dpi	padj.mych2dpi_vs_WT2dpi	Condition.mych2dpi_vs_WT2dpi	Control.mych2dpi_vs_WT2dpi	Call.mych2dpi_vs_WT2dpi
ENSDARG00000074326	100333576	mcm8	minichromosome maintenance 8 homologous recombination repair factor [Source:ZFIN;Acc:ZDB-GENE-120927-1]	392.621	7.9315	0.602721	13.1595	1.50118e-39	1.57694e-37	WT.2dpi	WT.uninj	YES	392.621	-0.428527	0.414914	-1.03281	0.301694	0.563932	mychMT.2dpi	WT.2dpi	NO
ENSDARG00000040041	337598	mcm4	minichromosome maintenance complex component 4 [Source:ZFIN;Acc:ZDB-GENE-030131-9544]	9412.84	6.62645	0.249861	26.5206	5.60949e-155	2.27454e-151	WT.2dpi	WT.uninj	YES	9412.84	-0.875235	0.24146	-3.62476	0.000289227	0.00726531	mychMT.2dpi	WT.2dpi	YES
ENSDARG00000102798	192338	mcm2	minichromosome maintenance complex component 2 [Source:ZFIN;Acc:ZDB-GENE-020419-24]	8135.93	6.58807	0.472243	13.9506	3.12051e-44	4.18975e-42	WT.2dpi	WT.uninj	YES	8135.93	-0.77604	0.467949	-1.65839	0.0972398	0.300178	mychMT.2dpi	WT.2dpi	NO
ENSDARG00000019507	286747	mcm5	minichromosome maintenance complex component 5 [Source:ZFIN;Acc:ZDB-GENE-021209-1]	7193.59	5.95059	0.348334	17.083	1.98719e-65	6.49812e-63	WT.2dpi	WT.uninj	YES	7193.59	-0.90806	0.3438	-2.64124	0.00826029	0.0677833	mychMT.2dpi	WT.2dpi	NO
ENSDARG00000024204	192323	mcm3	minichromosome maintenance complex component 3 [Source:ZFIN;Acc:ZDB-GENE-020419-4]	6016.42	5.89726	0.364997	16.157	1.01339e-58	2.63403e-56	WT.2dpi	WT.uninj	YES	6016.42	-0.879788	0.360043	-2.44356	0.014543	0.0963852	mychMT.2dpi	WT.2dpi	NO
ENSDARG00000045815	553396	mcm10	minichromosome maintenance 10 replication initiation factor [Source:NCBI gene;Acc:553396]	661.466	5.41245	0.572258	9.45805	3.13739e-21	1.04104e-19	WT.2dpi	WT.uninj	YES	661.466	-0.937372	0.556761	-1.68362	0.0922558	0.292251	mychMT.2dpi	WT.2dpi	NO
ENSDARG00000101180	192333	mcm7	minichromosome maintenance complex component 7 [Source:ZFIN;Acc:ZDB-GENE-020419-27]	5144.59	4.23143	0.27558	15.3546	3.29765e-53	6.55457e-51	WT.2dpi	WT.uninj	YES	5144.59	-0.967421	0.273186	-3.54125	0.000398234	0.00907931	mychMT.2dpi	WT.2dpi	YES
ENSDARG00000057683	566409	mcm6	minichromosome maintenance complex component 6 [Source:ZFIN;Acc:ZDB-GENE-030909-6]	6718.56	4.10734	0.657725	6.24476	4.24445e-10	4.3026e-09	WT.2dpi	WT.uninj	YES	6718.56	-0.856257	0.657317	-1.30265	0.192693	0.446045	mychMT.2dpi	WT.2dpi	NO
ENSDARG00000013528	555610	mcm9	minichromosome maintenance 9 homologous recombination repair factor [Source:NCBI gene;Acc:555610]	569.823	3.70218	0.300546	12.3182	7.23066e-35	5.7488e-33	WT.2dpi	WT.uninj	YES	569.823	-0.85662	0.286765	-2.98719	0.00281558	0.0334362	mychMT.2dpi	WT.2dpi	YES
ENSDARG00000055314	321119	mcmbp	minichromosome maintenance complex binding protein [Source:NCBI gene;Acc:321119]	3673.91	1.25252	0.174609	7.17329	7.3217e-13	1.04905e-11	WT.2dpi	WT.uninj	YES	3673.91	-0.445552	0.174026	-2.56025	0.0104596	0.0789992	mychMT.2dpi	WT.2dpi	NO
ENSDARG00000021402	436589	mcm3ap	minichromosome maintenance complex component 3 associated protein [Source:ZFIN;Acc:ZDB-GENE-040715-1]	1794.83	0.586686	0.258096	2.27314	0.023018	0.0490506	WT.2dpi	WT.uninj	YES	1794.83	-0.339246	0.257752	-1.31617	0.188116	0.439299	mychMT.2dpi	WT.2dpi	NO
gene_id	entrezgene_id	external_gene_name	description	baseMean.WT_inj_vs_WT	log2FoldChange.WT_inj_vs_WT	lfcSE.WT_inj_vs_WT	padj.WT_inj_vs_WT	Condition.WT_inj_vs_WT	Control.WT_inj_vs_WT	Call.WT_inj_vs_WT	WT_1.x	WT_2.x	WT_inj_1.x	WT_inj_2.x	mycb_inj_1.x	mycb_inj_2.x	baseMean.mycb_inj_vs_WT_inj	log2FoldChange.mycb_inj_vs_WT_inj	lfcSE.mycb_inj_vs_WT_inj	padj.mycb_inj_vs_WT_inj	Condition.mycb_inj_vs_WT_inj	Control.mycb_inj_vs_WT_inj	Call.mycb_inj_vs_WT_inj
ENSDARG00000045815	553396	mcm10	minichromosome maintenance 10 replication initiation factor [Source:NCBI gene;Acc:553396]	249	7.02151	0.560304	4.74e-34	WT_inj	WT	YES	5.87394	5.87983	8.35761	8.14786	7.48196	7.28562	249	-1.38991	0.424469	0.00657462	mycb_inj	WT_inj	YES
ENSDARG00000040041	337598	mcm4	minichromosome maintenance complex component 4 [Source:ZFIN;Acc:ZDB-GENE-030131-9544]	3529.87	6.53287	0.201111	1.79e-227	WT_inj	WT	YES	8.77967	8.76571	12.2778	12.2126	11.0712	11.0641	3529.87	-1.66985	0.173819	2.64e-19	mycb_inj	WT_inj	YES
ENSDARG00000102798	192338	mcm2	minichromosome maintenance complex component 2 [Source:ZFIN;Acc:ZDB-GENE-020419-24]	3904.4	6.39948	0.201081	1.44e-218	WT_inj	WT	YES	8.91052	8.99055	12.3681	12.4251	11.2392	11.1919	3904.4	-1.67222	0.178983	2.64e-18	mycb_inj	WT_inj	YES
ENSDARG00000024204	192323	mcm3	minichromosome maintenance complex component 3 [Source:ZFIN;Acc:ZDB-GENE-020419-4]	2773.69	6.23779	0.255502	1.73e-128	WT_inj	WT	YES	8.40785	8.62567	11.8798	11.941	10.6929	10.6648	2773.69	-1.73854	0.235006	9.95e-12	mycb_inj	WT_inj	YES
ENSDARG00000019507	286747	mcm5	minichromosome maintenance complex component 5 [Source:ZFIN;Acc:ZDB-GENE-021209-1]	2979.03	6.22772	0.290834	7.98e-99	WT_inj	WT	YES	8.68608	8.39367	12.0874	12.009	10.6429	10.4425	2979.03	-2.10106	0.275877	2.14e-12	mycb_inj	WT_inj	YES
ENSDARG00000074326	100333576	mcm8	minichromosome maintenance 8 homologous recombination repair factor [Source:ZFIN;Acc:ZDB-GENE-120927-1]	133.253	5.8996	0.620602	7.22e-20	WT_inj	WT	YES	5.49465	5.49864	7.09135	7.47346	6.64024	6.34847	133.253	-1.40121	0.546033	0.0428984	mycb_inj	WT_inj	YES
ENSDARG00000057683	566409	mcm6	minichromosome maintenance complex component 6 [Source:ZFIN;Acc:ZDB-GENE-030909-6]	2803.63	5.78282	0.217148	8.47e-153	WT_inj	WT	YES	8.75282	8.72927	11.8813	11.9213	10.9939	10.7758	2803.63	-1.44064	0.198469	2.51e-11	mycb_inj	WT_inj	YES
ENSDARG00000101180	192333	mcm7	minichromosome maintenance complex component 7 [Source:ZFIN;Acc:ZDB-GENE-020419-27]	2504.39	3.44587	0.226919	8.51e-50	WT_inj	WT	YES	9.81685	9.59348	11.7277	11.8923	10.8975	10.7686	2504.39	-1.44212	0.224061	4.6e-09	mycb_inj	WT_inj	YES
ENSDARG00000013528	555610	mcm9	minichromosome maintenance 9 homologous recombination repair factor [Source:NCBI gene;Acc:555610]	239.239	3.43676	0.451187	5.17e-13	WT_inj	WT	YES	6.73052	6.46919	8.24905	8.32764	7.45076	7.37436	239.239	-1.46992	0.440138	0.00539363	mycb_inj	WT_inj	YES
ENSDARG00000055314	321119	mcmbp	minichromosome maintenance complex binding protein [Source:NCBI gene;Acc:321119]	2450.55	0.720707	0.212696	0.00269167	WT_inj	WT	YES	11.1347	11.0483	11.6698	11.4241	11.0367	10.905	2450.55	-0.916412	0.213167	0.000189	mycb_inj	WT_inj	YES

## Sheet: ccn
gene_id	entrezgene_id	external_gene_name	description	baseMean.WT2dpi_vs_WTuninj	log2FoldChange.WT2dpi_vs_WTuninj	lfcSE.WT2dpi_vs_WTuninj	stat.WT2dpi_vs_WTuninj	pvalue.WT2dpi_vs_WTuninj	padj.WT2dpi_vs_WTuninj	Condition.WT2dpi_vs_WTuninj	Control.WT2dpi_vs_WTuninj	Call.WT2dpi_vs_WTuninj	baseMean.mych2dpi_vs_WT2dpi	log2FoldChange.mych2dpi_vs_WT2dpi	lfcSE.mych2dpi_vs_WT2dpi	stat.mych2dpi_vs_WT2dpi	pvalue.mych2dpi_vs_WT2dpi	padj.mych2dpi_vs_WT2dpi	Condition.mych2dpi_vs_WT2dpi	Control.mych2dpi_vs_WT2dpi	Call.mych2dpi_vs_WT2dpi
ENSDARG00000019741	567411	ccndx	cyclin Dx [Source:ZFIN;Acc:ZDB-GENE-080917-47]	247.792	7.57701	0.634387	11.9438	6.99393e-33	5.02819e-31	WT.2dpi	WT.uninj	YES	247.792	-1.26549	0.471549	-2.68369	0.0072815	0.0624699	mychMT.2dpi	WT.2dpi	NO
ENSDARG00000051923	58025	ccnb1	cyclin B1 [Source:ZFIN;Acc:ZDB-GENE-000406-10]	2538.82	7.08706	0.320132	22.1379	1.36381e-108	1.45526e-105	WT.2dpi	WT.uninj	YES	2538.82	-1.63034	0.291878	-5.58568	2.32794e-08	5.07309e-06	mychMT.2dpi	WT.2dpi	YES
ENSDARG00000098622	30188	ccne1	cyclin E1 [Source:NCBI gene;Acc:30188]	780.327	6.31118	0.509161	12.3953	2.77262e-35	2.27579e-33	WT.2dpi	WT.uninj	YES	780.327	-0.535223	0.473576	-1.13017	0.258403	0.522289	mychMT.2dpi	WT.2dpi	NO
ENSDARG00000011094	192295	ccna2	cyclin A2 [Source:ZFIN;Acc:ZDB-GENE-020418-1]	4441.61	5.53168	0.350571	15.779	4.33703e-56	9.87966e-54	WT.2dpi	WT.uninj	YES	4441.61	-1.23152	0.345575	-3.5637	0.000365666	0.0085246	mychMT.2dpi	WT.2dpi	YES
ENSDARG00000101637	30222	ccnd1	cyclin D1 [Source:NCBI gene;Acc:30222]	17493.2	5.11187	0.20004	25.5543	4.91936e-144	1.42479e-140	WT.2dpi	WT.uninj	YES	17493.2	-0.561349	0.1979	-2.83653	0.00456061	0.0459071	mychMT.2dpi	WT.2dpi	NO
ENSDARG00000034855	767751	ccnb3	cyclin B3 [Source:ZFIN;Acc:ZDB-GENE-060929-684]	397.577	4.00932	0.626925	6.39522	1.60318e-10	1.73164e-09	WT.2dpi	WT.uninj	YES	397.577	-1.10915	0.620084	-1.7887	0.073663	0.255914	mychMT.2dpi	WT.2dpi	NO
ENSDARG00000036180	368316	ccnb2	cyclin B2 [Source:ZFIN;Acc:ZDB-GENE-030429-12]	211.174	3.50567	0.694084	5.05079	4.39994e-07	2.68203e-06	WT.2dpi	WT.uninj	YES	211.174	-1.13698	0.687873	-1.6529	0.0983517	0.301817	mychMT.2dpi	WT.2dpi	NO
ENSDARG00000105046	266981	ccnf	cyclin F [Source:NCBI gene;Acc:266981]	1380.25	3.43757	0.290724	11.8242	2.92741e-32	2.03254e-30	WT.2dpi	WT.uninj	YES	1380.25	-1.18783	0.286435	-4.14695	3.36931e-05	0.00158812	mychMT.2dpi	WT.2dpi	YES
ENSDARG00000042934	321449	ccn2a	cellular communication network factor 2a [Source:ZFIN;Acc:ZDB-GENE-030131-102]	1662.35	2.38859	0.236049	10.119	4.5487e-24	1.85182e-22	WT.2dpi	WT.uninj	YES	1662.35	-0.148328	0.233072	-0.636403	0.524514	0.749815	mychMT.2dpi	WT.2dpi	NO
ENSDARG00000098529	415165	ccne2	cyclin E2 [Source:ZFIN;Acc:ZDB-GENE-030131-9689]	960.222	2.31927	0.392954	5.90214	3.58815e-09	3.17253e-08	WT.2dpi	WT.uninj	YES	960.222	-0.351813	0.390623	-0.900647	0.367776	0.629339	mychMT.2dpi	WT.2dpi	NO
ENSDARG00000059917	557593	ccnj	cyclin J [Source:ZFIN;Acc:ZDB-GENE-100721-4]	81.3042	2.04341	0.774926	2.6369	0.00836664	0.0202175	WT.2dpi	WT.uninj	YES	81.3042	0.720932	0.768628	0.937947	0.348272	0.610059	mychMT.2dpi	WT.2dpi	NO
ENSDARG00000076667	171473	ccng1	cyclin G1 [Source:ZFIN;Acc:ZDB-GENE-020322-1]	11459.8	1.24301	0.271615	4.57635	4.7315e-06	2.37559e-05	WT.2dpi	WT.uninj	YES	11459.8	-0.692132	0.271525	-2.54905	0.0108016	0.0805916	mychMT.2dpi	WT.2dpi	NO
ENSDARG00000055124	553269	ccnl1a	cyclin L1a [Source:ZFIN;Acc:ZDB-GENE-050419-206]	13250.7	0.776001	0.23281	3.3332	0.000858535	0.00263504	WT.2dpi	WT.uninj	YES	13250.7	0.297113	0.232685	1.27689	0.201641	0.456793	mychMT.2dpi	WT.2dpi	NO
ENSDARG00000034146	569432	ccnk	cyclin K [Source:NCBI gene;Acc:569432]	1298.68	0.646733	0.265781	2.43333	0.0149607	0.0337578	WT.2dpi	WT.uninj	YES	1298.68	-0.797593	0.265608	-3.0029	0.00267419	0.0322594	mychMT.2dpi	WT.2dpi	YES
gene_id	entrezgene_id	external_gene_name	description	baseMean.WT_inj_vs_WT	log2FoldChange.WT_inj_vs_WT	lfcSE.WT_inj_vs_WT	padj.WT_inj_vs_WT	Condition.WT_inj_vs_WT	Control.WT_inj_vs_WT	Call.WT_inj_vs_WT	WT_1.x	WT_2.x	WT_inj_1.x	WT_inj_2.x	mycb_inj_1.x	mycb_inj_2.x	baseMean.mycb_inj_vs_WT_inj	log2FoldChange.mycb_inj_vs_WT_inj	lfcSE.mycb_inj_vs_WT_inj	padj.mycb_inj_vs_WT_inj	Condition.mycb_inj_vs_WT_inj	Control.mycb_inj_vs_WT_inj	Call.mycb_inj_vs_WT_inj
ENSDARG00000011094	192295	ccna2	cyclin A2 [Source:ZFIN;Acc:ZDB-GENE-020418-1]	3195.78	6.06883	0.313622	9.97e-81	WT_inj	WT	YES	8.52637	8.87714	12.1674	12.0784	10.9118	10.7827	3195.78	-1.76501	0.301704	1.32e-07	mycb_inj	WT_inj	YES
ENSDARG00000019741	567411	ccndx	cyclin Dx [Source:ZFIN;Acc:ZDB-GENE-080917-47]	116.149	5.73989	0.622236	9.5e-19	WT_inj	WT	YES	5.45673	5.46024	7.02922	7.14719	6.3037	6.48253	116.149	-1.28098	0.54529	0.0696334	mycb_inj	WT_inj	NO
ENSDARG00000051923	58025	ccnb1	cyclin B1 [Source:ZFIN;Acc:ZDB-GENE-000406-10]	1809.82	5.47358	0.284472	7.91e-80	WT_inj	WT	YES	8.36084	8.10232	11.3365	11.2841	10.1956	9.96282	1809.82	-1.74801	0.26912	3.21e-09	mycb_inj	WT_inj	YES
ENSDARG00000036180	368316	ccnb2	cyclin B2 [Source:ZFIN;Acc:ZDB-GENE-030429-12]	140.601	4.41566	0.605774	5.62e-12	WT_inj	WT	YES	5.81979	5.67512	7.2151	7.49595	6.85903	6.75802	140.601	-0.939102	0.579934	0.254234	mycb_inj	WT_inj	NO
ENSDARG00000101637	30222	ccnd1	cyclin D1 [Source:NCBI gene;Acc:30222]	13616.2	4.3649	0.171921	6.02e-139	WT_inj	WT	YES	11.5932	11.5979	14.3056	14.048	13.4452	13.4021	13616.2	-1.08814	0.170114	5.81e-09	mycb_inj	WT_inj	YES
ENSDARG00000105046	266981	ccnf	cyclin F [Source:NCBI gene;Acc:266981]	798.678	4.03432	0.316465	3.21e-35	WT_inj	WT	YES	7.68642	7.97353	10.1667	10.1316	9.05764	8.86382	798.678	-1.78278	0.307462	1.73e-07	mycb_inj	WT_inj	YES
ENSDARG00000098622	30188	ccne1	cyclin E1 [Source:NCBI gene;Acc:30188]	547.909	4.01795	0.4462	6.8e-18	WT_inj	WT	YES	7.48134	6.99004	9.67838	9.35274	8.41753	8.70393	547.909	-1.39773	0.437459	0.00832597	mycb_inj	WT_inj	YES
ENSDARG00000034855	767751	ccnb3	cyclin B3 [Source:ZFIN;Acc:ZDB-GENE-060929-684]	328.964	3.34963	0.497415	2.4e-10	WT_inj	WT	YES	6.65864	7.12727	8.68457	8.70939	8.28083	7.83033	328.964	-0.935714	0.489726	0.160777	mycb_inj	WT_inj	NO
ENSDARG00000059917	557593	ccnj	cyclin J [Source:ZFIN;Acc:ZDB-GENE-100721-4]	27.8763	1.96363	0.740274	0.0226091	WT_inj	WT	YES	4.29938	4.30027	4.45219	4.83393	4.91651	4.70217	27.8763	0.402028	0.739491	0.764912	mycb_inj	WT_inj	NO
ENSDARG00000042934	321449	ccn2a	cellular communication network factor 2a [Source:ZFIN;Acc:ZDB-GENE-030131-102]	813.71	1.87368	0.408014	2.72e-05	WT_inj	WT	YES	8.9396	8.30973	9.98008	9.58116	10.0432	9.58951	813.71	0.060815	0.406031	0.945282	mycb_inj	WT_inj	NO
ENSDARG00000076667	171473	ccng1	cyclin G1 [Source:ZFIN;Acc:ZDB-GENE-020322-1]	15792.8	1.5794	0.178395	2.52e-17	WT_inj	WT	YES	13.2835	13.3256	14.3302	14.2907	13.7087	13.9847	15792.8	-0.684608	0.178297	0.00105496	mycb_inj	WT_inj	YES
ENSDARG00000034146	569432	ccnk	cyclin K [Source:NCBI gene;Acc:569432]	775.487	0.949432	0.295201	0.00463537	WT_inj	WT	YES	9.37767	9.11156	9.68307	9.94616	9.54488	9.59859	775.487	-0.403973	0.294886	0.355084	mycb_inj	WT_inj	NO

## Sheet: DNA replication
external_gene_name	description	baseMean.RS10.WT_inj_vs_WT	log2FoldChange.RS10.WT_inj_vs_WT	padj.RS10.WT_inj_vs_WT	Condition.RS10.WT_inj_vs_WT	Control.RS10.WT_inj_vs_WT	Call.RS10.WT_inj_vs_WT	log2FoldChange.RS10.mych_inj_vs_WT_inj	padj.RS10.mych_inj_vs_WT_inj	Condition.RS10.mych_inj_vs_WT_inj	Control.RS10.mych_inj_vs_WT_inj	Call.RS10.mych_inj_vs_WT_inj
mcm10	minichromosome maintenance 10 replication initiation factor [Source:NCBI gene;Acc:553396]	661.466	5.41245	1.04e-19	WT.2dpi	WT.uninj	YES	-0.937372	0.292251	mychMT.2dpi	WT.2dpi	NO
rfc4	replication factor C (activator 1) 4 [Source:ZFIN;Acc:ZDB-GENE-040824-3]	1174.28	4.46832	1.72e-31	WT.2dpi	WT.uninj	YES	-1.00739	0.0518881	mychMT.2dpi	WT.2dpi	NO
cdt1	chromatin licensing and DNA replication factor 1 [Source:ZFIN;Acc:ZDB-GENE-070111-1]	927.553	4.42669	1.15e-21	WT.2dpi	WT.uninj	YES	-0.476496	0.538569	mychMT.2dpi	WT.2dpi	NO
rpa2	replication protein A2 [Source:ZFIN;Acc:ZDB-GENE-010131-3]	4497.86	4.09945	1.32e-36	WT.2dpi	WT.uninj	YES	-0.999084	0.0214753	mychMT.2dpi	WT.2dpi	YES
ticrr	TopBP1-interacting, checkpoint, and replication regulator [Source:NCBI gene;Acc:445411]	958.744	3.84565	2.24e-37	WT.2dpi	WT.uninj	YES	-0.305192	0.542365	mychMT.2dpi	WT.2dpi	NO
gmnn	geminin DNA replication inhibitor [Source:ZFIN;Acc:ZDB-GENE-030429-30]	264.12	3.65408	1.64e-10	WT.2dpi	WT.uninj	YES	-1.01586	0.215161	mychMT.2dpi	WT.2dpi	NO
dscc1	DNA replication and sister chromatid cohesion 1 [Source:NCBI gene;Acc:447872]	756.031	3.47089	0.000158	WT.2dpi	WT.uninj	YES	-0.678904	0.671696	mychMT.2dpi	WT.2dpi	NO
rfc3	replication factor C (activator 1) 3 [Source:ZFIN;Acc:ZDB-GENE-020809-3]	1198.18	3.11199	2.94e-32	WT.2dpi	WT.uninj	YES	-1.14393	0.000393	mychMT.2dpi	WT.2dpi	YES
rfc2	replication factor C (activator 1) 2 [Source:ZFIN;Acc:ZDB-GENE-050306-29]	1773.65	3.07357	3.82e-18	WT.2dpi	WT.uninj	YES	-0.95151	0.0473377	mychMT.2dpi	WT.2dpi	YES
dna2	DNA replication helicase/nuclease 2 [Source:ZFIN;Acc:ZDB-GENE-090313-71]	639.186	2.8634	2.55e-06	WT.2dpi	WT.uninj	YES	-0.106508	0.936336	mychMT.2dpi	WT.2dpi	NO
rpa3	replication protein A3 [Source:ZFIN;Acc:ZDB-GENE-040426-977]	630.827	2.36216	0.0123937	WT.2dpi	WT.uninj	YES	-0.418439	0.809981	mychMT.2dpi	WT.2dpi	NO
rfc5	replication factor C (activator 1) 5 [Source:ZFIN;Acc:ZDB-GENE-040907-1]	1596.05	2.19182	9.81e-09	WT.2dpi	WT.uninj	YES	-0.755836	0.166231	mychMT.2dpi	WT.2dpi	NO
noc3l	NOC3-like DNA replication regulator [Source:NCBI gene;Acc:321289]	2219.57	2.16148	1.82e-20	WT.2dpi	WT.uninj	YES	-1.27305	2.89e-06	mychMT.2dpi	WT.2dpi	YES
rpa1	replication protein A1 [Source:NCBI gene;Acc:327491]	11468	2.11445	1.02e-14	WT.2dpi	WT.uninj	YES	-0.7053	0.0595383	mychMT.2dpi	WT.2dpi	NO
rfc1	replication factor C (activator 1) 1 [Source:ZFIN;Acc:ZDB-GENE-070410-99]	3636.54	1.37551	1.56e-05	WT.2dpi	WT.uninj	YES	-0.472247	0.320216	mychMT.2dpi	WT.2dpi	NO
smu1a	SMU1 DNA replication regulator and spliceosomal factor a [Source:NCBI gene;Acc:393168]	2083.9	1.35059	3.49e-11	WT.2dpi	WT.uninj	YES	-0.581956	0.0305813	mychMT.2dpi	WT.2dpi	NO
rif1	replication timing regulatory factor 1 [Source:ZFIN;Acc:ZDB-GENE-030131-3406]	5078.81	1.09197	1.77e-05	WT.2dpi	WT.uninj	YES	-0.337535	0.387857	mychMT.2dpi	WT.2dpi	NO
gene_id	entrezgene_id	external_gene_name	description	baseMean.WT_inj_vs_WT	log2FoldChange.WT_inj_vs_WT	lfcSE.WT_inj_vs_WT	padj.WT_inj_vs_WT	Condition.WT_inj_vs_WT	Control.WT_inj_vs_WT	Call.WT_inj_vs_WT	WT_1.x	WT_2.x	WT_inj_1.x	WT_inj_2.x	mycb_inj_1.x	mycb_inj_2.x	baseMean.mycb_inj_vs_WT_inj	log2FoldChange.mycb_inj_vs_WT_inj	lfcSE.mycb_inj_vs_WT_inj	padj.mycb_inj_vs_WT_inj	Condition.mycb_inj_vs_WT_inj	Control.mycb_inj_vs_WT_inj	Call.mycb_inj_vs_WT_inj
ENSDARG00000045815	553396	mcm10	minichromosome maintenance 10 replication initiation factor [Source:NCBI gene;Acc:553396]	249	7.02151	0.560304	4.74e-34	WT_inj	WT	YES	5.87394	5.87983	8.35761	8.14786	7.48196	7.28562	249	-1.38991	0.424469	0.00657462	mycb_inj	WT_inj	YES
ENSDARG00000002613	393196	rpa3	replication protein A3 [Source:ZFIN;Acc:ZDB-GENE-040426-977]	594.485	3.93007	0.394668	9.68e-22	WT_inj	WT	YES	7.24401	7.6376	9.74662	9.51161	8.6444	8.92727	594.485	-1.24825	0.384915	0.00722688	mycb_inj	WT_inj	YES
ENSDARG00000035957	368320	gmnn	geminin DNA replication inhibitor [Source:ZFIN;Acc:ZDB-GENE-030429-30]	195.947	3.76905	0.4918	3.66e-13	WT_inj	WT	YES	6.33722	6.16819	8.12974	7.73551	7.20183	7.08981	195.947	-1.36626	0.475422	0.0202293	mycb_inj	WT_inj	YES
ENSDARG00000051854	566787	cdt1	chromatin licensing and DNA replication factor 1 [Source:ZFIN;Acc:ZDB-GENE-070111-1]	423.186	3.58372	0.370033	1.33e-20	WT_inj	WT	YES	7.34796	7.10834	9.18526	9.00101	8.43556	8.46004	423.186	-1.01704	0.357697	0.0218045	mycb_inj	WT_inj	YES
ENSDARG00000037188	65226	rpa2	replication protein A2 [Source:ZFIN;Acc:ZDB-GENE-010131-3]	2935.58	3.55072	0.2181	3.43e-57	WT_inj	WT	YES	9.75839	9.97517	12.1192	11.931	11.1139	11.1036	2935.58	-1.35028	0.215152	1.19e-08	mycb_inj	WT_inj	YES
ENSDARG00000042458	406435	rfc4	replication factor C (activator 1) 4 [Source:ZFIN;Acc:ZDB-GENE-040824-3]	627.607	3.18924	0.339491	2.02e-19	WT_inj	WT	YES	8.08176	7.74829	9.75891	9.75111	8.9732	8.77313	627.607	-1.34943	0.333965	0.00051	mycb_inj	WT_inj	YES
ENSDARG00000055969	259256	rfc3	replication factor C (activator 1) 3 [Source:ZFIN;Acc:ZDB-GENE-020809-3]	856.465	2.82595	0.283551	8.96e-22	WT_inj	WT	YES	8.40536	8.66753	10.1547	10.2507	9.44423	9.38899	856.465	-1.21103	0.279763	0.000169	mycb_inj	WT_inj	YES
ENSDARG00000014274	503748	rfc2	replication factor C (activator 1) 2 [Source:ZFIN;Acc:ZDB-GENE-050306-29]	1253.75	2.37471	0.234868	2.15e-22	WT_inj	WT	YES	9.20703	9.3635	10.7295	10.6905	10.0658	10.1737	1253.75	-0.903796	0.232455	0.000887	mycb_inj	WT_inj	YES
ENSDARG00000019907	447872	dscc1	DNA replication and sister chromatid cohesion 1 [Source:NCBI gene;Acc:447872]	348.788	2.34615	0.740492	0.00534964	WT_inj	WT	YES	6.13617	6.36255	8.86655	8.7012	7.71519	8.00869	348.788	-0.872826	0.740513	0.445332	mycb_inj	WT_inj	NO
ENSDARG00000045605	445411	ticrr	TopBP1-interacting, checkpoint, and replication regulator [Source:NCBI gene;Acc:445411]	346.067	2.16227	0.4503	1.06e-05	WT_inj	WT	YES	7.7089	7.41268	8.80258	8.78625	8.46641	7.79732	346.067	-0.970871	0.447958	0.10002	mycb_inj	WT_inj	NO
ENSDARG00000078759	559535	dna2	DNA replication helicase/nuclease 2 [Source:ZFIN;Acc:ZDB-GENE-090313-71]	230.27	2.05704	0.493774	0.000161	WT_inj	WT	YES	7.26019	6.79432	7.94284	8.27276	7.69631	7.76997	230.27	-0.649105	0.490368	0.37571	mycb_inj	WT_inj	NO
ENSDARG00000035634	445385	rfc5	replication factor C (activator 1) 5 [Source:ZFIN;Acc:ZDB-GENE-040907-1]	1320.67	1.85075	0.233284	4.68e-14	WT_inj	WT	YES	9.61073	9.6422	10.8683	10.6221	10.2267	10.2341	1320.67	-0.809024	0.232086	0.00344794	mycb_inj	WT_inj	YES
ENSDARG00000002487	321289	noc3l	NOC3-like DNA replication regulator [Source:NCBI gene;Acc:321289]	1177.36	1.6626	0.227913	5.4e-12	WT_inj	WT	YES	9.56941	9.5683	10.6277	10.5215	10.1068	9.99988	1177.36	-0.819307	0.226982	0.00231873	mycb_inj	WT_inj	YES
ENSDARG00000003938	327491	rpa1	replication protein A1 [Source:NCBI gene;Acc:327491]	5831.65	1.61464	0.168833	4.22e-20	WT_inj	WT	YES	11.9428	11.8671	12.9763	12.8881	12.3305	12.2129	5831.65	-1.00656	0.168696	6.91e-08	mycb_inj	WT_inj	YES
ENSDARG00000002538	393168	smu1a	SMU1 DNA replication regulator and spliceosomal factor a [Source:NCBI gene;Acc:393168]	1629.87	1.21224	0.202652	2.38e-08	WT_inj	WT	YES	10.2376	10.2416	11.0337	10.9412	10.5413	10.5757	1629.87	-0.675777	0.202403	0.00540238	mycb_inj	WT_inj	YES
ENSDARG00000051970	570074	smu1b	SMU1 DNA replication regulator and spliceosomal factor b [Source:ZFIN;Acc:ZDB-GENE-130530-635]	723.05	0.979087	0.273234	0.00140235	WT_inj	WT	YES	9.16669	9.2015	9.8565	9.67161	9.3181	9.44482	723.05	-0.630972	0.273259	0.0755227	mycb_inj	WT_inj	NO
ENSDARG00000054799	100037336	rfc1	replication factor C (activator 1) 1 [Source:ZFIN;Acc:ZDB-GENE-070410-99]	2221.04	0.97687	0.199932	7.18e-06	WT_inj	WT	YES	10.6916	10.7899	11.2755	11.4184	11.0744	11.1541	2221.04	-0.364939	0.199689	0.184698	mycb_inj	WT_inj	NO

## Sheet: kinetochore
gene_id	entrezgene_id	external_gene_name	description	baseMean.WT2dpi_vs_WTuninj	log2FoldChange.WT2dpi_vs_WTuninj	lfcSE.WT2dpi_vs_WTuninj	stat.WT2dpi_vs_WTuninj	pvalue.WT2dpi_vs_WTuninj	padj.WT2dpi_vs_WTuninj	Condition.WT2dpi_vs_WTuninj	Control.WT2dpi_vs_WTuninj	Call.WT2dpi_vs_WTuninj	baseMean.mych2dpi_vs_WT2dpi	log2FoldChange.mych2dpi_vs_WT2dpi	lfcSE.mych2dpi_vs_WT2dpi	stat.mych2dpi_vs_WT2dpi	pvalue.mych2dpi_vs_WT2dpi	padj.mych2dpi_vs_WT2dpi	Condition.mych2dpi_vs_WT2dpi	Control.mych2dpi_vs_WT2dpi	Call.mych2dpi_vs_WT2dpi
ENSDARG00000093622	554147	spc24	SPC24 component of NDC80 kinetochore complex [Source:NCBI gene;Acc:554147]	1064.81	8.42269	0.496675	16.9582	1.67507e-64	5.30631e-62	WT.2dpi	WT.uninj	YES	1064.81	-1.10021	0.383357	-2.86993	0.00410568	0.042951	mychMT.2dpi	WT.2dpi	YES
ENSDARG00000074379	792608	knstrn	kinetochore localized astrin (SPAG5) binding protein [Source:ZFIN;Acc:ZDB-GENE-081022-187]	344.519	8.04458	0.637624	12.6165	1.71254e-36	1.50303e-34	WT.2dpi	WT.uninj	YES	344.519	-1.8894	0.493496	-3.82861	0.00012887	0.00413467	mychMT.2dpi	WT.2dpi	YES
ENSDARG00000071694	445386	ndc80	NDC80 kinetochore complex component [Source:NCBI gene;Acc:445386]	1841.85	6.70217	0.339232	19.7569	7.00036e-87	4.30076e-84	WT.2dpi	WT.uninj	YES	1841.85	-1.05291	0.308112	-3.41729	0.000632475	0.0124711	mychMT.2dpi	WT.2dpi	YES
ENSDARG00000101670	497376	kntc1	kinetochore associated 1 [Source:ZFIN;Acc:ZDB-GENE-050208-92]	3074.22	6.32126	0.455106	13.8897	7.31893e-44	9.51179e-42	WT.2dpi	WT.uninj	YES	3074.22	-0.768062	0.445111	-1.72555	0.0844283	0.277109	mychMT.2dpi	WT.2dpi	NO
ENSDARG00000024471	562522	nsl1	NSL1 component of MIS12 kinetochore complex [Source:ZFIN;Acc:ZDB-GENE-041014-362]	183.298	6.00835	0.680802	8.8254	1.09065e-18	2.9018e-17	WT.2dpi	WT.uninj	YES	183.298	-1.42434	0.62867	-2.26564	0.0234736	0.130957	mychMT.2dpi	WT.2dpi	NO
ENSDARG00000070239	327226	knl1	kinetochore scaffold 1 [Source:ZFIN;Acc:ZDB-GENE-030131-5437]	1673.04	5.29991	0.447294	11.8488	2.18228e-32	1.52564e-30	WT.2dpi	WT.uninj	YES	1673.04	-1.0944	0.438996	-2.49297	0.012668	0.0887109	mychMT.2dpi	WT.2dpi	NO
ENSDARG00000057100	336439	zwilch	zwilch kinetochore protein [Source:NCBI gene;Acc:336439]	1013.77	5.20229	0.408422	12.7375	3.65822e-37	3.35596e-35	WT.2dpi	WT.uninj	YES	1013.77	-1.06517	0.39366	-2.70582	0.00681357	0.0598282	mychMT.2dpi	WT.2dpi	NO
ENSDARG00000034624	393280	nuf2	UF2 component of NDC80 kinetochore complex [Source:NCBI gene;Acc:393280]	1452.3	5.16719	0.421298	12.2649	1.39747e-34	1.08553e-32	WT.2dpi	WT.uninj	YES	1452.3	-1.1651	0.411969	-2.82813	0.00468208	0.0468767	mychMT.2dpi	WT.2dpi	YES
ENSDARG00000039354	436865	ska1	spindle and kinetochore associated complex subunit 1 [Source:NCBI gene;Acc:436865]	296.293	4.36953	0.620733	7.03931	1.93192e-12	2.64647e-11	WT.2dpi	WT.uninj	YES	296.293	-0.698701	0.606676	-1.15169	0.24945	0.512422	mychMT.2dpi	WT.2dpi	NO
ENSDARG00000078433	100144563	spc25	SPC25 component of NDC80 kinetochore complex [Source:ZFIN;Acc:ZDB-GENE-060810-13]	927.986	4.31982	0.494515	8.73545	2.42682e-18	6.25175e-17	WT.2dpi	WT.uninj	YES	927.986	-1.20588	0.488555	-2.46825	0.0135776	0.0927877	mychMT.2dpi	WT.2dpi	NO
ENSDARG00000035333	553502	mis18a	MIS18 kinetochore protein A [Source:ZFIN;Acc:ZDB-GENE-091204-314]	450.659	3.90082	0.467766	8.33926	7.47585e-17	1.66373e-15	WT.2dpi	WT.uninj	YES	450.659	-1.08002	0.457611	-2.36014	0.0182681	0.110823	mychMT.2dpi	WT.2dpi	NO
ENSDARG00000089922	100002916	dsn1	DSN1 component of MIS12 kinetochore complex [Source:ZFIN;Acc:ZDB-GENE-170110-2]	453.348	3.85737	0.634114	6.08309	1.17888e-09	1.12157e-08	WT.2dpi	WT.uninj	YES	453.348	-0.444099	0.627775	-0.707417	0.479307	0.718041	mychMT.2dpi	WT.2dpi	NO
ENSDARG00000026454	393349	mis12	MIS12 kinetochore complex component [Source:ZFIN;Acc:ZDB-GENE-040426-1372]	810.43	3.67376	0.798138	4.60291	4.16619e-06	2.11428e-05	WT.2dpi	WT.uninj	YES	810.43	-0.415712	0.79704	-0.521569	0.60197	0.801687	mychMT.2dpi	WT.2dpi	NO
ENSDARG00000069917	570479	ska3	spindle and kinetochore associated complex subunit 3 [Source:NCBI gene;Acc:570479]	477.782	3.48174	0.604088	5.76364	8.23211e-09	6.85761e-08	WT.2dpi	WT.uninj	YES	477.782	-1.22236	0.600138	-2.03679	0.0416708	0.184739	mychMT.2dpi	WT.2dpi	NO
ENSDARG00000100083	492489	sugt1	SGT1 homolog, MIS12 kinetochore complex assembly cochaperone [Source:ZFIN;Acc:ZDB-GENE-041114-56]	3994.71	1.05899	0.226091	4.68391	2.81448e-06	1.47482e-05	WT.2dpi	WT.uninj	YES	3994.71	-0.397693	0.225756	-1.7616	0.0781361	0.265948	mychMT.2dpi	WT.2dpi	NO
ENSDARG00000018738	393110	zw10	zw10 kinetochore protein [Source:ZFIN;Acc:ZDB-GENE-040426-800]	1298.75	0.779098	0.272327	2.86089	0.00422459	0.0109849	WT.2dpi	WT.uninj	YES	1298.75	-0.53335	0.271858	-1.96187	0.0497775	0.203873	mychMT.2dpi	WT.2dpi	NO
gene_id	entrezgene_id	external_gene_name	description	baseMean.WT_inj_vs_WT	log2FoldChange.WT_inj_vs_WT	lfcSE.WT_inj_vs_WT	padj.WT_inj_vs_WT	Condition.WT_inj_vs_WT	Control.WT_inj_vs_WT	Call.WT_inj_vs_WT	WT_1.x	WT_2.x	WT_inj_1.x	WT_inj_2.x	mycb_inj_1.x	mycb_inj_2.x	baseMean.mycb_inj_vs_WT_inj	log2FoldChange.mycb_inj_vs_WT_inj	lfcSE.mycb_inj_vs_WT_inj	padj.mycb_inj_vs_WT_inj	Condition.mycb_inj_vs_WT_inj	Control.mycb_inj_vs_WT_inj	Call.mycb_inj_vs_WT_inj
ENSDARG00000074379	792608	knstrn	kinetochore localized astrin (SPAG5) binding protein [Source:ZFIN;Acc:ZDB-GENE-081022-187]	247.971	6.10202	0.493042	3.25e-33	WT_inj	WT	YES	6.00029	5.99351	8.30617	8.22058	7.42453	7.42684	247.971	-1.36114	0.40203	0.00470294	mycb_inj	WT_inj	YES
ENSDARG00000093622	554147	spc24	SPC24 component of NDC80 kinetochore complex [Source:NCBI gene;Acc:554147]	607.905	5.8733	0.447587	2.82e-37	WT_inj	WT	YES	6.52703	6.85657	9.75354	9.60643	8.44251	8.29676	607.905	-1.88297	0.415684	7.45e-05	mycb_inj	WT_inj	YES
ENSDARG00000101670	497376	kntc1	kinetochore associated 1 [Source:ZFIN;Acc:ZDB-GENE-050208-92]	1035.35	5.66137	0.288061	2.83e-83	WT_inj	WT	YES	7.43548	7.57079	10.5138	10.4154	9.40501	9.29968	1035.35	-1.62516	0.255837	7.58e-09	mycb_inj	WT_inj	YES
ENSDARG00000034624	393280	nuf2	UF2 component of NDC80 kinetochore complex [Source:NCBI gene;Acc:393280]	780.611	5.50869	0.343213	1.34e-55	WT_inj	WT	YES	7.08312	7.29278	10.0736	10.0315	9.03928	8.76383	780.611	-1.67414	0.313591	1.82e-06	mycb_inj	WT_inj	YES
ENSDARG00000026454	393349	mis12	MIS12 kinetochore complex component [Source:ZFIN;Acc:ZDB-GENE-040426-1372]	399.256	4.79237	0.411046	1.48e-29	WT_inj	WT	YES	6.63781	6.71239	9.0893	9.00109	8.23107	7.73699	399.256	-1.5859	0.385538	0.000389	mycb_inj	WT_inj	YES
ENSDARG00000039354	436865	ska1	spindle and kinetochore associated complex subunit 1 [Source:NCBI gene;Acc:436865]	219.009	4.5679	0.504969	4.73e-18	WT_inj	WT	YES	6.12109	6.1805	8.09433	7.91113	7.76168	7.20835	219.009	-0.779382	0.47152	0.242398	mycb_inj	WT_inj	NO
ENSDARG00000035333	553502	mis18a	MIS18 kinetochore protein A [Source:ZFIN;Acc:ZDB-GENE-091204-314]	198.777	4.50988	0.505001	1.31e-17	WT_inj	WT	YES	6.09918	6.07401	7.80711	7.96326	7.54314	7.06785	198.777	-0.915952	0.471266	0.15191	mycb_inj	WT_inj	NO
ENSDARG00000071694	445386	ndc80	NDC80 kinetochore complex component [Source:NCBI gene;Acc:445386]	706.821	4.41919	0.358824	6.76e-33	WT_inj	WT	YES	7.38484	7.57002	9.84272	9.94239	9.21104	8.68824	706.821	-1.3451	0.344922	0.000853	mycb_inj	WT_inj	YES
ENSDARG00000024471	562522	nsl1	NSL1 component of MIS12 kinetochore complex [Source:ZFIN;Acc:ZDB-GENE-041014-362]	137.412	4.24977	0.56321	8.76e-13	WT_inj	WT	YES	5.73182	5.73147	7.55033	7.17558	6.31288	6.73972	137.412	-1.47857	0.538512	0.0277917	mycb_inj	WT_inj	YES
ENSDARG00000069917	570479	ska3	spindle and kinetochore associated complex subunit 3 [Source:NCBI gene;Acc:570479]	302.403	4.1725	0.478069	7.35e-17	WT_inj	WT	YES	6.67146	6.4093	8.62244	8.58826	7.96847	7.46269	302.403	-1.33061	0.461766	0.0198276	mycb_inj	WT_inj	YES
ENSDARG00000057100	336439	zwilch	zwilch kinetochore protein [Source:NCBI gene;Acc:336439]	426.953	4.05163	0.453229	1.21e-17	WT_inj	WT	YES	6.73207	7.18115	9.18157	9.10856	8.2265	8.2649	426.953	-1.34831	0.441781	0.0125895	mycb_inj	WT_inj	YES
ENSDARG00000078433	100144563	spc25	SPC25 component of NDC80 kinetochore complex [Source:ZFIN;Acc:ZDB-GENE-060810-13]	552.638	3.94784	0.354261	4.67e-27	WT_inj	WT	YES	7.25634	7.54032	9.51841	9.53378	8.79411	8.63576	552.638	-1.23105	0.341551	0.00235726	mycb_inj	WT_inj	YES
ENSDARG00000089922	100002916	dsn1	DSN1 component of MIS12 kinetochore complex [Source:ZFIN;Acc:ZDB-GENE-170110-2]	225.071	3.91363	0.489999	3.1e-14	WT_inj	WT	YES	6.2264	6.46072	8.3242	7.94572	7.41825	7.33692	225.071	-1.26803	0.472997	0.0325683	mycb_inj	WT_inj	YES
ENSDARG00000070239	327226	knl1	kinetochore scaffold 1 [Source:ZFIN;Acc:ZDB-GENE-030131-5437]	614.171	2.78344	0.722901	0.000542	WT_inj	WT	YES	6.79576	7.32736	9.597	9.53026	9.20404	8.72999	614.171	-0.602706	0.722559	0.614002	mycb_inj	WT_inj	NO
ENSDARG00000100083	492489	sugt1	SGT1 homolog, MIS12 kinetochore complex assembly cochaperone [Source:ZFIN;Acc:ZDB-GENE-041114-56]	2974.49	1.11885	0.229014	7.19e-06	WT_inj	WT	YES	11.0842	11.2156	11.9767	11.7421	11.2182	11.5132	2974.49	-0.753508	0.22901	0.00627388	mycb_inj	WT_inj	YES
ENSDARG00000018738	393110	zw10	zw10 kinetochore protein [Source:ZFIN;Acc:ZDB-GENE-040426-800]	1103.56	0.889959	0.234142	0.000651	WT_inj	WT	YES	9.72426	9.7792	10.3538	10.2174	10.2021	10.1146	1103.56	-0.205143	0.233634	0.593833	mycb_inj	WT_inj	NO

## Sheet: DNA polymerase
external_gene_name	description	baseMean.RS10.WT_inj_vs_WT	log2FoldChange.RS10.WT_inj_vs_WT	padj.RS10.WT_inj_vs_WT	Condition.RS10.WT_inj_vs_WT	Control.RS10.WT_inj_vs_WT	Call.RS10.WT_inj_vs_WT	log2FoldChange.RS10.mych_inj_vs_WT_inj	padj.RS10.mych_inj_vs_WT_inj	Condition.RS10.mych_inj_vs_WT_inj	Control.RS10.mych_inj_vs_WT_inj	Call.RS10.mych_inj_vs_WT_inj
primpol	primase and polymerase (DNA-directed) [Source:NCBI gene;Acc:556571]	633.836	7.00037	3.54e-47	WT.2dpi	WT.uninj	YES	-1.20188	0.0340105	mychMT.2dpi	WT.2dpi	YES
pole	polymerase (DNA directed), epsilon [Source:ZFIN;Acc:ZDB-GENE-070705-557]	2902.37	4.61826	3.57e-33	WT.2dpi	WT.uninj	YES	-0.627982	0.286731	mychMT.2dpi	WT.2dpi	NO
pold1	polymerase (DNA directed), delta 1, catalytic subunit [Source:ZFIN;Acc:ZDB-GENE-060429-1]	5533.9	4.38357	2.32e-48	WT.2dpi	WT.uninj	YES	-1.00007	0.0117764	mychMT.2dpi	WT.2dpi	YES
pole2	polymerase (DNA directed), epsilon 2 [Source:ZFIN;Acc:ZDB-GENE-020419-16]	363.269	4.0184	9.63e-17	WT.2dpi	WT.uninj	YES	-0.838415	0.229791	mychMT.2dpi	WT.2dpi	NO
pold2	polymerase (DNA directed), delta 2, regulatory subunit [Source:ZFIN;Acc:ZDB-GENE-030616-157]	1059.33	3.86635	2e-27	WT.2dpi	WT.uninj	YES	-1.05322	0.0254236	mychMT.2dpi	WT.2dpi	YES
pola2	polymerase (DNA directed), alpha 2 [Source:ZFIN;Acc:ZDB-GENE-030131-778]	1643.64	3.78454	5.77e-25	WT.2dpi	WT.uninj	YES	-0.690747	0.200583	mychMT.2dpi	WT.2dpi	NO
pold3	polymerase (DNA-directed), delta 3, accessory subunit [Source:ZFIN;Acc:ZDB-GENE-060512-59]	4660.75	3.74463	3.72e-31	WT.2dpi	WT.uninj	YES	-0.837891	0.0615609	mychMT.2dpi	WT.2dpi	NO
pola1	polymerase (DNA directed), alpha 1 [Source:ZFIN;Acc:ZDB-GENE-030114-9]	3058.82	3.54982	9.06e-28	WT.2dpi	WT.uninj	YES	-0.646375	0.175552	mychMT.2dpi	WT.2dpi	NO
pole3	polymerase (DNA directed), epsilon 3 (p17 subunit) [Source:ZFIN;Acc:ZDB-GENE-040426-1773]	3437.86	2.57872	2.73e-15	WT.2dpi	WT.uninj	YES	-0.871239	0.049056	mychMT.2dpi	WT.2dpi	YES
polm	polymerase (DNA directed), mu [Source:ZFIN;Acc:ZDB-GENE-040426-911]	128.523	2.36883	0.00508906	WT.2dpi	WT.uninj	YES	-0.265618	0.873878	mychMT.2dpi	WT.2dpi	NO
polq	polymerase (DNA directed), theta [Source:ZFIN;Acc:ZDB-GENE-040724-232]	183.979	2.02153	0.0167292	WT.2dpi	WT.uninj	YES	-0.153264	0.929825	mychMT.2dpi	WT.2dpi	NO
poln	polymerase (DNA directed) nu [Source:ZFIN;Acc:ZDB-GENE-100917-1]	123.052	1.94904	0.0493045	WT.2dpi	WT.uninj	YES	-0.520909	0.76312	mychMT.2dpi	WT.2dpi	NO
polh	polymerase (DNA directed), eta [Source:ZFIN;Acc:ZDB-GENE-060421-4949]	1249.45	1.30782	9.65e-06	WT.2dpi	WT.uninj	YES	-0.431122	0.328924	mychMT.2dpi	WT.2dpi	NO
pole4	polymerase (DNA-directed), epsilon 4, accessory subunit [Source:ZFIN;Acc:ZDB-GENE-050522-309]	1951.46	-0.816718	0.00556497	WT.2dpi	WT.uninj	YES	0.337241	0.456776	mychMT.2dpi	WT.2dpi	NO
rev3l	REV3 like, DNA directed polymerase zeta catalytic subunit [Source:ZFIN;Acc:ZDB-GENE-050302-55]	3422.22	-1.35665	4.33e-08	WT.2dpi	WT.uninj	YES	0.539781	0.117628	mychMT.2dpi	WT.2dpi	NO
rev1	REV1 DNA directed polymerase [Source:ZFIN;Acc:ZDB-GENE-081105-180]	1585.3	-1.61919	6.36e-05	WT.2dpi	WT.uninj	YES	1.49197	0.00242787	mychMT.2dpi	WT.2dpi	YES
gene_id	entrezgene_id	external_gene_name	description	baseMean.WT_inj_vs_WT	log2FoldChange.WT_inj_vs_WT	lfcSE.WT_inj_vs_WT	padj.WT_inj_vs_WT	Condition.WT_inj_vs_WT	Control.WT_inj_vs_WT	Call.WT_inj_vs_WT	WT_1.x	WT_2.x	WT_inj_1.x	WT_inj_2.x	mycb_inj_1.x	mycb_inj_2.x	baseMean.mycb_inj_vs_WT_inj	log2FoldChange.mycb_inj_vs_WT_inj	lfcSE.mycb_inj_vs_WT_inj	padj.mycb_inj_vs_WT_inj	Condition.mycb_inj_vs_WT_inj	Control.mycb_inj_vs_WT_inj	Call.mycb_inj_vs_WT_inj
ENSDARG00000033273	556571	primpol	primase and polymerase (DNA-directed) [Source:NCBI gene;Acc:556571]	282.353	5.76199	0.462308	1.11e-33	WT_inj	WT	YES	6.18874	6.1228	8.41921	8.50443	7.70086	7.57733	282.353	-1.30865	0.392449	0.00546644	mycb_inj	WT_inj	YES
ENSDARG00000058533	553405	pole	polymerase (DNA directed), epsilon [Source:ZFIN;Acc:ZDB-GENE-070705-557]	899.481	5.05889	0.278966	6.16e-71	WT_inj	WT	YES	7.57266	7.58094	10.2786	10.1469	9.34716	9.452	899.481	-1.20407	0.251989	2.56e-05	mycb_inj	WT_inj	YES
ENSDARG00000100028	192320	pole2	polymerase (DNA directed), epsilon 2 [Source:ZFIN;Acc:ZDB-GENE-020419-16]	177.12	3.91527	0.568905	9.06e-11	WT_inj	WT	YES	6.14862	5.87301	7.99146	7.5408	6.92621	6.90324	177.12	-1.44076	0.555094	0.0401349	mycb_inj	WT_inj	YES
ENSDARG00000027689	556456	pold1	polymerase (DNA directed), delta 1, catalytic subunit [Source:ZFIN;Acc:ZDB-GENE-060429-1]	2146.86	3.43156	0.19388	1.4e-67	WT_inj	WT	YES	9.47384	9.53754	11.5711	11.5358	10.7209	10.7418	2146.86	-1.22324	0.189488	4.1e-09	mycb_inj	WT_inj	YES
ENSDARG00000095046	796456	pold2	polymerase (DNA directed), delta 2, regulatory subunit [Source:ZFIN;Acc:ZDB-GENE-030616-157]	589.748	3.33381	0.327079	9.54e-23	WT_inj	WT	YES	7.73081	7.81934	9.39721	9.80595	8.90866	8.88566	589.748	-1.11695	0.319	0.00327898	mycb_inj	WT_inj	YES
ENSDARG00000015070	322059	pola2	polymerase (DNA directed), alpha 2 [Source:ZFIN;Acc:ZDB-GENE-030131-778]	909.437	3.27653	0.2523	1.59e-36	WT_inj	WT	YES	8.39308	8.40998	10.2378	10.3136	9.46906	9.58633	909.437	-1.1424	0.245424	4.37e-05	mycb_inj	WT_inj	YES
ENSDARG00000045308	317740	pola1	polymerase (DNA directed), alpha 1 [Source:ZFIN;Acc:ZDB-GENE-030114-9]	1222.83	3.04099	0.257441	2.58e-30	WT_inj	WT	YES	8.76762	9.02066	10.6658	10.7254	9.99424	10.04	1222.83	-1.02189	0.253229	0.00052	mycb_inj	WT_inj	YES
ENSDARG00000076169	692256	pold3	polymerase (DNA-directed), delta 3, accessory subunit [Source:ZFIN;Acc:ZDB-GENE-060512-59]	1960.97	2.7884	0.211622	1.43e-37	WT_inj	WT	YES	9.78034	9.68487	11.5356	11.3376	10.5863	10.5576	1960.97	-1.31118	0.209527	1.31e-08	mycb_inj	WT_inj	YES
ENSDARG00000044622	566079	polq	polymerase (DNA directed), theta [Source:ZFIN;Acc:ZDB-GENE-040724-232]	74.7464	1.82259	0.668941	0.0187429	WT_inj	WT	YES	5.78898	5.4827	6.40712	6.26264	6.31245	6.04158	74.7464	-0.301176	0.665744	0.807571	mycb_inj	WT_inj	NO
ENSDARG00000008551	393774	pole3	polymerase (DNA directed), epsilon 3 (p17 subunit) [Source:ZFIN;Acc:ZDB-GENE-040426-1773]	2285.22	1.647	0.187012	3.76e-17	WT_inj	WT	YES	10.5442	10.4974	11.5348	11.5517	11.0494	10.9714	2285.22	-0.821038	0.186432	0.000125	mycb_inj	WT_inj	YES
ENSDARG00000003961	335495	parp3	poly (ADP-ribose) polymerase family, member 3 [Source:ZFIN;Acc:ZDB-GENE-030131-7435]	2234.6	0.846066	0.210751	0.000293	WT_inj	WT	YES	10.8304	10.6898	11.3782	11.1869	11.2503	11.1584	2234.6	-0.126742	0.210441	0.734405	mycb_inj	WT_inj	NO
ENSDARG00000070231	678520	polh	polymerase (DNA directed), eta [Source:ZFIN;Acc:ZDB-GENE-060421-4949]	751.983	0.675987	0.28452	0.0442025	WT_inj	WT	YES	9.42827	9.4205	9.92586	9.72767	9.1124	9.33469	751.983	-1.02691	0.28591	0.00245571	mycb_inj	WT_inj	YES

## Sheet: cell division cycle
gene_id	entrezgene_id	external_gene_name	description	baseMean.WT2dpi_vs_WTuninj	log2FoldChange.WT2dpi_vs_WTuninj	lfcSE.WT2dpi_vs_WTuninj	stat.WT2dpi_vs_WTuninj	pvalue.WT2dpi_vs_WTuninj	padj.WT2dpi_vs_WTuninj	Condition.WT2dpi_vs_WTuninj	Control.WT2dpi_vs_WTuninj	Call.WT2dpi_vs_WTuninj	baseMean.mych2dpi_vs_WT2dpi	log2FoldChange.mych2dpi_vs_WT2dpi	lfcSE.mych2dpi_vs_WT2dpi	stat.mych2dpi_vs_WT2dpi	pvalue.mych2dpi_vs_WT2dpi	padj.mych2dpi_vs_WT2dpi	Condition.mych2dpi_vs_WT2dpi	Control.mych2dpi_vs_WT2dpi	Call.mych2dpi_vs_WT2dpi
ENSDARG00000043137	492815	cdca8	cell division cycle associated 8 [Source:NCBI gene;Acc:492815]	647.086	8.90767	0.590958	15.0733	2.42801e-51	4.35623e-49	WT.2dpi	WT.uninj	YES	647.086	-1.47122	0.405091	-3.63183	0.000281422	0.00713333	mychMT.2dpi	WT.2dpi	YES
ENSDARG00000077620	550236	cdca7a	cell division cycle associated 7a [Source:ZFIN;Acc:ZDB-GENE-050417-29]	3666.71	7.09849	0.352953	20.1117	5.82471e-90	3.93634e-87	WT.2dpi	WT.uninj	YES	3666.71	-0.851224	0.332564	-2.55958	0.0104799	0.0789992	mychMT.2dpi	WT.2dpi	NO
ENSDARG00000076659	572007	cdca7b	cell division cycle associated 7b [Source:ZFIN;Acc:ZDB-GENE-030131-607]	976.167	5.68243	0.421338	13.4866	1.87458e-41	2.18421e-39	WT.2dpi	WT.uninj	YES	976.167	-1.16261	0.400927	-2.8998	0.00373402	0.0402679	mychMT.2dpi	WT.2dpi	YES
ENSDARG00000100741	406353	cdc20	cell division cycle 20 homolog [Source:ZFIN;Acc:ZDB-GENE-040426-2044]	1602.31	5.00343	0.397436	12.5893	2.41863e-36	2.08661e-34	WT.2dpi	WT.uninj	YES	1602.31	-1.63222	0.39012	-4.18388	2.8657e-05	0.00142295	mychMT.2dpi	WT.2dpi	YES
ENSDARG00000009942	402825	cdc6	cell division cycle 6 homolog (S. cerevisiae) [Source:ZFIN;Acc:ZDB-GENE-050506-131]	1074.28	4.70375	0.406814	11.5624	6.38942e-31	4.16524e-29	WT.2dpi	WT.uninj	YES	1074.28	-0.735744	0.396215	-1.85693	0.0633209	0.234916	mychMT.2dpi	WT.2dpi	NO
ENSDARG00000023584	492768	cdc7	cell division cycle 7 homolog (S. cerevisiae) [Source:ZFIN;Acc:ZDB-GENE-041114-113]	291.897	4.28389	0.746212	5.74085	9.42038e-09	7.77325e-08	WT.2dpi	WT.uninj	YES	291.897	-0.451248	0.738586	-0.610963	0.541224	0.76138	mychMT.2dpi	WT.2dpi	NO
ENSDARG00000044437	559398	cdca5	cell division cycle associated 5 [Source:ZFIN;Acc:ZDB-GENE-030131-235]	475.029	4.13932	0.379626	10.9037	1.10698e-27	5.90605e-26	WT.2dpi	WT.uninj	YES	475.029	-1.06475	0.363672	-2.92777	0.00341401	0.0379888	mychMT.2dpi	WT.2dpi	YES
ENSDARG00000043720	406695	cdc45	CDC45 cell division cycle 45 homolog (S. cerevisiae) [Source:ZFIN;Acc:ZDB-GENE-040426-2710]	1041.55	3.91884	0.791734	4.94968	7.43339e-07	4.34557e-06	WT.2dpi	WT.uninj	YES	1041.55	-0.562344	0.790675	-0.71122	0.476948	0.715918	mychMT.2dpi	WT.2dpi	NO
ENSDARG00000010792	57925	cdc25b	cell division cycle 25B [Source:ZFIN;Acc:ZDB-GENE-000330-5]	1186.51	3.58936	0.269613	13.313	1.94494e-40	2.14303e-38	WT.2dpi	WT.uninj	YES	1186.51	-1.04749	0.263161	-3.98043	6.87916e-05	0.00261165	mychMT.2dpi	WT.2dpi	YES
ENSDARG00000040158	793158	cdc42l	cell division cycle 42, like [Source:ZFIN;Acc:ZDB-GENE-030131-6069]	4741.97	2.55257	0.272159	9.37897	6.6623e-21	2.16114e-19	WT.2dpi	WT.uninj	YES	4741.97	-0.568618	0.271323	-2.09573	0.0361065	0.169182	mychMT.2dpi	WT.2dpi	NO
ENSDARG00000044484	393907	cdc23	CDC23 (cell division cycle 23, yeast, homolog) [Source:ZFIN;Acc:ZDB-GENE-040426-866]	831.921	1.45507	0.279756	5.20122	1.97986e-07	1.29191e-06	WT.2dpi	WT.uninj	YES	831.921	-0.409079	0.277844	-1.47233	0.140931	0.372489	mychMT.2dpi	WT.2dpi	NO
ENSDARG00000055470	562014	cdc16	cell division cycle 16 homolog (S. cerevisiae) [Source:ZFIN;Acc:ZDB-GENE-051113-132]	878.606	1.29985	0.324979	3.99978	6.34011e-05	0.000249446	WT.2dpi	WT.uninj	YES	878.606	-0.459281	0.323751	-1.41862	0.156008	0.39588	mychMT.2dpi	WT.2dpi	NO
ENSDARG00000077815	445501	cdc26	cell division cycle 26 homolog [Source:NCBI gene;Acc:445501]	451.367	1.10489	0.366114	3.01788	0.00254553	0.00696616	WT.2dpi	WT.uninj	YES	451.367	-0.209912	0.364122	-0.576487	0.564286	0.77631	mychMT.2dpi	WT.2dpi	NO
ENSDARG00000056258	30450	cdc27	cell division cycle 27 [Source:ZFIN;Acc:ZDB-GENE-990706-2]	3249.93	0.64615	0.165005	3.91595	9.00487e-05	0.000342961	WT.2dpi	WT.uninj	YES	3249.93	-0.548406	0.164759	-3.32854	0.000873034	0.0154746	mychMT.2dpi	WT.2dpi	NO
ENSDARG00000044573	336839	cdc42	cell division cycle 42 [Source:ZFIN;Acc:ZDB-GENE-030131-8783]	7219.02	0.626955	0.193022	3.2481	0.00116178	0.00345568	WT.2dpi	WT.uninj	YES	7219.02	-0.215501	0.192872	-1.11733	0.263854	0.527583	mychMT.2dpi	WT.2dpi	NO
gene_id	entrezgene_id	external_gene_name	description	baseMean.WT_inj_vs_WT	log2FoldChange.WT_inj_vs_WT	lfcSE.WT_inj_vs_WT	padj.WT_inj_vs_WT	Condition.WT_inj_vs_WT	Control.WT_inj_vs_WT	Call.WT_inj_vs_WT	WT_1.x	WT_2.x	WT_inj_1.x	WT_inj_2.x	mycb_inj_1.x	mycb_inj_2.x	baseMean.mycb_inj_vs_WT_inj	log2FoldChange.mycb_inj_vs_WT_inj	lfcSE.mycb_inj_vs_WT_inj	padj.mycb_inj_vs_WT_inj	Condition.mycb_inj_vs_WT_inj	Control.mycb_inj_vs_WT_inj	Call.mycb_inj_vs_WT_inj
ENSDARG00000077620	550236	cdca7a	cell division cycle associated 7a [Source:ZFIN;Acc:ZDB-GENE-050417-29]	1849.72	5.82447	0.644152	4.89e-18	WT_inj	WT	YES	7.56308	7.40467	11.2637	11.3099	9.93555	9.93478	1849.72	-1.57346	0.640206	0.0551506	mycb_inj	WT_inj	NO
ENSDARG00000043137	492815	cdca8	cell division cycle associated 8 [Source:NCBI gene;Acc:492815]	454.628	5.36194	0.375681	4.92e-44	WT_inj	WT	YES	6.74578	6.6134	9.18072	9.26196	8.25012	8.24628	454.628	-1.4908	0.333403	9.47e-05	mycb_inj	WT_inj	YES
ENSDARG00000076659	572007	cdca7b	cell division cycle associated 7b [Source:ZFIN;Acc:ZDB-GENE-030131-607]	408.13	5.35047	0.42458	2.01e-34	WT_inj	WT	YES	6.64504	6.43052	9.09465	9.01252	8.02287	8.1441	408.13	-1.47295	0.386282	0.00115832	mycb_inj	WT_inj	YES
ENSDARG00000009942	402825	cdc6	cell division cycle 6 homolog (S. cerevisiae) [Source:ZFIN;Acc:ZDB-GENE-050506-131]	432.152	4.84941	0.369285	2.5e-37	WT_inj	WT	YES	6.80424	6.7394	9.07125	9.28061	8.18953	7.98907	432.152	-1.68637	0.340739	1.18e-05	mycb_inj	WT_inj	YES
ENSDARG00000023584	492768	cdc7	cell division cycle 7 homolog (S. cerevisiae) [Source:ZFIN;Acc:ZDB-GENE-041114-113]	173.197	4.70505	0.582316	1.49e-14	WT_inj	WT	YES	5.94876	5.7706	7.69513	7.74682	6.94207	7.01051	173.197	-1.21667	0.554168	0.0948727	mycb_inj	WT_inj	NO
ENSDARG00000044437	559398	cdca5	cell division cycle associated 5 [Source:ZFIN;Acc:ZDB-GENE-030131-235]	286.089	4.30439	0.455532	1.21e-19	WT_inj	WT	YES	6.39278	6.58198	8.45409	8.55643	7.51491	7.90708	286.089	-1.23053	0.43351	0.0220612	mycb_inj	WT_inj	YES
ENSDARG00000100741	406353	cdc20	cell division cycle 20 homolog [Source:ZFIN;Acc:ZDB-GENE-040426-2044]	1325.39	4.18872	0.256859	2.25e-57	WT_inj	WT	YES	8.37914	8.51489	10.7897	10.9348	9.96167	9.73758	1325.39	-1.49003	0.247811	5.36e-08	mycb_inj	WT_inj	YES
ENSDARG00000010792	57925	cdc25b	cell division cycle 25B [Source:ZFIN;Acc:ZDB-GENE-000330-5]	1473.34	4.02559	0.243373	5.14e-59	WT_inj	WT	YES	8.68872	8.51399	10.8002	10.9033	10.4134	10.4444	1473.34	-0.620777	0.233059	0.0339743	mycb_inj	WT_inj	YES
ENSDARG00000043720	406695	cdc45	CDC45 cell division cycle 45 homolog (S. cerevisiae) [Source:ZFIN;Acc:ZDB-GENE-040426-2710]	482.325	2.60357	0.740652	0.00176337	WT_inj	WT	YES	6.50116	6.27357	9.39088	9.22334	8.15584	8.06285	482.325	-1.12522	0.740646	0.291514	mycb_inj	WT_inj	NO
ENSDARG00000040158	793158	cdc42l	cell division cycle 42, like [Source:ZFIN;Acc:ZDB-GENE-030131-6069]	2515.7	1.97492	0.200286	2.48e-21	WT_inj	WT	YES	10.4984	10.4203	11.7728	11.5775	11.1666	11.2424	2515.7	-0.720078	0.199272	0.00229157	mycb_inj	WT_inj	YES
ENSDARG00000055470	562014	cdc16	cell division cycle 16 homolog (S. cerevisiae) [Source:ZFIN;Acc:ZDB-GENE-051113-132]	729.245	1.31558	0.266055	5.44e-06	WT_inj	WT	YES	8.978	9.11935	9.86414	9.79478	9.38709	9.38625	729.245	-0.720614	0.265506	0.0299994	mycb_inj	WT_inj	YES
ENSDARG00000103922	767743	bod1	biorientation of chromosomes in cell division 1 [Source:ZFIN;Acc:ZDB-GENE-060810-163]	862.353	1.29441	0.27486	1.61e-05	WT_inj	WT	YES	9.21661	9.35222	10.2005	9.91226	9.67122	9.60946	862.353	-0.680119	0.274384	0.0526751	mycb_inj	WT_inj	NO
ENSDARG00000077815	445501	cdc26	cell division cycle 26 homolog [Source:NCBI gene;Acc:445501]	552.05	1.0623	0.286619	0.000914	WT_inj	WT	YES	8.69993	8.66467	9.23811	9.32833	9.16231	9.20513	552.05	-0.165956	0.285275	0.744497	mycb_inj	WT_inj	NO
ENSDARG00000044484	393907	cdc23	CDC23 (cell division cycle 23, yeast, homolog) [Source:ZFIN;Acc:ZDB-GENE-040426-866]	658.925	0.823708	0.276046	0.00921866	WT_inj	WT	YES	9.05923	9.13097	9.54365	9.61714	9.23246	9.38045	658.925	-0.450225	0.276017	0.250117	mycb_inj	WT_inj	NO
ENSDARG00000020201	393319	cdc73	cell division cycle 73, Paf1/RNA polymerase II complex component, homolog (S. cerevisiae) [Source:ZFIN;Acc:ZDB-GENE-040426-1309]	2352.8	0.642216	0.201945	0.00515746	WT_inj	WT	YES	10.9904	10.9857	11.4264	11.3481	11.0512	11.2537	2352.8	-0.365044	0.202015	0.190782	mycb_inj	WT_inj	NO

## Sheet: cenp
gene_id	entrezgene_id	external_gene_name	description	baseMean.WT2dpi_vs_WTuninj	log2FoldChange.WT2dpi_vs_WTuninj	lfcSE.WT2dpi_vs_WTuninj	stat.WT2dpi_vs_WTuninj	pvalue.WT2dpi_vs_WTuninj	padj.WT2dpi_vs_WTuninj	Condition.WT2dpi_vs_WTuninj	Control.WT2dpi_vs_WTuninj	Call.WT2dpi_vs_WTuninj	baseMean.mych2dpi_vs_WT2dpi	log2FoldChange.mych2dpi_vs_WT2dpi	lfcSE.mych2dpi_vs_WT2dpi	stat.mych2dpi_vs_WT2dpi	pvalue.mych2dpi_vs_WT2dpi	padj.mych2dpi_vs_WT2dpi	Condition.mych2dpi_vs_WT2dpi	Control.mych2dpi_vs_WT2dpi	Call.mych2dpi_vs_WT2dpi
ENSDARG00000094892	567359	cenph	centromere protein H [Source:ZFIN;Acc:ZDB-GENE-081104-340]	596.136	8.31495	0.627107	13.2592	3.98933e-40	4.32511e-38	WT.2dpi	WT.uninj	YES	596.136	-0.955245	0.503699	-1.89646	0.0578995	0.222383	mychMT.2dpi	WT.2dpi	NO
ENSDARG00000075619	100126022	cenpo	centromere protein O [Source:ZFIN;Acc:ZDB-GENE-070928-16]	200.261	7.29985	0.646192	11.2967	1.36226e-29	8.36921e-28	WT.2dpi	WT.uninj	YES	200.261	-1.29579	0.490604	-2.64122	0.00826084	0.0677833	mychMT.2dpi	WT.2dpi	NO
ENSDARG00000043640	368856	cenpn	centromere protein N [Source:ZFIN;Acc:ZDB-GENE-030616-408]	710.864	5.85587	0.547895	10.688	1.15898e-26	5.70319e-25	WT.2dpi	WT.uninj	YES	710.864	-1.14757	0.527097	-2.17716	0.0294688	0.150483	mychMT.2dpi	WT.2dpi	NO
ENSDARG00000063385	767754	cenpe	centromere protein E [Source:ZFIN;Acc:ZDB-GENE-060929-860]	3691.53	5.67116	0.291085	19.4828	1.53579e-84	8.89616e-82	WT.2dpi	WT.uninj	YES	3691.53	-1.06677	0.282373	-3.77788	0.000158168	0.00472254	mychMT.2dpi	WT.2dpi	YES
ENSDARG00000055133	497403	cenpf	centromere protein F [Source:ZFIN;Acc:ZDB-GENE-041111-205]	4995.78	5.57711	0.360365	15.4763	5.01617e-54	1.0705e-51	WT.2dpi	WT.uninj	YES	4995.78	-1.43644	0.356131	-4.03348	5.49577e-05	0.00224377	mychMT.2dpi	WT.2dpi	YES
ENSDARG00000099194	572121	CABZ01058261.1 (incenp)	inner centromere protein [Source:NCBI gene;Acc:572121]	3071.31	5.48252	0.270711	20.2523	3.38778e-91	2.36841e-88	WT.2dpi	WT.uninj	YES	3071.31	-1.21448	0.261076	-4.65182	3.29016e-06	0.000286056	mychMT.2dpi	WT.2dpi	YES
ENSDARG00000091271	562197	cenpt	centromere protein T [Source:ZFIN;Acc:ZDB-GENE-030131-3256]	682.089	4.88025	0.598936	8.1482	3.69374e-16	7.59502e-15	WT.2dpi	WT.uninj	YES	682.089	-0.630129	0.589004	-1.06982	0.2847	0.548229	mychMT.2dpi	WT.2dpi	NO
ENSDARG00000038802	445401	cenpl	centromere protein L [Source:NCBI gene;Acc:445401]	279.842	4.49378	0.733142	6.12948	8.81648e-10	8.51979e-09	WT.2dpi	WT.uninj	YES	279.842	-0.490408	0.723072	-0.678229	0.497626	0.731509	mychMT.2dpi	WT.2dpi	NO
ENSDARG00000039616	565144	cenpk	centromere protein K [Source:ZFIN;Acc:ZDB-GENE-090313-204]	420.02	4.41311	0.627154	7.03672	1.96813e-12	2.69425e-11	WT.2dpi	WT.uninj	YES	420.02	-0.964224	0.617927	-1.56042	0.118661	0.336512	mychMT.2dpi	WT.2dpi	NO
ENSDARG00000092136	567320	cenpw	centromere protein W [Source:ZFIN;Acc:ZDB-GENE-100922-200]	242.722	3.67057	0.677622	5.41684	6.06603e-08	4.34721e-07	WT.2dpi	WT.uninj	YES	242.722	-1.02734	0.67066	-1.53183	0.125565	0.347795	mychMT.2dpi	WT.2dpi	NO
ENSDARG00000070485	569270	cenps	centromere protein S [Source:ZFIN;Acc:ZDB-GENE-080723-52]	318.371	3.3501	0.702304	4.77016	1.84082e-06	9.98151e-06	WT.2dpi	WT.uninj	YES	318.371	-1.40781	0.69914	-2.01363	0.0440489	0.190549	mychMT.2dpi	WT.2dpi	NO
ENSDARG00000052565	558570	cenpi	centromere protein I [Source:ZFIN;Acc:ZDB-GENE-060810-127]	1042.2	2.90821	0.82782	3.5131	0.000442913	0.00145254	WT.2dpi	WT.uninj	YES	1042.2	-0.703291	0.827556	-0.849841	0.395413	0.652553	mychMT.2dpi	WT.2dpi	NO
ENSDARG00000089291	100332714	cenpx	centromere protein X [Source:ZFIN;Acc:ZDB-GENE-110411-78]	251.922	2.56653	0.653826	3.92541	8.65835e-05	0.000331269	WT.2dpi	WT.uninj	YES	251.922	-0.793596	0.650599	-1.21979	0.222544	0.48147	mychMT.2dpi	WT.2dpi	NO
ENSDARG00000018121	568957	cenpj	centromere protein J [Source:ZFIN;Acc:ZDB-GENE-030131-6323]	366.604	2.52226	0.431582	5.84422	5.08962e-09	4.38161e-08	WT.2dpi	WT.uninj	YES	366.604	-0.162346	0.424793	-0.382176	0.702331	0.861233	mychMT.2dpi	WT.2dpi	NO
ENSDARG00000044135	445161	cenpp	centromere protein P [Source:NCBI gene;Acc:445161]	356.273	2.314	0.851631	2.71714	0.00658494	0.0163107	WT.2dpi	WT.uninj	YES	356.273	-0.527695	0.851389	-0.619805	0.535386	0.757678	mychMT.2dpi	WT.2dpi	NO
gene_id	entrezgene_id	external_gene_name	description	baseMean.WT_inj_vs_WT	log2FoldChange.WT_inj_vs_WT	lfcSE.WT_inj_vs_WT	padj.WT_inj_vs_WT	Condition.WT_inj_vs_WT	Control.WT_inj_vs_WT	Call.WT_inj_vs_WT	WT_1.x	WT_2.x	WT_inj_1.x	WT_inj_2.x	mycb_inj_1.x	mycb_inj_2.x	baseMean.mycb_inj_vs_WT_inj	log2FoldChange.mycb_inj_vs_WT_inj	lfcSE.mycb_inj_vs_WT_inj	padj.mycb_inj_vs_WT_inj	Condition.mycb_inj_vs_WT_inj	Control.mycb_inj_vs_WT_inj	Call.mycb_inj_vs_WT_inj
ENSDARG00000039616	565144	cenpk	centromere protein K [Source:ZFIN;Acc:ZDB-GENE-090313-204]	364.423	6.35132	0.470764	2.26e-39	WT_inj	WT	YES	6.2049	6.33391	8.79932	8.84195	8.13387	7.94193	364.423	-1.18649	0.386213	0.0118604	mycb_inj	WT_inj	YES
ENSDARG00000055133	497403	cenpf	centromere protein F [Source:ZFIN;Acc:ZDB-GENE-041111-205]	2103.17	5.9703	0.357301	3.27e-60	WT_inj	WT	YES	8.05688	8.3112	11.2269	11.4604	11.0057	10.3605	2103.17	-0.847927	0.339761	0.0505892	mycb_inj	WT_inj	NO
ENSDARG00000075619	100126022	cenpo	centromere protein O [Source:ZFIN;Acc:ZDB-GENE-070928-16]	123.221	5.68222	0.611649	5.26e-19	WT_inj	WT	YES	5.58038	5.58386	7.1369	7.0912	6.70779	6.72939	123.221	-0.719683	0.52506	0.354758	mycb_inj	WT_inj	NO
ENSDARG00000038802	445401	cenpl	centromere protein L [Source:NCBI gene;Acc:445401]	255.888	5.37455	0.454828	2.46e-30	WT_inj	WT	YES	6.11472	6.17667	8.36769	8.29242	7.47394	7.48555	255.888	-1.38522	0.397413	0.00345031	mycb_inj	WT_inj	YES
ENSDARG00000094892	567359	cenph	centromere protein H [Source:ZFIN;Acc:ZDB-GENE-081104-340]	251.694	5.26117	0.499123	2.8e-24	WT_inj	WT	YES	5.96727	6.15905	8.24405	8.42097	7.24141	7.27786	251.694	-1.72063	0.458853	0.00144163	mycb_inj	WT_inj	YES
ENSDARG00000070485	569270	cenps	centromere protein S [Source:ZFIN;Acc:ZDB-GENE-080723-52]	187.846	5.14504	0.572647	8.12e-18	WT_inj	WT	YES	5.66182	5.85057	7.89514	7.88211	6.66842	6.78205	187.846	-1.9041	0.539463	0.00300352	mycb_inj	WT_inj	YES
ENSDARG00000043640	368856	cenpn	centromere protein N [Source:ZFIN;Acc:ZDB-GENE-030616-408]	486.929	5.03062	0.349321	8.22e-45	WT_inj	WT	YES	6.90837	6.79271	9.32554	9.39212	8.27862	8.24622	486.929	-1.6882	0.317399	2e-06	mycb_inj	WT_inj	YES
ENSDARG00000052565	558570	cenpi	centromere protein I [Source:ZFIN;Acc:ZDB-GENE-060810-127]	631.189	4.54415	0.383331	1.6e-30	WT_inj	WT	YES	7.42351	7.09819	9.60921	9.87672	8.80925	8.54597	631.189	-1.57517	0.368753	0.000211	mycb_inj	WT_inj	YES
ENSDARG00000091271	562197	cenpt	centromere protein T [Source:ZFIN;Acc:ZDB-GENE-030131-3256]	236.08	4.27718	0.438892	7.44e-21	WT_inj	WT	YES	6.30055	6.39655	8.13412	8.2826	7.49191	7.50343	236.08	-1.18744	0.41031	0.0192034	mycb_inj	WT_inj	YES
ENSDARG00000063385	767754	cenpe	centromere protein E [Source:ZFIN;Acc:ZDB-GENE-060929-860]	922.002	4.20936	0.335349	3.68e-34	WT_inj	WT	YES	7.9279	7.81378	10.0596	10.2704	9.92666	9.36597	922.002	-0.707843	0.323154	0.095816	mycb_inj	WT_inj	NO
ENSDARG00000018121	568957	cenpj	centromere protein J [Source:ZFIN;Acc:ZDB-GENE-030131-6323]	155.952	3.89368	0.495378	8.28e-14	WT_inj	WT	YES	6.03028	6.0602	7.51969	7.42374	7.19281	7.14645	155.952	-0.538908	0.464142	0.453478	mycb_inj	WT_inj	NO
ENSDARG00000092136	567320	cenpw	centromere protein W [Source:ZFIN;Acc:ZDB-GENE-100922-200]	254.284	3.25344	0.477399	1.42e-10	WT_inj	WT	YES	6.52536	6.87728	8.17082	8.50738	7.61814	7.60062	254.284	-1.20824	0.468628	0.0417235	mycb_inj	WT_inj	YES
ENSDARG00000044135	445161	cenpp	centromere protein P [Source:NCBI gene;Acc:445161]	217.846	2.7258	0.464452	4.53e-08	WT_inj	WT	YES	6.76596	6.71704	7.78244	8.25533	7.73972	7.45931	217.846	-0.740158	0.456223	0.253326	mycb_inj	WT_inj	NO
ENSDARG00000089291	100332714	cenpx	centromere protein X [Source:ZFIN;Acc:ZDB-GENE-110411-78]	243.119	1.91397	0.470896	0.000241	WT_inj	WT	YES	7.39577	6.94203	8.13072	8.245	7.93034	7.76427	243.119	-0.571876	0.4677	0.42304	mycb_inj	WT_inj	NO

## Sheet: ncap
gene_id	entrezgene_id	external_gene_name	description	baseMean.WT2dpi_vs_WTuninj	log2FoldChange.WT2dpi_vs_WTuninj	lfcSE.WT2dpi_vs_WTuninj	stat.WT2dpi_vs_WTuninj	pvalue.WT2dpi_vs_WTuninj	padj.WT2dpi_vs_WTuninj	Condition.WT2dpi_vs_WTuninj	Control.WT2dpi_vs_WTuninj	Call.WT2dpi_vs_WTuninj	baseMean.mych2dpi_vs_WT2dpi	log2FoldChange.mych2dpi_vs_WT2dpi	lfcSE.mych2dpi_vs_WT2dpi	stat.mych2dpi_vs_WT2dpi	pvalue.mych2dpi_vs_WT2dpi	padj.mych2dpi_vs_WT2dpi	Condition.mych2dpi_vs_WT2dpi	Control.mych2dpi_vs_WT2dpi	Call.mych2dpi_vs_WT2dpi
ENSDARG00000060023	100037337	ncapg2	non-SMC condensin II complex, subunit G2 [Source:ZFIN;Acc:ZDB-GENE-070410-100]	1301.86	6.62965	0.365762	18.1256	2.00155e-73	7.65649e-71	WT.2dpi	WT.uninj	YES	1301.86	-1.23475	0.329077	-3.75217	0.000175312	0.00506323	mychMT.2dpi	WT.2dpi	YES
ENSDARG00000070109	492707	ncapg	non-SMC condensin I complex, subunit G [Source:ZFIN;Acc:ZDB-GENE-041111-282]	3320.74	5.78556	0.421611	13.7225	7.44575e-43	9.09368e-41	WT.2dpi	WT.uninj	YES	3320.74	-0.99037	0.414972	-2.38659	0.0170054	0.106402	mychMT.2dpi	WT.2dpi	NO
ENSDARG00000034773	556493	ncapd3	non-SMC condensin II complex, subunit D3 [Source:ZFIN;Acc:ZDB-GENE-040426-737]	2117.38	5.74308	0.35708	16.0835	3.33258e-58	8.4456e-56	WT.2dpi	WT.uninj	YES	2117.38	-0.869877	0.34396	-2.529	0.0114387	0.0837537	mychMT.2dpi	WT.2dpi	NO
ENSDARG00000033757	562678	ncaph2	non-SMC condensin II complex, subunit H2 [Source:NCBI gene;Acc:562678]	1932.9	5.30951	0.344053	15.4323	9.93325e-54	2.07615e-51	WT.2dpi	WT.uninj	YES	1932.9	-1.01944	0.333449	-3.05725	0.00223375	0.0286939	mychMT.2dpi	WT.2dpi	YES
ENSDARG00000005058	552978	ncapd2	non-SMC condensin I complex, subunit D2 [Source:ZFIN;Acc:ZDB-GENE-050506-59]	5041.62	5.02119	0.387748	12.9496	2.36156e-38	2.29083e-36	WT.2dpi	WT.uninj	YES	5041.62	-1.04475	0.38497	-2.71386	0.00665049	0.058845	mychMT.2dpi	WT.2dpi	NO
ENSDARG00000061468	570062	ncaph	non-SMC condensin I complex, subunit H [Source:ZFIN;Acc:ZDB-GENE-070112-652]	2026.11	3.82642	0.804932	4.75372	1.99712e-06	1.07599e-05	WT.2dpi	WT.uninj	YES	2026.11	-0.6641	0.804509	-0.825472	0.409104	0.662494	mychMT.2dpi	WT.2dpi	NO
gene_id	entrezgene_id	external_gene_name	description	baseMean.WT_inj_vs_WT	log2FoldChange.WT_inj_vs_WT	lfcSE.WT_inj_vs_WT	padj.WT_inj_vs_WT	Condition.WT_inj_vs_WT	Control.WT_inj_vs_WT	Call.WT_inj_vs_WT	WT_1.x	WT_2.x	WT_inj_1.x	WT_inj_2.x	mycb_inj_1.x	mycb_inj_2.x	baseMean.mycb_inj_vs_WT_inj	log2FoldChange.mycb_inj_vs_WT_inj	lfcSE.mycb_inj_vs_WT_inj	padj.mycb_inj_vs_WT_inj	Condition.mycb_inj_vs_WT_inj	Control.mycb_inj_vs_WT_inj	Call.mycb_inj_vs_WT_inj
ENSDARG00000060023	100037337	ncapg2	non-SMC condensin II complex, subunit G2 [Source:ZFIN;Acc:ZDB-GENE-070410-100]	639.282	5.45494	0.329994	6.03e-59	WT_inj	WT	YES	7.02499	7.02392	9.74594	9.72189	8.84559	8.61871	639.282	-1.49059	0.291197	5.32e-06	mycb_inj	WT_inj	YES
ENSDARG00000005058	552978	ncapd2	non-SMC condensin I complex, subunit D2 [Source:ZFIN;Acc:ZDB-GENE-050506-59]	2167.89	5.41553	0.24204	6.93e-108	WT_inj	WT	YES	8.59555	8.46084	11.5499	11.593	10.5137	10.267	2167.89	-1.68454	0.226889	8.22e-12	mycb_inj	WT_inj	YES
ENSDARG00000034773	556493	ncapd3	non-SMC condensin II complex, subunit D3 [Source:ZFIN;Acc:ZDB-GENE-040426-737]	1034.11	5.09717	0.331914	6.45e-51	WT_inj	WT	YES	7.77039	7.57199	10.4825	10.3794	9.73255	9.27271	1034.11	-1.30299	0.3135	0.000332	mycb_inj	WT_inj	YES
ENSDARG00000070109	492707	ncapg	non-SMC condensin I complex, subunit G [Source:ZFIN;Acc:ZDB-GENE-041111-282]	1885.04	5.07562	0.24905	1.62e-89	WT_inj	WT	YES	8.43682	8.55008	11.3289	11.3006	10.5787	10.2802	1885.04	-1.25792	0.234604	1.62e-06	mycb_inj	WT_inj	YES
ENSDARG00000061468	570062	ncaph	non-SMC condensin I complex, subunit H [Source:ZFIN;Acc:ZDB-GENE-070112-652]	850.939	4.98862	0.389267	1.41e-35	WT_inj	WT	YES	7.24148	7.6156	10.0818	10.1628	9.44376	9.14426	850.939	-1.16761	0.37239	0.00990183	mycb_inj	WT_inj	YES
ENSDARG00000033757	562678	ncaph2	non-SMC condensin II complex, subunit H2 [Source:NCBI gene;Acc:562678]	875.907	4.71983	0.318324	1.74e-47	WT_inj	WT	YES	7.5244	7.75837	10.1094	10.3169	9.35167	9.15921	875.907	-1.40963	0.301678	4.06e-05	mycb_inj	WT_inj	YES

## Sheet: mitotic
gene_id	entrezgene_id	external_gene_name	description	baseMean.WT2dpi_vs_WTuninj	log2FoldChange.WT2dpi_vs_WTuninj	lfcSE.WT2dpi_vs_WTuninj	stat.WT2dpi_vs_WTuninj	pvalue.WT2dpi_vs_WTuninj	padj.WT2dpi_vs_WTuninj	Condition.WT2dpi_vs_WTuninj	Control.WT2dpi_vs_WTuninj	Call.WT2dpi_vs_WTuninj	baseMean.mych2dpi_vs_WT2dpi	log2FoldChange.mych2dpi_vs_WT2dpi	lfcSE.mych2dpi_vs_WT2dpi	stat.mych2dpi_vs_WT2dpi	pvalue.mych2dpi_vs_WT2dpi	padj.mych2dpi_vs_WT2dpi	Condition.mych2dpi_vs_WT2dpi	Control.mych2dpi_vs_WT2dpi	Call.mych2dpi_vs_WT2dpi
ENSDARG00000102483	572344	numa1	nuclear mitotic apparatus protein 1 [Source:ZFIN;Acc:ZDB-GENE-110517-1]	2108.02	4.7328	0.412261	11.4801	1.66085e-30	1.06557e-28	WT.2dpi	WT.uninj	YES	2108.02	-0.960813	0.407202	-2.35955	0.0182972	0.110823	mychMT.2dpi	WT.2dpi	NO
ENSDARG00000078825	567931	bub1ba	BUB1 mitotic checkpoint serine/threonine kinase Ba [Source:ZFIN;Acc:ZDB-GENE-041014-120]	599.93	4.61377	0.465641	9.90843	3.82618e-23	1.45539e-21	WT.2dpi	WT.uninj	YES	599.93	-1.18876	0.452788	-2.62543	0.00865407	0.0698487	mychMT.2dpi	WT.2dpi	NO
ENSDARG00000004713	550434	mad2l1	MAD2 mitotic arrest deficient-like 1 (yeast) [Source:ZFIN;Acc:ZDB-GENE-030515-3]	774.242	4.13128	0.786679	5.25155	1.50826e-07	1.00093e-06	WT.2dpi	WT.uninj	YES	774.242	-1.16961	0.78518	-1.48961	0.136327	0.365543	mychMT.2dpi	WT.2dpi	NO
ENSDARG00000077029	100307076	bub1	BUB1 mitotic checkpoint serine/threonine kinase [Source:ZFIN;Acc:ZDB-GENE-081104-75]	1853.72	4.05325	0.766954	5.28487	1.25795e-07	8.44495e-07	WT.2dpi	WT.uninj	YES	1853.72	-0.727823	0.766171	-0.949949	0.342138	0.604432	mychMT.2dpi	WT.2dpi	NO
ENSDARG00000074927	567006	bub1bb	BUB1 mitotic checkpoint serine/threonine kinase Bb [Source:ZFIN;Acc:ZDB-GENE-030829-51]	726.18	3.77471	0.826155	4.56901	4.90037e-06	2.45067e-05	WT.2dpi	WT.uninj	YES	726.18	-1.09462	0.825416	-1.32614	0.184793	0.435448	mychMT.2dpi	WT.2dpi	NO
ENSDARG00000075883	403012	bub3	BUB3 mitotic checkpoint protein [Source:ZFIN;Acc:ZDB-GENE-041010-210]	2773.66	3.06098	0.304385	10.0563	8.61798e-24	3.39264e-22	WT.2dpi	WT.uninj	YES	2773.66	-0.953072	0.302769	-3.14785	0.00164477	0.0234852	mychMT.2dpi	WT.2dpi	YES
ENSDARG00000033852	393886	mad1l1	mitotic arrest deficient 1 like 1 [Source:ZFIN;Acc:ZDB-GENE-040426-1081]	1429.02	1.84902	0.252206	7.3314	2.27758e-13	3.49022e-12	WT.2dpi	WT.uninj	YES	1429.02	-0.699076	0.250661	-2.78893	0.00528823	0.0506777	mychMT.2dpi	WT.2dpi	NO
ENSDARG00000057928	445174	mzt2b	mitotic spindle organizing protein 2B [Source:NCBI gene;Acc:445174]	736.236	0.772118	0.333021	2.31853	0.0204206	0.0442222	WT.2dpi	WT.uninj	YES	736.236	0.0566844	0.33182	0.170829	0.864358	0.942303	mychMT.2dpi	WT.2dpi	NO
gene_id	entrezgene_id	external_gene_name	description	baseMean.WT_inj_vs_WT	log2FoldChange.WT_inj_vs_WT	lfcSE.WT_inj_vs_WT	padj.WT_inj_vs_WT	Condition.WT_inj_vs_WT	Control.WT_inj_vs_WT	Call.WT_inj_vs_WT	WT_1.x	WT_2.x	WT_inj_1.x	WT_inj_2.x	mycb_inj_1.x	mycb_inj_2.x	baseMean.mycb_inj_vs_WT_inj	log2FoldChange.mycb_inj_vs_WT_inj	lfcSE.mycb_inj_vs_WT_inj	padj.mycb_inj_vs_WT_inj	Condition.mycb_inj_vs_WT_inj	Control.mycb_inj_vs_WT_inj	Call.mycb_inj_vs_WT_inj
ENSDARG00000074927	567006	bub1bb	BUB1 mitotic checkpoint serine/threonine kinase Bb [Source:ZFIN;Acc:ZDB-GENE-030829-51]	477.557	4.92363	0.437006	1.24e-27	WT_inj	WT	YES	6.92855	6.65482	9.33798	9.1949	8.62247	8.17688	477.557	-1.24593	0.413723	0.014104	mycb_inj	WT_inj	YES
ENSDARG00000077029	100307076	bub1	BUB1 mitotic checkpoint serine/threonine kinase [Source:ZFIN;Acc:ZDB-GENE-081104-75]	731.839	4.83506	0.338208	3.59e-44	WT_inj	WT	YES	7.33837	7.4134	9.77405	10.038	9.2635	8.86498	731.839	-1.22536	0.316947	0.000961	mycb_inj	WT_inj	YES
ENSDARG00000004713	550434	mad2l1	MAD2 mitotic arrest deficient-like 1 (yeast) [Source:ZFIN;Acc:ZDB-GENE-030515-3]	428.123	4.5594	0.387317	4.15e-30	WT_inj	WT	YES	6.75964	6.9609	9.03925	9.22153	8.16111	8.35709	428.123	-1.33907	0.364102	0.00185093	mycb_inj	WT_inj	YES
ENSDARG00000102483	572344	numa1	nuclear mitotic apparatus protein 1 [Source:ZFIN;Acc:ZDB-GENE-110517-1]	775.994	3.33235	0.327353	1.09e-22	WT_inj	WT	YES	8.02067	8.10066	9.85474	9.97904	9.74338	9.22862	775.994	-0.599828	0.319664	0.17068	mycb_inj	WT_inj	NO
ENSDARG00000078825	567931	bub1ba	BUB1 mitotic checkpoint serine/threonine kinase Ba [Source:ZFIN;Acc:ZDB-GENE-041014-120]	434.208	3.24956	0.390421	2.12e-15	WT_inj	WT	YES	7.3623	7.45143	9.20945	9.24686	8.40956	7.87034	434.208	-1.65758	0.384697	0.000182	mycb_inj	WT_inj	YES
ENSDARG00000075883	403012	bub3	BUB3 mitotic checkpoint protein [Source:ZFIN;Acc:ZDB-GENE-041010-210]	1407.82	2.28959	0.333172	9.67e-11	WT_inj	WT	YES	9.13409	9.65553	10.9029	10.7968	10.0884	10.5082	1407.82	-0.786417	0.331826	0.0666243	mycb_inj	WT_inj	NO
ENSDARG00000033852	393886	mad1l1	mitotic arrest deficient 1 like 1 [Source:ZFIN;Acc:ZDB-GENE-040426-1081]	640.595	1.16379	0.362208	0.00467769	WT_inj	WT	YES	9.19684	8.6712	9.76691	9.60676	9.0812	8.80637	640.595	-1.19069	0.362906	0.00645311	mycb_inj	WT_inj	YES

## Sheet: cdk
Supplementary Table S2: Injury-induced DNA replication and cell cycle genes regulated by mycb and mych.
gene_id	entrezgene_id	external_gene_name	description	baseMean.WT2dpi_vs_WTuninj	log2FoldChange.WT2dpi_vs_WTuninj	Condition.WT2dpi_vs_WTuninj	Control.WT2dpi_vs_WTuninj	Call.WT2dpi_vs_WTuninj	log2FoldChange.mych2dpi_vs_WT2dpi	padj.mych2dpi_vs_WT2dpi	Condition.mych2dpi_vs_WT2dpi	Control.mych2dpi_vs_WT2dpi	Call.mych2dpi_vs_WT2dpi
ENSDARG00000087554	80973	cdk1	cyclin-dependent kinase 1 [Source:ZFIN;Acc:ZDB-GENE-010320-1]	2904.74	7.29926	WT.2dpi	WT.uninj	YES	-1.34861	0.00789573	mychMT.2dpi	WT.2dpi	YES
ENSDARG00000026577	406715	cdk2	cyclin-dependent kinase 2 [Source:ZFIN;Acc:ZDB-GENE-040426-2741]	1568.55	5.22501	WT.2dpi	WT.uninj	YES	-0.983973	0.0957421	mychMT.2dpi	WT.2dpi	NO
ENSDARG00000070228	100034507	cdk6	cyclin-dependent kinase 6 [Source:ZFIN;Acc:ZDB-GENE-060503-786]	317.021	3.35801	WT.2dpi	WT.uninj	YES	-0.761605	0.332273	mychMT.2dpi	WT.2dpi	NO
ENSDARG00000076554	100151416	cdkn1a	cyclin-dependent kinase inhibitor 1A [Source:ZFIN;Acc:ZDB-GENE-070705-7]	3856.49	2.85304	WT.2dpi	WT.uninj	YES	-0.449101	0.590392	mychMT.2dpi	WT.2dpi	NO
ENSDARG00000103145	494160	cdk2ap2	cyclin-dependent kinase 2 associated protein 2 [Source:ZFIN;Acc:ZDB-GENE-040718-35]	1503.71	2.01389	WT.2dpi	WT.uninj	YES	-0.484408	0.196397	mychMT.2dpi	WT.2dpi	NO
ENSDARG00000010878	399483	cdkn1ca	cyclin-dependent kinase inhibitor 1Ca [Source:ZFIN;Acc:ZDB-GENE-040123-1]	205.036	1.82419	WT.2dpi	WT.uninj	YES	-0.318606	0.850352	mychMT.2dpi	WT.2dpi	NO
ENSDARG00000104903	100004175	cdkn1cb	cyclin-dependent kinase inhibitor 1Cb [Source:ZFIN;Acc:ZDB-GENE-131127-286]	173.715	1.74416	WT.2dpi	WT.uninj	YES	-0.121406	0.939127	mychMT.2dpi	WT.2dpi	NO
ENSDARG00000053395	450034	cdkn2aipnl	CDKN2A interacting protein N-terminal like [Source:ZFIN;Acc:ZDB-GENE-041010-154]	1383.23	1.60356	WT.2dpi	WT.uninj	YES	-0.919381	0.0133932	mychMT.2dpi	WT.2dpi	YES
ENSDARG00000045092	415195	cdk5rap3	CDK5 regulatory subunit associated protein 3 [Source:ZFIN;Acc:ZDB-GENE-040625-90]	1192.96	1.11271	WT.2dpi	WT.uninj	YES	-0.852282	0.0509056	mychMT.2dpi	WT.2dpi	NO
ENSDARG00000044811	321602	cdk9	cyclin-dependent kinase 9 (CDC2-related kinase) [Source:ZFIN;Acc:ZDB-GENE-030131-321]	3194.48	0.891643	WT.2dpi	WT.uninj	YES	-0.635911	0.0263549	mychMT.2dpi	WT.2dpi	YES
ENSDARG00000102546	494103	cdk11b	cyclin-dependent kinase 11B [Source:ZFIN;Acc:ZDB-GENE-041212-74]	6963.11	0.853663	WT.2dpi	WT.uninj	YES	-0.441932	0.0644365	mychMT.2dpi	WT.2dpi	NO
ENSDARG00000016496	373868	cdk8	cyclin-dependent kinase 8 [Source:NCBI gene;Acc:373868]	2617.41	0.829405	WT.2dpi	WT.uninj	YES	-0.0756327	0.903148	mychMT.2dpi	WT.2dpi	NO
ENSDARG00000063726	100149834	cdk12	cyclin-dependent kinase 12 [Source:ZFIN;Acc:ZDB-GENE-081104-294]	5522.32	0.698653	WT.2dpi	WT.uninj	YES	-0.226391	0.548644	mychMT.2dpi	WT.2dpi	NO
ENSDARG00000051916	405897	cdk7	cyclin-dependent kinase 7 [Source:ZFIN;Acc:ZDB-GENE-010320-2]	793.142	0.652212	WT.2dpi	WT.uninj	YES	-0.215551	0.696894	mychMT.2dpi	WT.2dpi	NO
ENSDARG00000079470	798487	cdk17	cyclin-dependent kinase 17 [Source:ZFIN;Acc:ZDB-GENE-041210-15]	2051.4	-0.934233	WT.2dpi	WT.uninj	YES	0.289086	0.445854	mychMT.2dpi	WT.2dpi	NO
ENSDARG00000074665	572146	cdk14	cyclin-dependent kinase 14 [Source:ZFIN;Acc:ZDB-GENE-080220-44]	261.765	-1.1783	WT.2dpi	WT.uninj	YES	0.395021	0.649163	mychMT.2dpi	WT.2dpi	NO
ENSDARG00000099719	NA	cdkn1d	cyclin-dependent kinase inhibitor 1D [Source:ZFIN;Acc:ZDB-GENE-110215-1]	2483.02	-1.28451	WT.2dpi	WT.uninj	YES	0.28676	0.622049	mychMT.2dpi	WT.2dpi	NO
ENSDARG00000024219	334460	cdk5rap2	CDK5 regulatory subunit associated protein 2 [Source:ZFIN;Acc:ZDB-GENE-030131-6392]	5208.12	-1.44297	WT.2dpi	WT.uninj	YES	0.461543	0.181657	mychMT.2dpi	WT.2dpi	NO
ENSDARG00000015240	559341	cdkl5	cyclin-dependent kinase-like 5 [Source:ZFIN;Acc:ZDB-GENE-081022-110]	2943.85	-1.67836	WT.2dpi	WT.uninj	YES	0.468246	0.131199	mychMT.2dpi	WT.2dpi	NO
ENSDARG00000029018	402862	cdkn1ba	cyclin-dependent kinase inhibitor 1Ba [Source:ZFIN;Acc:ZDB-GENE-040812-3]	1475.5	-1.9122	WT.2dpi	WT.uninj	YES	0.749077	0.0189875	mychMT.2dpi	WT.2dpi	YES
ENSDARG00000078671	445114	cdk5r2b	cyclin-dependent kinase 5, regulatory subunit 2b (p39) [Source:ZFIN;Acc:ZDB-GENE-040801-251]	6264.4	-1.91531	WT.2dpi	WT.uninj	YES	0.684574	0.134747	mychMT.2dpi	WT.2dpi	NO
ENSDARG00000043858	100149670	cdk19	cyclin-dependent kinase 19 [Source:ZFIN;Acc:ZDB-GENE-040724-19]	280.243	-1.93873	WT.2dpi	WT.uninj	YES	0.952979	0.304306	mychMT.2dpi	WT.2dpi	NO
ENSDARG00000037916	568402	cdk5r1a	cyclin-dependent kinase 5, regulatory subunit 1a (p35) [Source:ZFIN;Acc:ZDB-GENE-080723-17]	442.459	-1.94334	WT.2dpi	WT.uninj	YES	1.22168	0.241002	mychMT.2dpi	WT.2dpi	NO
ENSDARG00000045087	436788	cdk5r1b	cyclin-dependent kinase 5, regulatory subunit 1b (p35) [Source:ZFIN;Acc:ZDB-GENE-040718-220]	1724.71	-2.07271	WT.2dpi	WT.uninj	YES	1.15863	0.0302486	mychMT.2dpi	WT.2dpi	YES
ENSDARG00000006093	791619	cdk15	cyclin-dependent kinase 15 [Source:NCBI gene;Acc:791619]	3074.4	-2.17038	WT.2dpi	WT.uninj	YES	0.878885	0.00789573	mychMT.2dpi	WT.2dpi	YES
ENSDARG00000071011	550231	cdk5r2a	cyclin-dependent kinase 5, regulatory subunit 2a (p39) [Source:ZFIN;Acc:ZDB-GENE-050417-22]	1101.87	-2.5763	WT.2dpi	WT.uninj	YES	1.29501	0.0390282	mychMT.2dpi	WT.2dpi	YES
ENSDARG00000087554	80973	cdk1	cyclin-dependent kinase 1 [Source:ZFIN;Acc:ZDB-GENE-010320-1]	1546.81	5.83657	0.619564	1.59e-19	WT_inj	WT	YES	7.23701	7.44648	11.0138	11.0672	9.82857	9.32578	1546.81	-1.71968	0.614061	0.0242978	mycb_inj	WT_inj	YES
ENSDARG00000026577	406715	cdk2	cyclin-dependent kinase 2 [Source:ZFIN;Acc:ZDB-GENE-040426-2741]	910.948	4.46219	0.286338	2.05e-52	WT_inj	WT	YES	7.78388	7.87214	10.3114	10.2776	9.15618	9.44402	910.948	-1.4662	0.271664	1.36e-06	mycb_inj	WT_inj	YES
ENSDARG00000076554	100151416	cdkn1a	cyclin-dependent kinase inhibitor 1A [Source:ZFIN;Acc:ZDB-GENE-070705-7]	1532.63	2.26779	0.296522	4.11e-13	WT_inj	WT	YES	9.89431	9.42264	11.2505	11.0221	9.7053	9.86106	1532.63	-2.08918	0.296808	1.09e-10	mycb_inj	WT_inj	YES
ENSDARG00000070228	100034507	cdk6	cyclin-dependent kinase 6 [Source:ZFIN;Acc:ZDB-GENE-060503-786]	171.999	2.05684	0.45374	3.51e-05	WT_inj	WT	YES	6.67122	6.77896	7.68648	7.61808	7.43741	7.33996	171.999	-0.485638	0.447425	0.489301	mycb_inj	WT_inj	NO
ENSDARG00000010878	399483	cdkn1ca	cyclin-dependent kinase inhibitor 1Ca [Source:ZFIN;Acc:ZDB-GENE-040123-1]	121.981	1.72673	0.607687	0.0137412	WT_inj	WT	YES	5.93262	6.26176	6.58438	6.98585	7.30731	6.87154	121.981	0.547948	0.601961	0.577069	mycb_inj	WT_inj	NO
ENSDARG00000103145	494160	cdk2ap2	cyclin-dependent kinase 2 associated protein 2 [Source:ZFIN;Acc:ZDB-GENE-040718-35]	1180.49	1.2023	0.309278	0.000474	WT_inj	WT	YES	9.45976	9.77935	10.3417	10.3881	10.0595	10.5533	1180.49	-0.0459184	0.308411	0.945728	mycb_inj	WT_inj	NO
ENSDARG00000104848	NA	cdkal1	CDK5 regulatory subunit associated protein 1 like 1 [Source:HGNC Symbol;Acc:HGNC:21050]	458.364	1.1499	0.349236	0.00364916	WT_inj	WT	YES	8.39442	8.4082	9.22044	8.85401	8.73107	8.95857	458.364	-0.335927	0.348169	0.548995	mycb_inj	WT_inj	NO
ENSDARG00000045092	415195	cdk5rap3	CDK5 regulatory subunit associated protein 3 [Source:ZFIN;Acc:ZDB-GENE-040625-90]	789.821	0.811577	0.275974	0.010435	WT_inj	WT	YES	9.17584	9.43255	9.75287	9.83425	9.67208	9.65082	789.821	-0.215159	0.275561	0.642735	mycb_inj	WT_inj	NO
ENSDARG00000044811	321602	cdk9	cyclin-dependent kinase 9 (CDC2-related kinase) [Source:ZFIN;Acc:ZDB-GENE-030131-321]	2581.06	0.728761	0.196244	0.00089	WT_inj	WT	YES	10.9919	11.1829	11.5448	11.5558	11.2484	11.2968	2581.06	-0.434196	0.196298	0.0917669	mycb_inj	WT_inj	NO
ENSDARG00000078671	445114	cdk5r2b	cyclin-dependent kinase 5, regulatory subunit 2b (p39) [Source:ZFIN;Acc:ZDB-GENE-040801-251]	9103.62	-0.643529	0.196094	0.00377277	WT_inj	WT	YES	13.0706	13.3366	12.7495	12.859	13.4162	13.223	9103.62	0.814308	0.196127	0.000337	mycb_inj	WT_inj	YES
ENSDARG00000029018	402862	cdkn1ba	cyclin-dependent kinase inhibitor 1Ba [Source:ZFIN;Acc:ZDB-GENE-040812-3]	1325.85	-0.938028	0.273418	0.00234067	WT_inj	WT	YES	10.5968	10.6324	9.92128	10.1316	10.1039	10.4981	1325.85	0.475737	0.274086	0.213518	mycb_inj	WT_inj	NO
ENSDARG00000012204	100150007	CDK18	si:dkey-166c18.1 [Source:ZFIN;Acc:ZDB-GENE-141215-51]	1069.47	-1.016	0.27114	0.00079	WT_inj	WT	YES	10.5855	10.263	9.73431	9.89356	9.59339	9.50825	1069.47	-0.488345	0.273502	0.197548	mycb_inj	WT_inj	NO
ENSDARG00000024219	334460	cdk5rap2	CDK5 regulatory subunit associated protein 2 [Source:ZFIN;Acc:ZDB-GENE-030131-6392]	3262.39	-1.0782	0.213023	3.12e-06	WT_inj	WT	YES	11.7441	11.8603	11.2065	11.0601	11.9738	11.6967	3262.39	1.13998	0.213147	1.73e-06	mycb_inj	WT_inj	YES
ENSDARG00000006093	791619	cdk15	cyclin-dependent kinase 15 [Source:NCBI gene;Acc:791619]	2085.94	-1.1257	0.24607	2.93e-05	WT_inj	WT	YES	11.5606	11.428	10.7175	10.7767	10.174	9.82666	2085.94	-1.25418	0.248712	7.65e-06	mycb_inj	WT_inj	YES
ENSDARG00000015240	559341	cdkl5	cyclin-dependent kinase-like 5 [Source:ZFIN;Acc:ZDB-GENE-081022-110]	1342.82	-1.15094	0.23804	9.07e-06	WT_inj	WT	YES	10.8985	10.6729	10.0409	10.1309	9.83722	9.93698	1342.82	-0.366363	0.240226	0.289556	mycb_inj	WT_inj	NO
ENSDARG00000074665	572146	cdk14	cyclin-dependent kinase 14 [Source:ZFIN;Acc:ZDB-GENE-080220-44]	253.553	-1.27279	0.389369	0.00392681	WT_inj	WT	YES	8.15505	8.12295	7.56654	7.42942	8.03524	8.10588	253.553	1.15168	0.390482	0.0166601	mycb_inj	WT_inj	YES
ENSDARG00000037916	568402	cdk5r1a	cyclin-dependent kinase 5, regulatory subunit 1a (p35) [Source:ZFIN;Acc:ZDB-GENE-080723-17]	426.425	-1.33947	0.365895	0.00107326	WT_inj	WT	YES	8.98029	9.18036	8.43041	8.23043	8.55148	8.24353	426.425	0.145828	0.368707	0.835173	mycb_inj	WT_inj	NO
ENSDARG00000045087	436788	cdk5r1b	cyclin-dependent kinase 5, regulatory subunit 1b (p35) [Source:ZFIN;Acc:ZDB-GENE-040718-220]	1433.11	-1.70506	0.215351	5.31e-14	WT_inj	WT	YES	10.9575	11.0075	9.955	9.85862	9.96585	9.87747	1433.11	0.025206	0.217771	0.958269	mycb_inj	WT_inj	NO
ENSDARG00000043858	100149670	cdk19	cyclin-dependent kinase 19 [Source:ZFIN;Acc:ZDB-GENE-040724-19]	232.35	-1.70744	0.566359	0.00845215	WT_inj	WT	YES	8.13815	8.18037	6.78943	7.43746	7.89309	7.11563	232.35	0.784525	0.567831	0.349881	mycb_inj	WT_inj	NO
ENSDARG00000099719	NA	cdkn1d	cyclin-dependent kinase inhibitor 1D [Source:ZFIN;Acc:ZDB-GENE-110215-1]	3088.93	-1.90205	0.267918	2.12e-11	WT_inj	WT	YES	12.0328	12.006	10.7254	10.8784	11.624	11.0623	3088.93	0.94864	0.268373	0.00295862	mycb_inj	WT_inj	YES
ENSDARG00000071011	550231	cdk5r2a	cyclin-dependent kinase 5, regulatory subunit 2a (p39) [Source:ZFIN;Acc:ZDB-GENE-050417-22]	761.149	-2.12425	0.318205	3.5e-10	WT_inj	WT	YES	9.8469	10.1423	8.58465	8.85536	9.40565	9.14839	761.149	1.00043	0.319885	0.0101421	mycb_inj	WT_inj	YES
