# Supplementary material for: Mycb and Mych stimulate Müller glial cell reprogramming and proliferation in the uninjured and injured zebrafish retina
Source: Development. 2024 Jul 26;151(14):dev203062. doi: 10.1242/dev.203062 (PMC11369687; doi:10.1242/dev.203062)
Supplement: Table S3. Injury-induced ribosome biogenesis and protein synthesis genes regulated by mycb and mych. [file develop-151-203062-TableS3.xlsx]

## Sheet: 40s biogenesis
Supplementary Table S3: Injury-induced ribosome biogenesis and protein synthesis genes regulated by mycb and mych.
gene_id	entrezgene_id	external_gene_name	description	baseMean.WT2dpi_vs_WTuninj	log2FoldChange.WT2dpi_vs_WTuninj	lfcSE.WT2dpi_vs_WTuninj	stat.WT2dpi_vs_WTuninj	pvalue.WT2dpi_vs_WTuninj	padj.WT2dpi_vs_WTuninj	Condition.WT2dpi_vs_WTuninj	Control.WT2dpi_vs_WTuninj	Call.WT2dpi_vs_WTuninj	baseMean.mych2dpi_vs_WT2dpi	log2FoldChange.mych2dpi_vs_WT2dpi	lfcSE.mych2dpi_vs_WT2dpi	stat.mych2dpi_vs_WT2dpi	pvalue.mych2dpi_vs_WT2dpi	padj.mych2dpi_vs_WT2dpi	Condition.mych2dpi_vs_WT2dpi	Control.mych2dpi_vs_WT2dpi	Call.mych2dpi_vs_WT2dpi
ENSDARG00000017675	406571	utp4	UTP4 small subunit processome component [Source:ZFIN;Acc:ZDB-GENE-040426-2466]	1685.65	2.54814	0.242427	10.511	7.69023e-26	3.51945e-24	WT.2dpi	WT.uninj	YES	1685.65	-1.19262	0.24039	-4.96121	7.00562e-07	8.51842e-05	mychMT.2dpi	WT.2dpi	YES
ENSDARG00000002720	325106	utp15	UTP15 small subunit processome component [Source:NCBI gene;Acc:325106]	1611.79	2.99413	0.247505	12.0973	1.09181e-33	8.04919e-32	WT.2dpi	WT.uninj	YES	1611.79	-1.68981	0.245006	-6.89702	5.31032e-12	4.45535e-09	mychMT.2dpi	WT.2dpi	YES
ENSDARG00000098433	393107	utp6	UTP6 small subunit processome component [Source:ZFIN;Acc:ZDB-GENE-040426-769]	1972.8	1.69239	0.285104	5.93605	2.91967e-09	2.61571e-08	WT.2dpi	WT.uninj	YES	1972.8	-0.927282	0.284402	-3.26046	0.00111233	0.0182494	mychMT.2dpi	WT.2dpi	YES
ENSDARG00000042520	553498	UTP14C	si:dkey-251i10.3 [Source:ZFIN;Acc:ZDB-GENE-060526-271]	1580.01	1.7802	0.259389	6.86306	6.74e-12	8.737e-11	WT.2dpi	WT.uninj	YES	1580.01	-0.989278	0.258353	-3.82917	0.000128574	0.00413385	mychMT.2dpi	WT.2dpi	YES
ENSDARG00000039958	336149	utp11	UTP11 small subunit processome component [Source:ZFIN;Acc:ZDB-GENE-030131-8093]	939.818	1.65397	0.336112	4.92088	8.61553e-07	4.96931e-06	WT.2dpi	WT.uninj	YES	939.818	-1.02445	0.335061	-3.05751	0.00223182	0.0286939	mychMT.2dpi	WT.2dpi	YES
ENSDARG00000056720	447856	utp3	UTP3 small subunit processome component [Source:ZFIN;Acc:ZDB-GENE-040912-163]	1601.55	1.76835	0.240869	7.34152	2.11187e-13	3.23873e-12	WT.2dpi	WT.uninj	YES	1601.55	-0.940898	0.239729	-3.92484	8.67864e-05	0.00312506	mychMT.2dpi	WT.2dpi	YES
ENSDARG00000105012	550514	utp23	UTP23 small subunit processome component [Source:ZFIN;Acc:ZDB-GENE-050417-353]	742.21	1.18406	0.256489	4.61643	3.90398e-06	1.992e-05	WT.2dpi	WT.uninj	YES	742.21	-1.49109	0.256378	-5.81596	6.02872e-09	1.73536e-06	mychMT.2dpi	WT.2dpi	YES
ENSDARG00000026767	321700	nol11	nucleolar protein 11 [Source:NCBI gene;Acc:321700]	3742.39	2.11169	0.244372	8.64128	5.55876e-18	1.37773e-16	WT.2dpi	WT.uninj	YES	3742.39	-0.587896	0.243546	-2.4139	0.0157828	0.101641	mychMT.2dpi	WT.2dpi	NO
ENSDARG00000059711	334362	nol6	nucleolar protein 6 (RNA-associated) [Source:ZFIN;Acc:ZDB-GENE-030131-6294]	2781.36	3.11862	0.171308	18.2047	4.73252e-74	1.84514e-71	WT.2dpi	WT.uninj	YES	2781.36	-1.29657	0.168443	-7.69742	1.38846e-14	1.94153e-11	mychMT.2dpi	WT.2dpi	YES
ENSDARG00000020077	393206	nol10	nucleolar protein 10 [Source:NCBI gene;Acc:393206]	2186.05	1.90036	0.262602	7.23666	4.59884e-13	6.77593e-12	WT.2dpi	WT.uninj	YES	2186.05	-1.41662	0.262009	-5.40677	6.41711e-08	1.17043e-05	mychMT.2dpi	WT.2dpi	YES
ENSDARG00000075795	558911	nol7	nucleolar protein 7 [Source:ZFIN;Acc:ZDB-GENE-030131-9100]	1433.9	1.90448	0.297026	6.41182	1.43791e-10	1.56648e-09	WT.2dpi	WT.uninj	YES	1433.9	-1.04409	0.295955	-3.52788	0.000418898	0.00938465	mychMT.2dpi	WT.2dpi	YES
ENSDARG00000078214	321277	mybbp1a	MYB binding protein (P160) 1a [Source:NCBI gene;Acc:321277]	4790.35	1.79682	0.194418	9.24202	2.4189e-20	7.55636e-19	WT.2dpi	WT.uninj	YES	4790.35	-1.00967	0.193942	-5.20603	1.9292e-07	2.95984e-05	mychMT.2dpi	WT.2dpi	YES
ENSDARG00000037109	266990	pwp2h	PWP2 small subunit processome component [Source:ZFIN;Acc:ZDB-GENE-021031-3]	5091.84	2.55879	0.267159	9.5778	9.91383e-22	3.45349e-20	WT.2dpi	WT.uninj	YES	5091.84	-0.953681	0.266481	-3.5788	0.000345178	0.00815787	mychMT.2dpi	WT.2dpi	YES
ENSDARG00000052344	492761	tbl3	transducin (beta)-like 3 [Source:ZFIN;Acc:ZDB-GENE-041114-104]	1901.67	2.04676	0.271715	7.53274	4.96851e-14	8.20958e-13	WT.2dpi	WT.uninj	YES	1901.67	-1.06408	0.27068	-3.93113	8.45462e-05	0.00307741	mychMT.2dpi	WT.2dpi	YES
ENSDARG00000004774	321745	wdr36	WD repeat domain 36 [Source:ZFIN;Acc:ZDB-GENE-030131-464]	2202.66	2.34547	0.212502	11.0374	2.52233e-28	1.38961e-26	WT.2dpi	WT.uninj	YES	2202.66	-1.01999	0.210868	-4.83709	1.31752e-06	0.000143558	mychMT.2dpi	WT.2dpi	YES
ENSDARG00000095879	393596	wdr46	WD repeat domain 46 [Source:ZFIN;Acc:ZDB-GENE-040426-1264]	2017.17	1.86974	0.259057	7.21748	5.29586e-13	7.72433e-12	WT.2dpi	WT.uninj	YES	2017.17	-1.03487	0.258187	-4.00823	6.11744e-05	0.00239787	mychMT.2dpi	WT.2dpi	YES
ENSDARG00000063626	799650	ddx21	DEAD (Asp-Glu-Ala-Asp) box helicase 21 [Source:ZFIN;Acc:ZDB-GENE-031113-10]	5360.45	1.70274	0.205873	8.27084	1.33018e-16	2.87812e-15	WT.2dpi	WT.uninj	YES	5360.45	-1.29161	0.205601	-6.28214	3.33937e-10	1.4746e-07	mychMT.2dpi	WT.2dpi	YES
ENSDARG00000012899	386632	ddx49	DEAD (Asp-Glu-Ala-Asp) box polypeptide 49 [Source:ZFIN;Acc:ZDB-GENE-031030-3]	1132.75	2.45386	0.29249	8.38957	4.87929e-17	1.11274e-15	WT.2dpi	WT.uninj	YES	1132.75	-1.21465	0.290296	-4.18419	2.86181e-05	0.00142295	mychMT.2dpi	WT.2dpi	YES
ENSDARG00000061865	569118	ddx10	DEAD (Asp-Glu-Ala-Asp) box polypeptide 10 [Source:ZFIN;Acc:ZDB-GENE-071022-2]	1635.32	1.50165	0.26851	5.59255	2.23763e-08	1.73284e-07	WT.2dpi	WT.uninj	YES	1635.32	-0.7032	0.26764	-2.62741	0.00860369	0.0695423	mychMT.2dpi	WT.2dpi	NO
ENSDARG00000102353	553715	ddx47	DEAD (Asp-Glu-Ala-Asp) box polypeptide 47 [Source:ZFIN;Acc:ZDB-GENE-050522-359]	959.787	1.47373	0.251118	5.86866	4.39333e-09	3.83099e-08	WT.2dpi	WT.uninj	YES	959.787	-1.1266	0.250093	-4.50474	6.64539e-06	0.000470505	mychMT.2dpi	WT.2dpi	YES
ENSDARG00000100505	407696	ddx52	DEAD (Asp-Glu-Ala-Asp) box polypeptide 52 [Source:ZFIN;Acc:ZDB-GENE-060623-1]	1592.36	2.67017	0.297271	8.98225	2.65283e-19	7.45956e-18	WT.2dpi	WT.uninj	YES	1592.36	-1.3253	0.295495	-4.48501	7.29121e-06	0.000505564	mychMT.2dpi	WT.2dpi	YES
ENSDARG00000043304	321130	nop2	NOP2 nucleolar protein homolog (yeast) [Source:ZFIN;Acc:ZDB-GENE-050309-7]	2869.81	2.7487	0.22998	11.9519	6.34361e-33	4.57688e-31	WT.2dpi	WT.uninj	YES	2869.81	-1.2939	0.228525	-5.66194	1.49675e-08	3.5374e-06	mychMT.2dpi	WT.2dpi	YES
ENSDARG00000012820	394196	nop56	NOP56 ribonucleoprotein homolog [Source:ZFIN;Acc:ZDB-GENE-040109-1]	8947.27	2.48749	0.221496	11.2304	2.8915e-29	1.73439e-27	WT.2dpi	WT.uninj	YES	8947.27	-1.06407	0.221069	-4.81331	1.48452e-06	0.000154401	mychMT.2dpi	WT.2dpi	YES
ENSDARG00000104353	494152	nop58	NOP58 ribonucleoprotein homolog (yeast) [Source:ZFIN;Acc:ZDB-GENE-040426-2140]	6932.56	3.0534	0.224294	13.6133	3.33607e-42	3.93229e-40	WT.2dpi	WT.uninj	YES	6932.56	-1.49847	0.22355	-6.70307	2.04088e-11	1.42692e-08	mychMT.2dpi	WT.2dpi	YES
ENSDARG00000098859	321133	nop14	NOP14 nucleolar protein homolog (yeast) [Source:ZFIN;Acc:ZDB-GENE-030131-9691]	1410.57	1.29487	0.320971	4.03423	5.47816e-05	0.000219105	WT.2dpi	WT.uninj	YES	1410.57	-0.420331	0.320174	-1.31282	0.189244	0.441165	mychMT.2dpi	WT.2dpi	NO
ENSDARG00000078442	100332577	AL954696.1	NOP9 nucleolar protein [Source:NCBI gene;Acc:100332577]	928.94	1.84693	0.312388	5.9123	3.37369e-09	2.99205e-08	WT.2dpi	WT.uninj	YES	928.94	-1.04984	0.310941	-3.37634	0.000734578	0.0137569	mychMT.2dpi	WT.2dpi	YES
ENSDARG00000053912	406275	fbl	fibrillarin [Source:ZFIN;Acc:ZDB-GENE-040426-1936]	7856.69	3.09393	0.221864	13.9452	3.36642e-44	4.49018e-42	WT.2dpi	WT.uninj	YES	7856.69	-1.22304	0.221097	-5.53167	3.17192e-08	6.49082e-06	mychMT.2dpi	WT.2dpi	YES
ENSDARG00000023299	321114	snu13b	SNU13 homolog, small nuclear ribonucleoprotein b (U4/U6.U5) [Source:ZFIN;Acc:ZDB-GENE-030131-9670]	1869.3	4.06548	0.254499	15.9744	1.92641e-57	4.59483e-55	WT.2dpi	WT.uninj	YES	1869.3	-1.93869	0.249609	-7.76693	8.04124e-15	1.22665e-11	mychMT.2dpi	WT.2dpi	YES
ENSDARG00000012495	323426	mphosph10	M-phase phosphoprotein 10 (U3 small nucleolar ribonucleoprotein) [Source:ZFIN;Acc:ZDB-GENE-030131-2146]	2267.69	1.49644	0.229194	6.52917	6.61331e-11	7.65723e-10	WT.2dpi	WT.uninj	YES	2267.69	-1.19389	0.228734	-5.21958	1.79331e-07	2.83884e-05	mychMT.2dpi	WT.2dpi	YES
ENSDARG00000115266	393237	imp3	IMP U3 small nucleolar ribonucleoprotein 3 [Source:ZFIN;Acc:ZDB-GENE-040426-1062]	1237.2	2.10433	0.296041	7.10824	1.17528e-12	1.64103e-11	WT.2dpi	WT.uninj	YES	1237.2	-1.14104	0.29459	-3.87332	0.000107362	0.00364684	mychMT.2dpi	WT.2dpi	YES
ENSDARG00000054540	436992	imp4	IMP U3 small nucleolar ribonucleoprotein 4 [Source:ZFIN;Acc:ZDB-GENE-040718-474]	1050.1	2.35975	0.282087	8.36533	5.99451e-17	1.35036e-15	WT.2dpi	WT.uninj	YES	1050.1	-1.18312	0.27979	-4.2286	2.35145e-05	0.00124471	mychMT.2dpi	WT.2dpi	YES
ENSDARG00000098934	550241	rrp7a	ribosomal RNA processing 7 homolog A [Source:ZFIN;Acc:ZDB-GENE-050417-38]	1957.29	0.865006	0.216929	3.9875	6.67725e-05	0.000261543	WT.2dpi	WT.uninj	YES	1957.29	-0.633264	0.216521	-2.92473	0.00344758	0.0382103	mychMT.2dpi	WT.2dpi	YES
ENSDARG00000038312	445388	rcl1	RNA terminal phosphate cyclase-like 1 [Source:NCBI gene;Acc:445388]	1560.67	2.04892	0.307238	6.66884	2.57838e-11	3.12084e-10	WT.2dpi	WT.uninj	YES	1560.67	-1.38898	0.306378	-4.53354	5.80038e-06	0.000430665	mychMT.2dpi	WT.2dpi	YES
ENSDARG00000054154	553241	bms1	BMS1 ribosome biogenesis factor [Source:ZFIN;Acc:ZDB-GENE-060720-2]	2454.37	1.7407	0.217129	8.0169	1.08449e-15	2.13672e-14	WT.2dpi	WT.uninj	YES	2454.37	-0.602059	0.216109	-2.78591	0.00533783	0.0510363	mychMT.2dpi	WT.2dpi	NO
ENSDARG00000001057	394081	bysl	bystin-like [Source:ZFIN;Acc:ZDB-GENE-040426-1287]	4037.2	1.87457	0.212557	8.81914	1.15346e-18	3.06491e-17	WT.2dpi	WT.uninj	YES	4037.2	-1.08614	0.212029	-5.12262	3.01318e-07	4.21343e-05	mychMT.2dpi	WT.2dpi	YES
ENSDARG00000045565	554096	noc4l	nucleolar complex associated 4 homolog [Source:NCBI gene;Acc:554096]	1216.25	1.86909	0.298392	6.26386	3.7556e-10	3.84939e-09	WT.2dpi	WT.uninj	YES	1216.25	-1.08702	0.297223	-3.65724	0.000254945	0.00666352	mychMT.2dpi	WT.2dpi	YES
ENSDARG00000056914	678588	emg1	EMG1 N1-specific pseudouridine methyltransferase [Source:ZFIN;Acc:ZDB-GENE-060421-2909]	733.216	3.2001	0.411114	7.78397	7.02826e-15	1.26884e-13	WT.2dpi	WT.uninj	YES	733.216	-1.20144	0.406928	-2.95247	0.00315242	0.0361322	mychMT.2dpi	WT.2dpi	YES
ENSDARG00000025467	559477	aatf	apoptosis antagonizing transcription factor [Source:ZFIN;Acc:ZDB-GENE-030131-9654]	1443.96	1.78907	0.224199	7.97985	1.46515e-15	2.85072e-14	WT.2dpi	WT.uninj	YES	1443.96	-1.3289	0.223194	-5.95398	2.61695e-09	8.28537e-07	mychMT.2dpi	WT.2dpi	YES
ENSDARG00000045372	386642	ngdn	neuroguidin, EIF4E binding protein [Source:NCBI gene;Acc:386642]	1446.37	1.39285	0.328682	4.23768	2.2584e-05	9.77308e-05	WT.2dpi	WT.uninj	YES	1446.37	-0.940226	0.328147	-2.86526	0.00416668	0.043319	mychMT.2dpi	WT.2dpi	YES
ENSDARG00000055868	563247	rsl1d1	ribosomal L1 domain containing 1 [Source:ZFIN;Acc:ZDB-GENE-130603-67]	3414.65	2.4986	0.278719	8.9646	3.11419e-19	8.67267e-18	WT.2dpi	WT.uninj	YES	3414.65	-1.45731	0.278013	-5.24187	1.58956e-07	2.5896e-05	mychMT.2dpi	WT.2dpi	YES
ENSDARG00000099280	557849	utp20	UTP20 small subunit processome component [Source:ZFIN;Acc:ZDB-GENE-080225-38]	3494.76	2.06243	0.180122	11.4502	2.34544e-30	1.50005e-28	WT.2dpi	WT.uninj	YES	3494.76	-0.911558	0.179121	-5.08907	3.59829e-07	4.83034e-05	mychMT.2dpi	WT.2dpi	YES
ENSDARG00000008740	326718	esf1	ESF1, nucleolar pre-rRNA processing protein, homolog (S. cerevisiae) [Source:ZFIN;Acc:ZDB-GENE-030131-4917]	2059.76	0.645171	0.271867	2.37311	0.0176388	0.0389638	WT.2dpi	WT.uninj	YES	2059.76	-0.308915	0.271542	-1.13763	0.255275	0.519267	mychMT.2dpi	WT.2dpi	NO
ENSDARG00000043666	553568	abt1	activator of basal transcription 1 [Source:ZFIN;Acc:ZDB-GENE-050522-127]	1113.78	3.03356	0.442729	6.85195	7.28476e-12	9.41308e-11	WT.2dpi	WT.uninj	YES	1113.78	-1.07588	0.44049	-2.44245	0.0145879	0.0965621	mychMT.2dpi	WT.2dpi	NO
ENSDARG00000052480	794079	pdcd11	programmed cell death 11 [Source:ZFIN;Acc:ZDB-GENE-030131-4076]	6731.89	2.09964	0.172256	12.1891	3.55409e-34	2.65888e-32	WT.2dpi	WT.uninj	YES	6731.89	-1.06418	0.17174	-6.19647	5.77434e-10	2.30699e-07	mychMT.2dpi	WT.2dpi	YES
ENSDARG00000011246	724049	krr1	KRR1 small subunit processome component homolog [Source:ZFIN;Acc:ZDB-GENE-060623-10]	924.012	1.44538	0.329225	4.39023	1.13229e-05	5.2375e-05	WT.2dpi	WT.uninj	YES	924.012	-0.708455	0.328113	-2.15918	0.0308362	0.155105	mychMT.2dpi	WT.2dpi	NO
ENSDARG00000042590	387255	rbm19	RNA binding motif protein 19 [Source:ZFIN;Acc:ZDB-GENE-031125-3]	1611.5	0.912725	0.185134	4.93007	8.21988e-07	4.76415e-06	WT.2dpi	WT.uninj	YES	1611.5	-0.771973	0.184618	-4.18146	2.89646e-05	0.0014337	mychMT.2dpi	WT.2dpi	YES
ENSDARG00000060027	557585	nom1	nucleolar protein with MIF4G domain 1 [Source:ZFIN;Acc:ZDB-GENE-060503-321]	1139.2	2.09242	0.345275	6.06015	1.35997e-09	1.27944e-08	WT.2dpi	WT.uninj	YES	1139.2	-0.819266	0.343733	-2.38344	0.0171517	0.10698	mychMT.2dpi	WT.2dpi	NO
ENSDARG00000112579	450027	cmss1	cms1 ribosomal small subunit homolog [Source:NCBI gene;Acc:450027]	573.298	2.47785	0.383231	6.46567	1.0085e-10	1.12776e-09	WT.2dpi	WT.uninj	YES	573.298	-0.972441	0.379729	-2.56088	0.0104408	0.0789884	mychMT.2dpi	WT.2dpi	NO
ENSDARG00000054259	393617	nat10	N-acetyltransferase 10 [Source:ZFIN;Acc:ZDB-GENE-040426-1543]	3255.3	2.05328	0.235486	8.71931	2.79905e-18	7.14709e-17	WT.2dpi	WT.uninj	YES	3255.3	-1.01069	0.234742	-4.30554	1.66575e-05	0.000945233	mychMT.2dpi	WT.2dpi	YES
ENSDARG00000022410	563195	rrp12	ribosomal RNA processing 12 homolog [Source:ZFIN;Acc:ZDB-GENE-050706-182]	6588.54	2.3804	0.160762	14.8069	1.32108e-49	2.17752e-47	WT.2dpi	WT.uninj	YES	6588.54	-0.820501	0.159921	-5.13066	2.88733e-07	4.07138e-05	mychMT.2dpi	WT.2dpi	YES
ENSDARG00000008502	393520	pno1	partner of NOB1 homolog [Source:NCBI gene;Acc:393520]	4917.66	1.82747	0.282902	6.45973	1.04892e-10	1.16845e-09	WT.2dpi	WT.uninj	YES	4917.66	-0.964197	0.28258	-3.41212	0.000644598	0.0126359	mychMT.2dpi	WT.2dpi	YES
ENSDARG00000062612	100009635	dhx37	DEAH (Asp-Glu-Ala-His) box polypeptide 37 [Source:ZFIN;Acc:ZDB-GENE-030131-4505]	1707.54	1.33759	0.232627	5.74995	8.92707e-09	7.39932e-08	WT.2dpi	WT.uninj	YES	1707.54	-0.413718	0.231603	-1.78632	0.0740469	0.256794	mychMT.2dpi	WT.2dpi	NO
ENSDARG00000071652	797198	rrp8	ribosomal RNA processing 8 [Source:ZFIN;Acc:ZDB-GENE-030131-8898]	832.157	1.66597	0.348719	4.7774	1.77579e-06	9.64437e-06	WT.2dpi	WT.uninj	YES	832.157	-1.144	0.347691	-3.29027	0.00100091	0.016965	mychMT.2dpi	WT.2dpi	YES
ENSDARG00000078214	321277	mybbp1a	MYB binding protein (P160) 1a [Source:NCBI gene;Acc:321277]	4790.35	1.79682	0.194418	9.24202	2.4189e-20	7.55636e-19	WT.2dpi	WT.uninj	YES	4790.35	-1.00967	0.193942	-5.20603	1.9292e-07	2.95984e-05	mychMT.2dpi	WT.2dpi	YES
ENSDARG00000059075	553616	nip7	NIP7 nucleolar pre-rRNA processing protein [Source:NCBI gene;Acc:553616]	627.874	2.63246	0.424647	6.19918	5.67592e-10	5.65472e-09	WT.2dpi	WT.uninj	YES	627.874	-1.13137	0.421716	-2.68277	0.00730143	0.062573	mychMT.2dpi	WT.2dpi	NO
ENSDARG00000104938	321247	ftsj3	FtsJ RNA 2'-O-methyltransferase 3 [Source:ZFIN;Acc:ZDB-GENE-030131-9828]	2612.55	3.05035	0.212362	14.3639	8.71715e-47	1.29001e-44	WT.2dpi	WT.uninj	YES	2612.55	-1.17888	0.20998	-5.61424	1.97423e-08	4.53802e-06	mychMT.2dpi	WT.2dpi	YES
ENSDARG00000007744	325037	tsr1	TSR1 ribosome maturation factor [Source:ZFIN;Acc:ZDB-GENE-030131-3762]	3189.09	1.75944	0.16495	10.6665	1.46012e-26	7.15037e-25	WT.2dpi	WT.uninj	YES	3189.09	-0.435546	0.163759	-2.65967	0.00782172	0.0652653	mychMT.2dpi	WT.2dpi	NO
ENSDARG00000016399	406268	riok1	RIO kinase 1 (yeast) [Source:ZFIN;Acc:ZDB-GENE-040426-1927]	2156.62	1.28887	0.239979	5.37078	7.83958e-08	5.49015e-07	WT.2dpi	WT.uninj	YES	2156.62	-0.642329	0.239363	-2.6835	0.00728567	0.0624699	mychMT.2dpi	WT.2dpi	NO
ENSDARG00000035264	407084	riok2	RIO kinase 2 (yeast) [Source:ZFIN;Acc:ZDB-GENE-040426-2913]	2259.14	2.3313	0.184221	12.6549	1.05129e-36	9.43089e-35	WT.2dpi	WT.uninj	YES	2259.14	-1.14124	0.182495	-6.25352	4.01313e-10	1.68351e-07	mychMT.2dpi	WT.2dpi	YES
ENSDARG00000008490	436587	ltv1	LTV1 ribosome biogenesis factor [Source:NCBI gene;Acc:436587]	1905.9	1.13922	0.30788	3.70022	0.000215415	0.00075546	WT.2dpi	WT.uninj	YES	1905.9	-0.650914	0.30746	-2.11707	0.0342542	0.165121	mychMT.2dpi	WT.2dpi	NO
ENSDARG00000071500	797099	fam207a	family with sequence similarity 207 member A [Source:ZFIN;Acc:ZDB-GENE-060825-113]	1217.67	0.952544	0.255346	3.7304	0.000191173	0.000678187	WT.2dpi	WT.uninj	YES	1217.67	-1.01048	0.255044	-3.96198	7.43299e-05	0.00280282	mychMT.2dpi	WT.2dpi	YES
ENSDARG00000078041	558395	xpo1a	exportin 1 (CRM1 homolog, yeast) a [Source:ZFIN;Acc:ZDB-GENE-050309-201]	6387.83	1.55588	0.279081	5.57501	2.47521e-08	1.90085e-07	WT.2dpi	WT.uninj	YES	6387.83	-0.682695	0.278852	-2.44824	0.0143556	0.0957421	mychMT.2dpi	WT.2dpi	NO
ENSDARG00000015676	541444	nmd3	NMD3 ribosome export adaptor [Source:NCBI gene;Acc:541444]	2527.79	2.42574	0.227722	10.6522	1.70281e-26	8.27885e-25	WT.2dpi	WT.uninj	YES	2527.79	-0.765817	0.226124	-3.38672	0.000707345	0.0133932	mychMT.2dpi	WT.2dpi	YES
ENSDARG00000039578	368737	pa2g4a	proliferation-associated 2G4, a [Source:ZFIN;Acc:ZDB-GENE-030616-161]	13141.6	2.40519	0.183854	13.0821	4.16957e-39	4.24794e-37	WT.2dpi	WT.uninj	YES	13141.6	-1.04679	0.18352	-5.70394	1.17066e-08	2.88878e-06	mychMT.2dpi	WT.2dpi	YES
ENSDARG00000007196	393973	rae1	ribonucleic acid export 1 [Source:NCBI gene;Acc:393973]	2543.95	1.82051	0.223393	8.14933	3.65958e-16	7.54008e-15	WT.2dpi	WT.uninj	YES	2543.95	-0.801954	0.222483	-3.60456	0.000312687	0.0076597	mychMT.2dpi	WT.2dpi	YES
ENSDARG00000098868	558662	XPO5	si:ch211-233m11.2 [Source:ZFIN;Acc:ZDB-GENE-081107-24]	1112.05	2.11836	0.270209	7.83971	4.51577e-15	8.27781e-14	WT.2dpi	WT.uninj	YES	1112.05	-0.947925	0.268153	-3.53502	0.000407751	0.00923356	mychMT.2dpi	WT.2dpi	YES
ENSDARG00000001057	394081	bysl	bystin-like [Source:ZFIN;Acc:ZDB-GENE-040426-1287]	4037.2	1.87457	0.212557	8.81914	1.15346e-18	3.06491e-17	WT.2dpi	WT.uninj	YES	4037.2	-1.08614	0.212029	-5.12262	3.01318e-07	4.21343e-05	mychMT.2dpi	WT.2dpi	YES
ENSDARG00000005057	445162	dimt1l	DIM1 dimethyladenosine transferase 1-like (S. cerevisiae) [Source:ZFIN;Acc:ZDB-GENE-040801-75]	1037.8	2.63683	0.235172	11.2124	3.54644e-29	2.10852e-27	WT.2dpi	WT.uninj	YES	1037.8	-1.2092	0.231477	-5.22383	1.75257e-07	2.80077e-05	mychMT.2dpi	WT.2dpi	YES
ENSDARG00000008502	393520	pno1	partner of NOB1 homolog [Source:NCBI gene;Acc:393520]	4917.66	1.82747	0.282902	6.45973	1.04892e-10	1.16845e-09	WT.2dpi	WT.uninj	YES	4917.66	-0.964197	0.28258	-3.41212	0.000644598	0.0126359	mychMT.2dpi	WT.2dpi	YES
ENSDARG00000035264	407084	riok2	RIO kinase 2 (yeast) [Source:ZFIN;Acc:ZDB-GENE-040426-2913]	2259.14	2.3313	0.184221	12.6549	1.05129e-36	9.43089e-35	WT.2dpi	WT.uninj	YES	2259.14	-1.14124	0.182495	-6.25352	4.01313e-10	1.68351e-07	mychMT.2dpi	WT.2dpi	YES
ENSDARG00000016399	406268	riok1	RIO kinase 1 (yeast) [Source:ZFIN;Acc:ZDB-GENE-040426-1927]	2156.62	1.28887	0.239979	5.37078	7.83958e-08	5.49015e-07	WT.2dpi	WT.uninj	YES	2156.62	-0.642329	0.239363	-2.6835	0.00728567	0.0624699	mychMT.2dpi	WT.2dpi	NO
ENSDARG00000042751	445220	riok3	RIO kinase 3 (yeast) [Source:ZFIN;Acc:ZDB-GENE-040801-133]	4680.31	0.773744	0.194243	3.98338	6.79417e-05	0.000265558	WT.2dpi	WT.uninj	YES	4680.31	-0.0910485	0.193925	-0.469503	0.63871	0.823604	mychMT.2dpi	WT.2dpi	NO
ENSDARG00000053138	553404	lrrc47	leucine rich repeat containing 47 [Source:ZFIN;Acc:ZDB-GENE-060503-289]	1723.44	1.37266	0.245275	5.59643	2.18813e-08	1.6984e-07	WT.2dpi	WT.uninj	YES	1723.44	-0.539498	0.244372	-2.20769	0.0272661	0.144193	mychMT.2dpi	WT.2dpi	NO
ENSDARG00000013478	327053	rrp15	ribosomal RNA processing 15 homolog [Source:NCBI gene;Acc:327053]	1232.75	1.74284	0.348754	4.99734	5.81257e-07	3.47035e-06	WT.2dpi	WT.uninj	YES	1232.75	-0.973791	0.347868	-2.79931	0.00512113	0.0496433	mychMT.2dpi	WT.2dpi	YES
ENSDARG00000059075	553616	nip7	NIP7 nucleolar pre-rRNA processing protein [Source:NCBI gene;Acc:553616]	627.874	2.63246	0.424647	6.19918	5.67592e-10	5.65472e-09	WT.2dpi	WT.uninj	YES	627.874	-1.13137	0.421716	-2.68277	0.00730143	0.062573	mychMT.2dpi	WT.2dpi	NO
ENSDARG00000014329	266985	npm1a	nucleophosmin 1a [Source:ZFIN;Acc:ZDB-GENE-021028-1]	9652.21	4.18506	0.234287	17.8629	2.29352e-71	8.15768e-69	WT.2dpi	WT.uninj	YES	9652.21	-2.04952	0.233181	-8.78939	1.50373e-18	3.15408e-15	mychMT.2dpi	WT.2dpi	YES
ENSDARG00000002710	767714	ncl	nucleolin [Source:ZFIN;Acc:ZDB-GENE-030131-6986]	51058.1	1.83293	0.165454	11.0782	1.60084e-28	8.99043e-27	WT.2dpi	WT.uninj	YES	51058.1	-1.10643	0.165403	-6.6893	2.2424e-11	1.5051e-08	mychMT.2dpi	WT.2dpi	YES
gene_id	entrezgene_id	external_gene_name	description	baseMean.WT_inj_vs_WT	log2FoldChange.WT_inj_vs_WT	lfcSE.WT_inj_vs_WT	stat.WT_inj_vs_WT	pvalue.WT_inj_vs_WT	padj.WT_inj_vs_WT	Condition.WT_inj_vs_WT	Control.WT_inj_vs_WT	Call.WT_inj_vs_WT	baseMean.mycb_inj_vs_WT_inj	log2FoldChange.mycb_inj_vs_WT_inj	lfcSE.mycb_inj_vs_WT_inj	stat.mycb_inj_vs_WT_inj	pvalue.mycb_inj_vs_WT_inj	padj.mycb_inj_vs_WT_inj	Condition.mycb_inj_vs_WT_inj	Control.mycb_inj_vs_WT_inj	Call.mycb_inj_vs_WT_inj
ENSDARG00000017675	406571	utp4	UTP4 small subunit processome component [Source:ZFIN;Acc:ZDB-GENE-040426-2466]	947.485	1.79271	0.279211	6.42061	1.36e-10	1.73e-09	WT_inj	WT	YES	947.485	-0.871966	0.278125	-3.13516	0.00171761	0.00990891	mycb_inj	WT_inj	YES
ENSDARG00000002720	325106	utp15	UTP15 small subunit processome component [Source:NCBI gene;Acc:325106]	1014.57	2.46588	0.305501	8.07158	6.94e-16	1.59e-14	WT_inj	WT	YES	1014.57	-1.29955	0.303836	-4.27715	1.89e-05	0.000206	mycb_inj	WT_inj	YES
ENSDARG00000098433	393107	utp6	UTP6 small subunit processome component [Source:ZFIN;Acc:ZDB-GENE-040426-769]	1712.43	1.46077	0.21688	6.73538	1.64e-11	2.38e-10	WT_inj	WT	YES	1712.43	-0.916239	0.21663	-4.22951	2.34e-05	0.000248	mycb_inj	WT_inj	YES
ENSDARG00000042520	553498	UTP14C	si:dkey-251i10.3 [Source:ZFIN;Acc:ZDB-GENE-060526-271]	938.223	1.51713	0.268449	5.65148	1.59e-08	1.52e-07	WT_inj	WT	YES	938.223	-0.356354	0.266986	-1.33473	0.181965	0.371198	mycb_inj	WT_inj	NO
ENSDARG00000039958	336149	utp11	UTP11 small subunit processome component [Source:ZFIN;Acc:ZDB-GENE-030131-8093]	854.629	1.38852	0.315388	4.40256	1.07e-05	6.12e-05	WT_inj	WT	YES	854.629	-0.238773	0.314166	-0.760023	0.447241	0.653402	mycb_inj	WT_inj	NO
ENSDARG00000056720	447856	utp3	UTP3 small subunit processome component [Source:ZFIN;Acc:ZDB-GENE-040912-163]	945.525	1.13448	0.269009	4.21724	2.47e-05	0.000132	WT_inj	WT	YES	945.525	-0.251981	0.26816	-0.93967	0.347387	0.561812	mycb_inj	WT_inj	NO
ENSDARG00000105012	550514	utp23	UTP23 small subunit processome component [Source:ZFIN;Acc:ZDB-GENE-050417-353]	766.342	1.08864	0.27583	3.94677	7.92e-05	0.00038	WT_inj	WT	YES	766.342	-0.520973	0.275421	-1.89155	0.0585512	0.166199	mycb_inj	WT_inj	NO
ENSDARG00000026767	321700	nol11	nucleolar protein 11 [Source:NCBI gene;Acc:321700]	2455.97	1.70293	0.242356	7.02658	2.12e-12	3.46e-11	WT_inj	WT	YES	2455.97	-0.983023	0.242037	-4.06145	4.88e-05	0.000473	mycb_inj	WT_inj	YES
ENSDARG00000059711	334362	nol6	nucleolar protein 6 (RNA-associated) [Source:ZFIN;Acc:ZDB-GENE-030131-6294]	1068.89	2.22281	0.255478	8.70061	3.3e-18	9.22e-17	WT_inj	WT	YES	1068.89	-0.88609	0.253343	-3.4976	0.000469	0.00331913	mycb_inj	WT_inj	YES
ENSDARG00000020077	393206	nol10	nucleolar protein 10 [Source:NCBI gene;Acc:393206]	1193.93	1.70886	0.245688	6.95541	3.52e-12	5.56e-11	WT_inj	WT	YES	1193.93	-0.732276	0.244615	-2.99358	0.00275721	0.0148143	mycb_inj	WT_inj	YES
ENSDARG00000075795	558911	nol7	nucleolar protein 7 [Source:ZFIN;Acc:ZDB-GENE-030131-9100]	1247.26	1.83134	0.252503	7.25276	4.08e-13	7.27e-12	WT_inj	WT	YES	1247.26	-1.10656	0.251868	-4.39342	1.12e-05	0.00013	mycb_inj	WT_inj	YES
ENSDARG00000078214	321277	mybbp1a	MYB binding protein (P160) 1a [Source:NCBI gene;Acc:321277]	2726.49	1.29194	0.226097	5.71409	1.1e-08	1.08e-07	WT_inj	WT	YES	2726.49	-0.427596	0.225726	-1.89431	0.0581834	0.165438	mycb_inj	WT_inj	NO
ENSDARG00000037109	266990	pwp2h	PWP2 small subunit processome component [Source:ZFIN;Acc:ZDB-GENE-021031-3]	2294.97	2.39632	0.200475	11.9532	6.25e-33	4.98e-31	WT_inj	WT	YES	2294.97	-1.19127	0.199224	-5.97953	2.24e-09	6.44e-08	mycb_inj	WT_inj	YES
ENSDARG00000052344	492761	tbl3	transducin (beta)-like 3 [Source:ZFIN;Acc:ZDB-GENE-041114-104]	1106.09	1.61497	0.234942	6.87392	6.25e-12	9.55e-11	WT_inj	WT	YES	1106.09	-0.659353	0.233797	-2.82019	0.00479948	0.0230896	mycb_inj	WT_inj	YES
ENSDARG00000004774	321745	wdr36	WD repeat domain 36 [Source:ZFIN;Acc:ZDB-GENE-030131-464]	1799.25	1.5491	0.22229	6.9688	3.2e-12	5.11e-11	WT_inj	WT	YES	1799.25	-0.496629	0.221444	-2.24269	0.024917	0.0865672	mycb_inj	WT_inj	NO
ENSDARG00000095879	393596	wdr46	WD repeat domain 46 [Source:ZFIN;Acc:ZDB-GENE-040426-1264]	1388.13	1.62865	0.266174	6.11875	9.43e-10	1.08e-08	WT_inj	WT	YES	1388.13	-0.466862	0.265135	-1.76084	0.0782649	0.205644	mycb_inj	WT_inj	NO
ENSDARG00000063626	799650	ddx21	DEAD (Asp-Glu-Ala-Asp) box helicase 21 [Source:ZFIN;Acc:ZDB-GENE-031113-10]	3736.76	1.01304	0.193079	5.24678	1.55e-07	1.24e-06	WT_inj	WT	YES	3736.76	-0.277157	0.192854	-1.43713	0.15068	0.325277	mycb_inj	WT_inj	NO
ENSDARG00000012899	386632	ddx49	DEAD (Asp-Glu-Ala-Asp) box polypeptide 49 [Source:ZFIN;Acc:ZDB-GENE-031030-3]	954.661	1.22956	0.288915	4.2558	2.08e-05	0.000113	WT_inj	WT	YES	954.661	-0.418715	0.28823	-1.45271	0.146304	0.318611	mycb_inj	WT_inj	NO
ENSDARG00000061865	569118	ddx10	DEAD (Asp-Glu-Ala-Asp) box polypeptide 10 [Source:ZFIN;Acc:ZDB-GENE-071022-2]	879.582	0.957822	0.317696	3.0149	0.00257063	0.00845188	WT_inj	WT	YES	879.582	-0.403141	0.317432	-1.27001	0.204082	0.401726	mycb_inj	WT_inj	NO
ENSDARG00000102353	553715	ddx47	DEAD (Asp-Glu-Ala-Asp) box polypeptide 47 [Source:ZFIN;Acc:ZDB-GENE-050522-359]	803.33	1.36367	0.317504	4.29497	1.75e-05	9.61e-05	WT_inj	WT	YES	803.33	-0.623008	0.316868	-1.96614	0.0492821	0.146062	mycb_inj	WT_inj	NO
ENSDARG00000100505	407696	ddx52	DEAD (Asp-Glu-Ala-Asp) box polypeptide 52 [Source:ZFIN;Acc:ZDB-GENE-060623-1]	1094.29	2.38165	0.253974	9.37754	6.75e-21	2.35e-19	WT_inj	WT	YES	1094.29	-0.807422	0.251241	-3.21374	0.0013102	0.00789905	mycb_inj	WT_inj	YES
ENSDARG00000043304	321130	nop2	NOP2 nucleolar protein homolog (yeast) [Source:ZFIN;Acc:ZDB-GENE-050309-7]	1394.91	2.08809	0.225954	9.24123	2.44e-20	8.18e-19	WT_inj	WT	YES	1394.91	-0.915012	0.224432	-4.077	4.56e-05	0.000447	mycb_inj	WT_inj	YES
ENSDARG00000012820	394196	nop56	NOP56 ribonucleoprotein homolog [Source:ZFIN;Acc:ZDB-GENE-040109-1]	6006.76	1.53106	0.196268	7.80087	6.15e-15	1.3e-13	WT_inj	WT	YES	6006.76	-0.410391	0.19595	-2.09437	0.0362273	0.115465	mycb_inj	WT_inj	NO
ENSDARG00000104353	494152	nop58	NOP58 ribonucleoprotein homolog (yeast) [Source:ZFIN;Acc:ZDB-GENE-040426-2140]	4684.21	2.40683	0.2205	10.9154	9.73e-28	5.51e-26	WT_inj	WT	YES	4684.21	-0.897282	0.219775	-4.08274	4.45e-05	0.000438	mycb_inj	WT_inj	YES
ENSDARG00000098859	321133	nop14	NOP14 nucleolar protein homolog (yeast) [Source:ZFIN;Acc:ZDB-GENE-030131-9691]	657.208	0.946001	0.290898	3.252	0.00114594	0.00414833	WT_inj	WT	YES	657.208	-1.16231	0.292233	-3.97733	6.97e-05	0.000648	mycb_inj	WT_inj	YES
ENSDARG00000078442	100332577	AL954696.1	NOP9 nucleolar protein [Source:NCBI gene;Acc:100332577]	502.972	1.50958	0.349242	4.32244	1.54e-05	8.59e-05	WT_inj	WT	YES	502.972	-0.861123	0.34853	-2.47073	0.0134837	0.0536228	mycb_inj	WT_inj	NO
ENSDARG00000053912	406275	fbl	fibrillarin [Source:ZFIN;Acc:ZDB-GENE-040426-1936]	3898.82	1.74962	0.20439	8.56023	1.13e-17	3e-16	WT_inj	WT	YES	3898.82	-0.582807	0.203856	-2.85892	0.0042509	0.0210291	mycb_inj	WT_inj	NO
ENSDARG00000023299	321114	snu13b	SNU13 homolog, small nuclear ribonucleoprotein b (U4/U6.U5) [Source:ZFIN;Acc:ZDB-GENE-030131-9670]	2051.36	2.56311	0.570917	4.48947	7.14e-06	4.24e-05	WT_inj	WT	YES	2051.36	-0.72586	0.570484	-1.27236	0.203245	0.400658	mycb_inj	WT_inj	NO
ENSDARG00000115266	393237	imp3	IMP U3 small nucleolar ribonucleoprotein 3 [Source:ZFIN;Acc:ZDB-GENE-040426-1062]	1263.97	1.58824	0.237467	6.68826	2.26e-11	3.22e-10	WT_inj	WT	YES	1263.97	-0.296814	0.23597	-1.25784	0.208448	0.407141	mycb_inj	WT_inj	NO
ENSDARG00000054540	436992	imp4	IMP U3 small nucleolar ribonucleoprotein 4 [Source:ZFIN;Acc:ZDB-GENE-040718-474]	699.98	2.28757	0.274181	8.34329	7.23e-17	1.8e-15	WT_inj	WT	YES	699.98	-1.02669	0.271331	-3.78389	0.000154	0.00128435	mycb_inj	WT_inj	YES
ENSDARG00000038312	445388	rcl1	RNA terminal phosphate cyclase-like 1 [Source:NCBI gene;Acc:445388]	932.028	1.21253	0.272378	4.45164	8.52e-06	4.98e-05	WT_inj	WT	YES	932.028	-0.551716	0.271868	-2.02935	0.0424223	0.130164	mycb_inj	WT_inj	NO
ENSDARG00000054154	553241	bms1	BMS1 ribosome biogenesis factor [Source:ZFIN;Acc:ZDB-GENE-060720-2]	1070.34	1.02874	0.24502	4.19861	2.69e-05	0.000142	WT_inj	WT	YES	1070.34	-0.354977	0.244521	-1.45172	0.146579	0.319082	mycb_inj	WT_inj	NO
ENSDARG00000001057	394081	bysl	bystin-like [Source:ZFIN;Acc:ZDB-GENE-040426-1287]	3119.57	1.69833	0.215229	7.89079	3e-15	6.52e-14	WT_inj	WT	YES	3119.57	-0.686689	0.214725	-3.198	0.00138385	0.00826353	mycb_inj	WT_inj	YES
ENSDARG00000045565	554096	noc4l	nucleolar complex associated 4 homolog [Source:NCBI gene;Acc:554096]	756.096	2.34468	0.306576	7.64794	2.04e-14	4.11e-13	WT_inj	WT	YES	756.096	-1.18677	0.304488	-3.8976	9.72e-05	0.00086	mycb_inj	WT_inj	YES
ENSDARG00000056914	678588	emg1	EMG1 N1-specific pseudouridine methyltransferase [Source:ZFIN;Acc:ZDB-GENE-060421-2909]	598.879	2.41064	0.283887	8.49153	2.04e-17	5.35e-16	WT_inj	WT	YES	598.879	-1.39217	0.281353	-4.94813	7.49e-07	1.18e-05	mycb_inj	WT_inj	YES
ENSDARG00000025467	559477	aatf	apoptosis antagonizing transcription factor [Source:ZFIN;Acc:ZDB-GENE-030131-9654]	693.333	0.998974	0.287408	3.47581	0.000509	0.00201379	WT_inj	WT	YES	693.333	-0.350647	0.286835	-1.22247	0.22153	0.42318	mycb_inj	WT_inj	NO
ENSDARG00000045372	386642	ngdn	neuroguidin, EIF4E binding protein [Source:NCBI gene;Acc:386642]	1058.66	1.37846	0.262404	5.25319	1.49e-07	1.2e-06	WT_inj	WT	YES	1058.66	-0.70404	0.261884	-2.68837	0.00718015	0.0319306	mycb_inj	WT_inj	YES
ENSDARG00000055868	563247	rsl1d1	ribosomal L1 domain containing 1 [Source:ZFIN;Acc:ZDB-GENE-130603-67]	3227.35	1.80783	0.263615	6.85782	6.99e-12	1.06e-10	WT_inj	WT	YES	3227.35	-0.338141	0.262961	-1.2859	0.198479	0.39419	mycb_inj	WT_inj	NO
ENSDARG00000099280	557849	utp20	UTP20 small subunit processome component [Source:ZFIN;Acc:ZDB-GENE-080225-38]	1317.5	1.16253	0.217366	5.34826	8.88e-08	7.46e-07	WT_inj	WT	YES	1317.5	-0.745579	0.217275	-3.43151	0.0006	0.00409306	mycb_inj	WT_inj	YES
ENSDARG00000043666	553568	abt1	activator of basal transcription 1 [Source:ZFIN;Acc:ZDB-GENE-050522-127]	598.559	2.34712	0.380058	6.1757	6.59e-10	7.7e-09	WT_inj	WT	YES	598.559	-0.98124	0.377694	-2.59798	0.00937747	0.039901	mycb_inj	WT_inj	YES
ENSDARG00000052480	794079	pdcd11	programmed cell death 11 [Source:ZFIN;Acc:ZDB-GENE-030131-4076]	3286.31	1.54033	0.183861	8.37767	5.4e-17	1.37e-15	WT_inj	WT	YES	3286.31	-0.729504	0.183478	-3.97598	7.01e-05	0.000651	mycb_inj	WT_inj	YES
ENSDARG00000011246	724049	krr1	KRR1 small subunit processome component homolog [Source:ZFIN;Acc:ZDB-GENE-060623-10]	755.862	1.23394	0.294579	4.18883	2.8e-05	0.000147	WT_inj	WT	YES	755.862	-0.717176	0.294276	-2.43708	0.0148062	0.0577113	mycb_inj	WT_inj	NO
ENSDARG00000042590	387255	rbm19	RNA binding motif protein 19 [Source:ZFIN;Acc:ZDB-GENE-031125-3]	1321.77	0.606482	0.225203	2.69304	0.00708031	0.0203379	WT_inj	WT	YES	1321.77	-0.149692	0.225079	-0.665067	0.506008	0.704263	mycb_inj	WT_inj	NO
ENSDARG00000060027	557585	nom1	nucleolar protein with MIF4G domain 1 [Source:ZFIN;Acc:ZDB-GENE-060503-321]	673.856	0.728687	0.288437	2.52633	0.0115262	0.03093	WT_inj	WT	YES	673.856	-0.139625	0.288005	-0.484803	0.627816	0.79149	mycb_inj	WT_inj	NO
ENSDARG00000112579	450027	cmss1	cms1 ribosomal small subunit homolog [Source:NCBI gene;Acc:450027]	480.214	1.07034	0.32593	3.28394	0.00102368	0.00374739	WT_inj	WT	YES	480.214	0.0104226	0.324203	0.0321483	0.974354	0.990119	mycb_inj	WT_inj	NO
ENSDARG00000054259	393617	nat10	N-acetyltransferase 10 [Source:ZFIN;Acc:ZDB-GENE-040426-1543]	2498.95	1.78126	0.216178	8.23977	1.73e-16	4.15e-15	WT_inj	WT	YES	2498.95	-1.0014	0.21575	-4.64148	3.46e-06	4.63e-05	mycb_inj	WT_inj	YES
ENSDARG00000008502	393520	pno1	partner of NOB1 homolog [Source:NCBI gene;Acc:393520]	4510.11	1.16829	0.205573	5.68306	1.32e-08	1.28e-07	WT_inj	WT	YES	4510.11	-0.267316	0.205315	-1.30198	0.192923	0.386902	mycb_inj	WT_inj	NO
ENSDARG00000022410	563195	rrp12	ribosomal RNA processing 12 homolog [Source:ZFIN;Acc:ZDB-GENE-050706-182]	3724.52	1.72636	0.173521	9.94903	2.55e-23	1.06e-21	WT_inj	WT	YES	3724.52	-0.960937	0.173172	-5.54905	2.87e-08	6.28e-07	mycb_inj	WT_inj	YES
ENSDARG00000062612	100009635	dhx37	DEAH (Asp-Glu-Ala-His) box polypeptide 37 [Source:ZFIN;Acc:ZDB-GENE-030131-4505]	875.582	1.21684	0.267049	4.55661	5.2e-06	3.16e-05	WT_inj	WT	YES	875.582	-0.62774	0.26662	-2.35444	0.0185508	0.0688499	mycb_inj	WT_inj	NO
ENSDARG00000071652	797198	rrp8	ribosomal RNA processing 8 [Source:ZFIN;Acc:ZDB-GENE-030131-8898]	817.493	0.894353	0.321385	2.78281	0.005389	0.0160723	WT_inj	WT	YES	817.493	0.0439446	0.32059	0.137074	0.890972	0.950486	mycb_inj	WT_inj	NO
ENSDARG00000078214	321277	mybbp1a	MYB binding protein (P160) 1a [Source:NCBI gene;Acc:321277]	2726.49	1.29194	0.226097	5.71409	1.1e-08	1.08e-07	WT_inj	WT	YES	2726.49	-0.427596	0.225726	-1.89431	0.0581834	0.165438	mycb_inj	WT_inj	NO
ENSDARG00000059075	553616	nip7	NIP7 nucleolar pre-rRNA processing protein [Source:NCBI gene;Acc:553616]	731.698	2.37477	0.325174	7.30309	2.81e-13	5.09e-12	WT_inj	WT	YES	731.698	-0.91403	0.322486	-2.83433	0.00459219	0.0222802	mycb_inj	WT_inj	YES
ENSDARG00000104938	321247	ftsj3	FtsJ RNA 2'-O-methyltransferase 3 [Source:ZFIN;Acc:ZDB-GENE-030131-9828]	891.167	2.07772	0.304229	6.82945	8.52e-12	1.28e-10	WT_inj	WT	YES	891.167	-0.877337	0.302552	-2.89979	0.00373414	0.0189559	mycb_inj	WT_inj	YES
ENSDARG00000007744	325037	tsr1	TSR1 ribosome maturation factor [Source:ZFIN;Acc:ZDB-GENE-030131-3762]	1720.91	1.03542	0.220963	4.68594	2.79e-06	1.79e-05	WT_inj	WT	YES	1720.91	0.18291	0.220024	0.831318	0.405794	0.615436	mycb_inj	WT_inj	NO
ENSDARG00000035264	407084	riok2	RIO kinase 2 (yeast) [Source:ZFIN;Acc:ZDB-GENE-040426-2913]	1560.81	1.47744	0.304742	4.84816	1.25e-06	8.53e-06	WT_inj	WT	YES	1560.81	-0.869037	0.304503	-2.85396	0.00431782	0.0212652	mycb_inj	WT_inj	YES
ENSDARG00000016399	406268	riok1	RIO kinase 1 (yeast) [Source:ZFIN;Acc:ZDB-GENE-040426-1927]	1261.24	0.900866	0.220851	4.07906	4.52e-05	0.000228	WT_inj	WT	YES	1261.24	-0.139635	0.220264	-0.633944	0.526117	0.719606	mycb_inj	WT_inj	NO
ENSDARG00000008490	436587	ltv1	LTV1 ribosome biogenesis factor [Source:NCBI gene;Acc:436587]	1580.1	0.980122	0.21203	4.62257	3.79e-06	2.37e-05	WT_inj	WT	YES	1580.1	-0.268372	0.211587	-1.26838	0.204662	0.402379	mycb_inj	WT_inj	NO
ENSDARG00000071500	797099	fam207a	family with sequence similarity 207 member A [Source:ZFIN;Acc:ZDB-GENE-060825-113]	1251.57	0.924092	0.228803	4.03882	5.37e-05	0.000266	WT_inj	WT	YES	1251.57	-0.190573	0.22827	-0.834859	0.403797	0.613809	mycb_inj	WT_inj	NO
ENSDARG00000015676	541444	nmd3	NMD3 ribosome export adaptor [Source:NCBI gene;Acc:541444]	1610.75	1.95631	0.231769	8.44081	3.15e-17	8.1e-16	WT_inj	WT	YES	1610.75	-0.815603	0.2306	-3.53687	0.000405	0.00293864	mycb_inj	WT_inj	YES
ENSDARG00000039578	368737	pa2g4a	proliferation-associated 2G4, a [Source:ZFIN;Acc:ZDB-GENE-030616-161]	9617	2.02394	0.153955	13.1464	1.79e-39	2.07e-37	WT_inj	WT	YES	9617	-0.938252	0.153657	-6.10616	1.02e-09	3.14e-08	mycb_inj	WT_inj	YES
ENSDARG00000098868	558662	XPO5	si:ch211-233m11.2 [Source:ZFIN;Acc:ZDB-GENE-081107-24]	577.768	1.5867	0.335635	4.72746	2.27e-06	1.48e-05	WT_inj	WT	YES	577.768	-0.970025	0.335029	-2.89535	0.00378738	0.0191411	mycb_inj	WT_inj	YES
ENSDARG00000001057	394081	bysl	bystin-like [Source:ZFIN;Acc:ZDB-GENE-040426-1287]	3119.57	1.69833	0.215229	7.89079	3e-15	6.52e-14	WT_inj	WT	YES	3119.57	-0.686689	0.214725	-3.198	0.00138385	0.00826353	mycb_inj	WT_inj	YES
ENSDARG00000005057	445162	dimt1l	DIM1 dimethyladenosine transferase 1-like (S. cerevisiae) [Source:ZFIN;Acc:ZDB-GENE-040801-75]	926.162	2.31436	0.27007	8.56946	1.04e-17	2.79e-16	WT_inj	WT	YES	926.162	-1.18513	0.268146	-4.41973	9.88e-06	0.000117	mycb_inj	WT_inj	YES
ENSDARG00000008502	393520	pno1	partner of NOB1 homolog [Source:NCBI gene;Acc:393520]	4510.11	1.16829	0.205573	5.68306	1.32e-08	1.28e-07	WT_inj	WT	YES	4510.11	-0.267316	0.205315	-1.30198	0.192923	0.386902	mycb_inj	WT_inj	NO
ENSDARG00000053138	553404	lrrc47	leucine rich repeat containing 47 [Source:ZFIN;Acc:ZDB-GENE-060503-289]	1308.04	1.28161	0.215173	5.95621	2.58e-09	2.75e-08	WT_inj	WT	YES	1308.04	-0.593307	0.214631	-2.7643	0.00570442	0.0264973	mycb_inj	WT_inj	YES
ENSDARG00000013478	327053	rrp15	ribosomal RNA processing 15 homolog [Source:NCBI gene;Acc:327053]	685.973	0.948047	0.315413	3.00573	0.00264942	0.0086612	WT_inj	WT	YES	685.973	-0.418595	0.315115	-1.32838	0.184051	0.373745	mycb_inj	WT_inj	NO
ENSDARG00000059075	553616	nip7	NIP7 nucleolar pre-rRNA processing protein [Source:NCBI gene;Acc:553616]	731.698	2.37477	0.325174	7.30309	2.81e-13	5.09e-12	WT_inj	WT	YES	731.698	-0.91403	0.322486	-2.83433	0.00459219	0.0222802	mycb_inj	WT_inj	YES
ENSDARG00000014329	266985	npm1a	nucleophosmin 1a [Source:ZFIN;Acc:ZDB-GENE-021028-1]	5439.97	3.18777	0.195795	16.2812	1.34e-59	3.42e-57	WT_inj	WT	YES	5439.97	-1.30462	0.194505	-6.7074	1.98e-11	8.82e-10	mycb_inj	WT_inj	YES
ENSDARG00000002710	767714	ncl	nucleolin [Source:ZFIN;Acc:ZDB-GENE-030131-6986]	24288.9	1.16667	0.140174	8.32297	8.58e-17	2.12e-15	WT_inj	WT	YES	24288.9	-0.524008	0.140135	-3.73931	0.000185	0.00149213	mycb_inj	WT_inj	NO

## Sheet: 60s biogenesis
entrezgene_id	external_gene_name	description	baseMean.WT2dpi_vs_WTuninj	log2FoldChange.WT2dpi_vs_WTuninj	lfcSE.WT2dpi_vs_WTuninj	stat.WT2dpi_vs_WTuninj	pvalue.WT2dpi_vs_WTuninj	padj.WT2dpi_vs_WTuninj	Condition.WT2dpi_vs_WTuninj	Control.WT2dpi_vs_WTuninj	Call.WT2dpi_vs_WTuninj	baseMean.mych2dpi_vs_WT2dpi	log2FoldChange.mych2dpi_vs_WT2dpi	lfcSE.mych2dpi_vs_WT2dpi	stat.mych2dpi_vs_WT2dpi	pvalue.mych2dpi_vs_WT2dpi	padj.mych2dpi_vs_WT2dpi	Condition.mych2dpi_vs_WT2dpi	Control.mych2dpi_vs_WT2dpi	Call.mych2dpi_vs_WT2dpi
NA	haus268	POP1 homolog, ribonuclease P/MRP subunit [Source:ZFIN;Acc:ZDB-GENE-120911-1]	388.196	3.2333	0.47177	6.85354	7.20437e-12	9.32108e-11	WT.2dpi	WT.uninj	YES	388.196	-1.33807	0.465523	-2.87434	0.00404868	0.042567	mychMT.2dpi	WT.2dpi	YES
541421	pop5	POP5 homolog, ribonuclease P/MRP subunit [Source:NCBI gene;Acc:541421]	178.891	2.22209	0.574206	3.86985	0.000108904	0.000406916	WT.2dpi	WT.uninj	YES	178.891	-1.60641	0.571351	-2.8116	0.00492954	0.0483311	mychMT.2dpi	WT.2dpi	YES
541352	rpp30	ribonuclease P/MRP 30 subunit [Source:ZFIN;Acc:ZDB-GENE-050320-45]	626.478	1.99572	0.340559	5.86014	4.62474e-09	4.01722e-08	WT.2dpi	WT.uninj	YES	626.478	-1.05271	0.338301	-3.11175	0.00185984	0.0256013	mychMT.2dpi	WT.2dpi	YES
415238	rpp40	ribonuclease P/MRP 40 subunit [Source:ZFIN;Acc:ZDB-GENE-040625-161]	550.955	2.62371	0.334699	7.839	4.54137e-15	8.31724e-14	WT.2dpi	WT.uninj	YES	550.955	-1.07063	0.329923	-3.24509	0.00117412	0.0189259	mychMT.2dpi	WT.2dpi	YES
100003553	dis3	DIS3 exosome endoribonuclease and 3'-5' exoribonuclease [Source:ZFIN;Acc:ZDB-GENE-080213-3]	1942.98	2.28078	0.277678	8.21375	2.14382e-16	4.56553e-15	WT.2dpi	WT.uninj	YES	1942.98	-0.718736	0.27619	-2.60232	0.0092595	0.0728304	mychMT.2dpi	WT.2dpi	NO
550234	exosc2	exosome component 2 [Source:ZFIN;Acc:ZDB-GENE-050417-27]	736.52	2.98372	0.488628	6.10633	1.01946e-09	9.78161e-09	WT.2dpi	WT.uninj	YES	736.52	-1.02474	0.485821	-2.10929	0.0349192	0.166746	mychMT.2dpi	WT.2dpi	NO
565000	exosc3	exosome component 3 [Source:ZFIN;Acc:ZDB-GENE-050706-140]	219.85	2.65149	0.522742	5.07227	3.93089e-07	2.41646e-06	WT.2dpi	WT.uninj	YES	219.85	-2.21629	0.519734	-4.26428	2.00546e-05	0.00108204	mychMT.2dpi	WT.2dpi	YES
393712	exosc4	exosome component 4 [Source:ZFIN;Acc:ZDB-GENE-040426-1702]	1167.49	1.68927	0.228469	7.39387	1.42613e-13	2.22925e-12	WT.2dpi	WT.uninj	YES	1167.49	-0.828144	0.226815	-3.65118	0.000261036	0.00674912	mychMT.2dpi	WT.2dpi	YES
751632	exosc5	exosome component 5 [Source:ZFIN;Acc:ZDB-GENE-060503-675]	339.398	2.11118	0.49675	4.24999	2.13783e-05	9.30294e-05	WT.2dpi	WT.uninj	YES	339.398	-1.4129	0.494695	-2.8561	0.00428886	0.0441245	mychMT.2dpi	WT.2dpi	YES
326786	exosc6	exosome component 6 [Source:NCBI gene;Acc:326786]	1512.18	3.04157	0.32035	9.49451	2.21256e-21	7.42673e-20	WT.2dpi	WT.uninj	YES	1512.18	-1.1563	0.317812	-3.63833	0.000274415	0.0069998	mychMT.2dpi	WT.2dpi	YES
550247	exosc7	exosome component 7 [Source:ZFIN;Acc:ZDB-GENE-050417-47]	697.037	2.06965	0.260836	7.93468	2.11039e-15	3.99871e-14	WT.2dpi	WT.uninj	YES	697.037	-1.06087	0.257786	-4.11532	3.86635e-05	0.00175454	mychMT.2dpi	WT.2dpi	YES
323016	exosc8	exosome component 8 [Source:ZFIN;Acc:ZDB-GENE-030131-1736]	957.396	1.78425	0.407071	4.38314	1.16981e-05	5.39506e-05	WT.2dpi	WT.uninj	YES	957.396	-1.0405	0.40616	-2.5618	0.0104131	0.0789113	mychMT.2dpi	WT.2dpi	NO
450057	exosc9	exosome component 9 [Source:NCBI gene;Acc:450057]	907.727	2.13654	0.25913	8.24504	1.65101e-16	3.53833e-15	WT.2dpi	WT.uninj	YES	907.727	-0.982998	0.256486	-3.83255	0.00012682	0.00410026	mychMT.2dpi	WT.2dpi	YES
394064	exosc10	exosome component 10 [Source:ZFIN;Acc:ZDB-GENE-040426-781]	2190.93	0.626128	0.191301	3.27299	0.00106415	0.00319199	WT.2dpi	WT.uninj	YES	2190.93	-0.618463	0.19105	-3.23718	0.00120716	0.0192369	mychMT.2dpi	WT.2dpi	YES
406795	mtrex	Mtr4 exosome RNA helicase [Source:ZFIN;Acc:ZDB-GENE-040426-2854]	2938.22	1.677	0.175936	9.53185	1.54499e-21	5.27004e-20	WT.2dpi	WT.uninj	YES	2938.22	-0.99565	0.175177	-5.68368	1.31828e-08	3.2059e-06	mychMT.2dpi	WT.2dpi	YES
317641	zcchc7	zinc finger, CCHC domain containing 7 [Source:ZFIN;Acc:ZDB-GENE-030102-2]	1245.2	1.19418	0.267666	4.46145	8.14059e-06	3.88243e-05	WT.2dpi	WT.uninj	YES	1245.2	-0.288278	0.266544	-1.08154	0.279457	0.542981	mychMT.2dpi	WT.2dpi	NO
553372	zcchc8	zinc finger, CCHC domain containing 8 [Source:ZFIN;Acc:ZDB-GENE-060526-6]	1459.1	0.711607	0.218626	3.25491	0.00113429	0.00338084	WT.2dpi	WT.uninj	YES	1459.1	-0.386926	0.218033	-1.77462	0.07596	0.260976	mychMT.2dpi	WT.2dpi	NO
474329	c1d	C1D nuclear receptor corepressor [Source:NCBI gene;Acc:474329]	780.433	2.00677	0.345527	5.80786	6.32764e-09	5.37214e-08	WT.2dpi	WT.uninj	YES	780.433	-1.00813	0.343676	-2.93337	0.00335301	0.0375842	mychMT.2dpi	WT.2dpi	YES
334784	rbm7	RNA binding motif protein 7 [Source:ZFIN;Acc:ZDB-GENE-030131-6724]	989.594	0.872112	0.220208	3.96041	7.48227e-05	0.000289827	WT.2dpi	WT.uninj	YES	989.594	-0.412253	0.219134	-1.88129	0.0599327	0.226833	mychMT.2dpi	WT.2dpi	NO
553641	eri1	exoribonuclease 1 [Source:ZFIN;Acc:ZDB-GENE-050522-39]	1070.9	1.9038	0.301068	6.32348	2.55735e-10	2.67671e-09	WT.2dpi	WT.uninj	YES	1070.9	-0.438538	0.299044	-1.46647	0.142521	0.375171	mychMT.2dpi	WT.2dpi	NO
393863	heatr3	HEAT repeat containing 3 [Source:ZFIN;Acc:ZDB-GENE-040426-1876]	1548.04	1.78677	0.312277	5.72174	1.05438e-08	8.64045e-08	WT.2dpi	WT.uninj	YES	1548.04	-1.01879	0.311448	-3.27114	0.00107116	0.0177377	mychMT.2dpi	WT.2dpi	YES
405874	aamp	angio-associated, migratory cell protein [Source:ZFIN;Acc:ZDB-GENE-040426-2370]	3253.77	1.18062	0.198056	5.96106	2.50613e-09	2.27233e-08	WT.2dpi	WT.uninj	YES	3253.77	-0.441776	0.197525	-2.23655	0.0253155	0.137965	mychMT.2dpi	WT.2dpi	NO
541348	bccip	BRCA2 and CDKN1A interacting protein [Source:NCBI gene;Acc:541348]	4297.03	0.889035	0.289432	3.07166	0.00212874	0.00592993	WT.2dpi	WT.uninj	YES	4297.03	-0.507348	0.289267	-1.75391	0.0794465	0.26859	mychMT.2dpi	WT.2dpi	NO
321931	dhx15	DEAH (Asp-Glu-Ala-His) box helicase 15 [Source:ZFIN;Acc:ZDB-GENE-030131-650]	8453.77	1.17163	0.163256	7.1766	7.14651e-13	1.02467e-11	WT.2dpi	WT.uninj	YES	8453.77	-0.523695	0.163024	-3.21237	0.00131644	0.0203219	mychMT.2dpi	WT.2dpi	NO
794079	pdcd11	programmed cell death 11 [Source:ZFIN;Acc:ZDB-GENE-030131-4076]	6731.89	2.09964	0.172256	12.1891	3.55409e-34	2.65888e-32	WT.2dpi	WT.uninj	YES	6731.89	-1.06418	0.17174	-6.19647	5.77434e-10	2.30699e-07	mychMT.2dpi	WT.2dpi	YES
558395	xpo1a	exportin 1 (CRM1 homolog, yeast) a [Source:ZFIN;Acc:ZDB-GENE-050309-201]	6387.83	1.55588	0.279081	5.57501	2.47521e-08	1.90085e-07	WT.2dpi	WT.uninj	YES	6387.83	-0.682695	0.278852	-2.44824	0.0143556	0.0957421	mychMT.2dpi	WT.2dpi	NO
393973	rae1	ribonucleic acid export 1 [Source:NCBI gene;Acc:393973]	2543.95	1.82051	0.223393	8.14933	3.65958e-16	7.54008e-15	WT.2dpi	WT.uninj	YES	2543.95	-0.801954	0.222483	-3.60456	0.000312687	0.0076597	mychMT.2dpi	WT.2dpi	YES
558662	XPO5	si:ch211-233m11.2 [Source:ZFIN;Acc:ZDB-GENE-081107-24]	1112.05	2.11836	0.270209	7.83971	4.51577e-15	8.27781e-14	WT.2dpi	WT.uninj	YES	1112.05	-0.947925	0.268153	-3.53502	0.000407751	0.00923356	mychMT.2dpi	WT.2dpi	YES
550440	cebpz	CCAAT enhancer binding protein zeta [Source:ZFIN;Acc:ZDB-GENE-050417-261]	2782.55	1.71995	0.188714	9.11404	7.93716e-20	2.37693e-18	WT.2dpi	WT.uninj	YES	2782.55	-0.653302	0.187717	-3.48025	0.00050094	0.0106944	mychMT.2dpi	WT.2dpi	YES
58013	noc2l	NOC2-like nucleolar associated transcriptional repressor [Source:ZFIN;Acc:ZDB-GENE-000607-75]	2506.7	3.15817	0.289282	10.9173	9.53009e-28	5.11145e-26	WT.2dpi	WT.uninj	YES	2506.7	-1.1178	0.287343	-3.89014	0.000100186	0.00345198	mychMT.2dpi	WT.2dpi	YES
445387	ddx51	DEAD (Asp-Glu-Ala-Asp) box polypeptide 51 [Source:NCBI gene;Acc:445387]	1091.87	1.77392	0.298112	5.95051	2.67312e-09	2.40759e-08	WT.2dpi	WT.uninj	YES	1091.87	-1.05489	0.296918	-3.55281	0.000381135	0.00879704	mychMT.2dpi	WT.2dpi	YES
325248	ddx31	DEAD (Asp-Glu-Ala-Asp) box polypeptide 31 [Source:ZFIN;Acc:ZDB-GENE-030131-3973]	731.31	2.42298	0.406693	5.95777	2.55709e-09	2.3144e-08	WT.2dpi	WT.uninj	YES	731.31	-1.17741	0.404533	-2.91054	0.00360808	0.0393651	mychMT.2dpi	WT.2dpi	YES
553462	ddx24	DEAD (Asp-Glu-Ala-Asp) box helicase 24 [Source:ZFIN;Acc:ZDB-GENE-100716-4]	2790.19	2.11216	0.271477	7.78026	7.23771e-15	1.30317e-13	WT.2dpi	WT.uninj	YES	2790.19	-1.06169	0.27072	-3.92173	8.79148e-05	0.00315891	mychMT.2dpi	WT.2dpi	YES
558996	wdr74	WD repeat domain 74 [Source:ZFIN;Acc:ZDB-GENE-060929-1138]	700.602	1.0111	0.303779	3.3284	0.000873453	0.0026762	WT.2dpi	WT.uninj	YES	700.602	-1.33752	0.303718	-4.40384	1.06353e-05	0.000670901	mychMT.2dpi	WT.2dpi	YES
192312	mak16	MAK16 homolog (S. cerevisiae) [Source:NCBI gene;Acc:192312]	1595.24	2.30657	0.293165	7.86782	3.60881e-15	6.68784e-14	WT.2dpi	WT.uninj	YES	1595.24	-1.19259	0.291806	-4.08695	4.37081e-05	0.00191872	mychMT.2dpi	WT.2dpi	YES
321059	rrp1	ribosomal RNA processing 1 [Source:ZFIN;Acc:ZDB-GENE-030131-9837]	2156.34	2.30135	0.27545	8.35488	6.55014e-17	1.46576e-15	WT.2dpi	WT.uninj	YES	2156.34	-1.40306	0.274501	-5.1113	3.1995e-07	4.36484e-05	mychMT.2dpi	WT.2dpi	YES
327053	rrp15	ribosomal RNA processing 15 homolog [Source:NCBI gene;Acc:327053]	1232.75	1.74284	0.348754	4.99734	5.81257e-07	3.47035e-06	WT.2dpi	WT.uninj	YES	1232.75	-0.973791	0.347868	-2.79931	0.00512113	0.0496433	mychMT.2dpi	WT.2dpi	YES
777627	bop1	BOP1 ribosomal biogenesis factor [Source:NCBI gene;Acc:777627]	2822.94	2.67549	0.273609	9.77853	1.39217e-22	5.1318e-21	WT.2dpi	WT.uninj	YES	2822.94	-0.991373	0.272315	-3.64053	0.000272073	0.00695943	mychMT.2dpi	WT.2dpi	YES
321652	wdr12	WD repeat domain 12 [Source:NCBI gene;Acc:321652]	1846.2	2.15895	0.232208	9.29751	1.43768e-20	4.54719e-19	WT.2dpi	WT.uninj	YES	1846.2	-0.947201	0.23067	-4.10631	4.02035e-05	0.00180862	mychMT.2dpi	WT.2dpi	YES
378844	ddx27	DEAD (Asp-Glu-Ala-Asp) box polypeptide 27 [Source:ZFIN;Acc:ZDB-GENE-031001-8]	2986.94	2.14542	0.261294	8.21076	2.19786e-16	4.6659e-15	WT.2dpi	WT.uninj	YES	2986.94	-1.00805	0.260504	-3.8696	0.000109013	0.00368798	mychMT.2dpi	WT.2dpi	YES
335049	ebna1bp2	EBNA1 binding protein 2 [Source:ZFIN;Acc:ZDB-GENE-030131-6989]	2416.84	2.37521	0.308741	7.69322	1.43472e-14	2.49038e-13	WT.2dpi	WT.uninj	YES	2416.84	-1.2144	0.307851	-3.94478	7.98741e-05	0.00295251	mychMT.2dpi	WT.2dpi	YES
337399	rrs1	ribosome biogenesis regulator 1 homolog [Source:ZFIN;Acc:ZDB-GENE-030131-9345]	2170.16	2.91235	0.221784	13.1315	2.17372e-39	2.24847e-37	WT.2dpi	WT.uninj	YES	2170.16	-0.896313	0.219064	-4.09156	4.28478e-05	0.00189207	mychMT.2dpi	WT.2dpi	YES
406587	rpf2	ribosome production factor 2 homolog [Source:ZFIN;Acc:ZDB-GENE-040426-2501]	1842.85	1.91218	0.292803	6.5306	6.55069e-11	7.58907e-10	WT.2dpi	WT.uninj	YES	1842.85	-0.961175	0.291898	-3.29285	0.000991773	0.0168782	mychMT.2dpi	WT.2dpi	YES
286745	ddx55	DEAD (Asp-Glu-Ala-Asp) box polypeptide 55 [Source:NCBI gene;Acc:286745]	954.325	1.45271	0.327428	4.43673	9.13347e-06	4.30533e-05	WT.2dpi	WT.uninj	YES	954.325	-0.939043	0.326539	-2.87574	0.00403079	0.0424587	mychMT.2dpi	WT.2dpi	YES
336470	pak1ip1	PAK1 interacting protein 1 [Source:NCBI gene;Acc:336470]	1285.42	1.76933	0.277277	6.38108	1.75844e-10	1.89305e-09	WT.2dpi	WT.uninj	YES	1285.42	-1.49938	0.276583	-5.42107	5.92441e-08	1.11698e-05	mychMT.2dpi	WT.2dpi	YES
286777	ddx54	DEAD (Asp-Glu-Ala-Asp) box polypeptide 54 [Source:ZFIN;Acc:ZDB-GENE-021220-2]	3677.81	1.86616	0.189885	9.82783	8.54423e-23	3.17263e-21	WT.2dpi	WT.uninj	YES	3677.81	-1.00538	0.189195	-5.314	1.07244e-07	1.87454e-05	mychMT.2dpi	WT.2dpi	YES
321897	gnl3	guanine nucleotide binding protein-like 3 (nucleolar) [Source:NCBI gene;Acc:321897]	5835.55	2.86572	0.209137	13.7026	9.79299e-43	1.1818e-40	WT.2dpi	WT.uninj	YES	5835.55	-1.05785	0.208164	-5.08181	3.73859e-07	4.97885e-05	mychMT.2dpi	WT.2dpi	YES
406266	rsl24d1	ribosomal L24 domain containing 1 [Source:NCBI gene;Acc:406266]	4431.37	0.930107	0.229924	4.04528	5.22614e-05	0.000209687	WT.2dpi	WT.uninj	YES	4431.37	-0.988077	0.229831	-4.29915	1.71456e-05	0.000949517	mychMT.2dpi	WT.2dpi	YES
386850	eif6	eukaryotic translation initiation factor 6 [Source:NCBI gene;Acc:386850]	3902.37	2.32498	0.291081	7.98739	1.37822e-15	2.68673e-14	WT.2dpi	WT.uninj	YES	3902.37	-1.05813	0.290467	-3.64286	0.000269627	0.00691796	mychMT.2dpi	WT.2dpi	YES
321769	nsa2	NSA2 ribosome biogenesis homolog (S. cerevisiae) [Source:ZFIN;Acc:ZDB-GENE-030131-488]	6612.49	0.906752	0.258743	3.50445	0.00045756	0.00149574	WT.2dpi	WT.uninj	YES	6612.49	-0.564123	0.258626	-2.18123	0.0291665	0.149727	mychMT.2dpi	WT.2dpi	NO
793727	gnl2	guanine nucleotide binding protein-like 2 (nucleolar) [Source:ZFIN;Acc:ZDB-GENE-040426-2317]	3081.87	1.12828	0.205031	5.50297	3.73451e-08	2.79386e-07	WT.2dpi	WT.uninj	YES	3081.87	-0.549333	0.204572	-2.68528	0.00724682	0.0623279	mychMT.2dpi	WT.2dpi	NO
436807	nop16	NOP16 nucleolar protein homolog (yeast) [Source:NCBI gene;Acc:436807]	1138.28	2.40261	0.338237	7.10333	1.21785e-12	1.69579e-11	WT.2dpi	WT.uninj	YES	1138.28	-1.51175	0.336788	-4.48872	7.16514e-06	0.000498884	mychMT.2dpi	WT.2dpi	YES
322404	nop53	NOP53 ribosome biogenesis factor [Source:ZFIN;Acc:ZDB-GENE-051120-21]	6887.38	1.53216	0.210226	7.28817	3.14193e-13	4.71847e-12	WT.2dpi	WT.uninj	YES	6887.38	-1.12076	0.210032	-5.33615	9.49422e-08	1.69482e-05	mychMT.2dpi	WT.2dpi	YES
550350	mrto4	MRT4 homolog, ribosome maturation factor [Source:ZFIN;Acc:ZDB-GENE-050417-142]	3354.79	3.40646	0.313465	10.8671	1.6536e-27	8.6628e-26	WT.2dpi	WT.uninj	YES	3354.79	-1.34161	0.31198	-4.30032	1.70553e-05	0.000947644	mychMT.2dpi	WT.2dpi	YES
100003313	llph	LLP homolog, long-term synaptic facilitation factor [Source:NCBI gene;Acc:100003313]	1715.92	2.30071	0.309952	7.42279	1.14679e-13	1.81924e-12	WT.2dpi	WT.uninj	YES	1715.92	-0.9124	0.30859	-2.95667	0.00310982	0.0357651	mychMT.2dpi	WT.2dpi	YES
799566	eif4ebp1	eukaryotic translation initiation factor 4E binding protein 1 [Source:ZFIN;Acc:ZDB-GENE-030131-2332]	2398.91	1.35015	0.218435	6.18101	6.3693e-10	6.29909e-09	WT.2dpi	WT.uninj	YES	2398.91	-0.612345	0.217754	-2.8121	0.00492193	0.0483311	mychMT.2dpi	WT.2dpi	YES
406805	nvl	nuclear VCP like [Source:ZFIN;Acc:ZDB-GENE-040426-2871]	2097.88	1.37832	0.303525	4.54103	5.59809e-06	2.76886e-05	WT.2dpi	WT.uninj	YES	2097.88	-0.766252	0.303048	-2.52848	0.0114556	0.0837948	mychMT.2dpi	WT.2dpi	NO
561321	las1l	LAS1 like ribosome biogenesis factor [Source:ZFIN;Acc:ZDB-GENE-030131-3625]	1493.77	1.33995	0.214247	6.25423	3.99473e-10	4.06981e-09	WT.2dpi	WT.uninj	YES	1493.77	-0.685579	0.213209	-3.21552	0.00130209	0.0202306	mychMT.2dpi	WT.2dpi	YES
445389	gtf3aa	general transcription factor IIIAa [Source:ZFIN;Acc:ZDB-GENE-041006-1]	1324.29	1.43894	0.253638	5.67319	1.40161e-08	1.12495e-07	WT.2dpi	WT.uninj	YES	1324.29	-0.992609	0.252823	-3.9261	8.63352e-05	0.00311549	mychMT.2dpi	WT.2dpi	YES
337399	rrs1	ribosome biogenesis regulator 1 homolog [Source:ZFIN;Acc:ZDB-GENE-030131-9345]	2170.16	2.91235	0.221784	13.1315	2.17372e-39	2.24847e-37	WT.2dpi	WT.uninj	YES	2170.16	-0.896313	0.219064	-4.09156	4.28478e-05	0.00189207	mychMT.2dpi	WT.2dpi	YES
406587	rpf2	ribosome production factor 2 homolog [Source:ZFIN;Acc:ZDB-GENE-040426-2501]	1842.85	1.91218	0.292803	6.5306	6.55069e-11	7.58907e-10	WT.2dpi	WT.uninj	YES	1842.85	-0.961175	0.291898	-3.29285	0.000991773	0.0168782	mychMT.2dpi	WT.2dpi	YES
406517	ilf2	interleukin enhancer binding factor 2 [Source:NCBI gene;Acc:406517]	11233.1	2.10934	0.198726	10.6143	2.55673e-26	1.20828e-24	WT.2dpi	WT.uninj	YES	11233.1	-0.795084	0.198415	-4.00718	6.14473e-05	0.00239787	mychMT.2dpi	WT.2dpi	YES
541444	nmd3	NMD3 ribosome export adaptor [Source:NCBI gene;Acc:541444]	2527.79	2.42574	0.227722	10.6522	1.70281e-26	8.27885e-25	WT.2dpi	WT.uninj	YES	2527.79	-0.765817	0.226124	-3.38672	0.000707345	0.0133932	mychMT.2dpi	WT.2dpi	YES
767648	spata5l1	spermatogenesis associated 5-like 1 [Source:ZFIN;Acc:ZDB-GENE-060929-204]	821.489	1.05855	0.241392	4.3852	1.1588e-05	5.3455e-05	WT.2dpi	WT.uninj	YES	821.489	-0.403413	0.23989	-1.68166	0.0926353	0.2929	mychMT.2dpi	WT.2dpi	NO
406266	rsl24d1	ribosomal L24 domain containing 1 [Source:NCBI gene;Acc:406266]	4431.37	0.930107	0.229924	4.04528	5.22614e-05	0.000209687	WT.2dpi	WT.uninj	YES	4431.37	-0.988077	0.229831	-4.29915	1.71456e-05	0.000949517	mychMT.2dpi	WT.2dpi	YES
559352	znf593	zinc finger protein 593 [Source:ZFIN;Acc:ZDB-GENE-040426-1789]	1114.15	2.07774	0.367735	5.6501	1.6035e-08	1.27338e-07	WT.2dpi	WT.uninj	YES	1114.15	-0.913334	0.366381	-2.49285	0.0126722	0.0887109	mychMT.2dpi	WT.2dpi	NO
321897	gnl3	guanine nucleotide binding protein-like 3 (nucleolar) [Source:NCBI gene;Acc:321897]	5835.55	2.86572	0.209137	13.7026	9.79299e-43	1.1818e-40	WT.2dpi	WT.uninj	YES	5835.55	-1.05785	0.208164	-5.08181	3.73859e-07	4.97885e-05	mychMT.2dpi	WT.2dpi	YES
100003313	llph	LLP homolog, long-term synaptic facilitation factor [Source:NCBI gene;Acc:100003313]	1715.92	2.30071	0.309952	7.42279	1.14679e-13	1.81924e-12	WT.2dpi	WT.uninj	YES	1715.92	-0.9124	0.30859	-2.95667	0.00310982	0.0357651	mychMT.2dpi	WT.2dpi	YES
334050	gtpbp4	GTP binding protein 4 [Source:ZFIN;Acc:ZDB-GENE-030131-5982]	9763.13	0.921393	0.203841	4.52016	6.17938e-06	3.02611e-05	WT.2dpi	WT.uninj	YES	9763.13	-0.921959	0.203784	-4.5242	6.06258e-06	0.000444236	mychMT.2dpi	WT.2dpi	YES
368737	pa2g4a	proliferation-associated 2G4, a [Source:ZFIN;Acc:ZDB-GENE-030616-161]	13141.6	2.40519	0.183854	13.0821	4.16957e-39	4.24794e-37	WT.2dpi	WT.uninj	YES	13141.6	-1.04679	0.18352	-5.70394	1.17066e-08	2.88878e-06	mychMT.2dpi	WT.2dpi	YES
323462	pa2g4b	proliferation-associated 2G4, b [Source:ZFIN;Acc:ZDB-GENE-030131-2182]	9459.22	1.26272	0.1742	7.24865	4.2094e-13	6.23841e-12	WT.2dpi	WT.uninj	YES	9459.22	-0.90731	0.174054	-5.21281	1.86002e-07	2.91692e-05	mychMT.2dpi	WT.2dpi	YES
407703	znf622	zinc finger protein 622 [Source:ZFIN;Acc:ZDB-GENE-050927-1]	2738.76	0.753037	0.185785	4.05328	5.05051e-05	0.000203284	WT.2dpi	WT.uninj	YES	2738.76	-0.308664	0.18534	-1.66539	0.0958341	0.298435	mychMT.2dpi	WT.2dpi	NO
336984	dnajc21	DnaJ heat shock protein family (Hsp40) member C21 [Source:NCBI gene;Acc:336984]	2050.96	3.34323	0.237686	14.0657	6.17004e-45	8.39539e-43	WT.2dpi	WT.uninj	YES	2050.96	-1.15333	0.234259	-4.92331	8.50905e-07	0.000101264	mychMT.2dpi	WT.2dpi	YES
568741	efl1	elongation factor like GTPase 1 [Source:ZFIN;Acc:ZDB-GENE-130103-6]	651.537	0.936678	0.30588	3.06224	0.00219685	0.00610207	WT.2dpi	WT.uninj	YES	651.537	-0.418907	0.304684	-1.37489	0.169166	0.41367	mychMT.2dpi	WT.2dpi	NO
323464	lsg1	large 60S subunit nuclear export GTPase 1 [Source:NCBI gene;Acc:323464]	3006.71	1.25742	0.235176	5.34672	8.95609e-08	6.18868e-07	WT.2dpi	WT.uninj	YES	3006.71	-0.592421	0.234721	-2.52393	0.0116049	0.0843721	mychMT.2dpi	WT.2dpi	NO
405874	aamp	angio-associated, migratory cell protein [Source:ZFIN;Acc:ZDB-GENE-040426-2370]	3253.77	1.18062	0.198056	5.96106	2.50613e-09	2.27233e-08	WT.2dpi	WT.uninj	YES	3253.77	-0.441776	0.197525	-2.23655	0.0253155	0.137965	mychMT.2dpi	WT.2dpi	NO
266985	npm1a	nucleophosmin 1a [Source:ZFIN;Acc:ZDB-GENE-021028-1]	9652.21	4.18506	0.234287	17.8629	2.29352e-71	8.15768e-69	WT.2dpi	WT.uninj	YES	9652.21	-2.04952	0.233181	-8.78939	1.50373e-18	3.15408e-15	mychMT.2dpi	WT.2dpi	YES
541357	npm3	nucleophosmin/nucleoplasmin, 3 [Source:ZFIN;Acc:ZDB-GENE-050320-50]	2028.16	2.60602	0.248274	10.4965	8.9612e-26	4.06442e-24	WT.2dpi	WT.uninj	YES	2028.16	-1.20887	0.246551	-4.90314	9.43166e-07	0.000110674	mychMT.2dpi	WT.2dpi	YES
334627	ubr5	ubiquitin protein ligase E3 component n-recognin 5 [Source:ZFIN;Acc:ZDB-GENE-030131-6559]	16125.7	0.707975	0.18663	3.79347	0.000148555	0.00053946	WT.2dpi	WT.uninj	YES	16125.7	-0.347758	0.186563	-1.86403	0.0623176	0.232745	mychMT.2dpi	WT.2dpi	NO
entrezgene_id	external_gene_name	description	baseMean.WT_inj_vs_WT	log2FoldChange.WT_inj_vs_WT	lfcSE.WT_inj_vs_WT	stat.WT_inj_vs_WT	pvalue.WT_inj_vs_WT	padj.WT_inj_vs_WT	Condition.WT_inj_vs_WT	Control.WT_inj_vs_WT	Call.WT_inj_vs_WT	baseMean.mycb_inj_vs_WT_inj	log2FoldChange.mycb_inj_vs_WT_inj	lfcSE.mycb_inj_vs_WT_inj	stat.mycb_inj_vs_WT_inj	pvalue.mycb_inj_vs_WT_inj	padj.mycb_inj_vs_WT_inj	Condition.mycb_inj_vs_WT_inj	Control.mycb_inj_vs_WT_inj	Call.mycb_inj_vs_WT_inj
541352	rpp30	ribonuclease P/MRP 30 subunit [Source:ZFIN;Acc:ZDB-GENE-050320-45]	558.507	1.49065	0.289574	5.14776	2.64e-07	2.04e-06	WT_inj	WT	YES	558.507	-0.870327	0.28882	-3.01339	0.00258346	0.0140283	mycb_inj	WT_inj	YES
415238	rpp40	ribonuclease P/MRP 40 subunit [Source:ZFIN;Acc:ZDB-GENE-040625-161]	320.707	1.68076	0.397857	4.22453	2.39e-05	0.000128	WT_inj	WT	YES	320.707	-0.921338	0.396538	-2.32345	0.0201549	0.0733303	mycb_inj	WT_inj	NO
100003553	dis3	DIS3 exosome endoribonuclease and 3'-5' exoribonuclease [Source:ZFIN;Acc:ZDB-GENE-080213-3]	1327.88	1.70933	0.259128	6.59646	4.21e-11	5.78e-10	WT_inj	WT	YES	1327.88	-0.906596	0.258466	-3.5076	0.000452	0.00322503	mycb_inj	WT_inj	YES
550234	exosc2	exosome component 2 [Source:ZFIN;Acc:ZDB-GENE-050417-27]	519.099	2.25637	0.33282	6.77957	1.21e-11	1.79e-10	WT_inj	WT	YES	519.099	-1.05252	0.330075	-3.18872	0.00142903	0.00847853	mycb_inj	WT_inj	YES
565000	exosc3	exosome component 3 [Source:ZFIN;Acc:ZDB-GENE-050706-140]	275.871	1.51602	0.465923	3.2538	0.00113874	0.00412602	WT_inj	WT	YES	275.871	-0.594115	0.464458	-1.27916	0.200841	0.397606	mycb_inj	WT_inj	NO
393712	exosc4	exosome component 4 [Source:ZFIN;Acc:ZDB-GENE-040426-1702]	948.241	0.662159	0.254682	2.59995	0.00932381	0.0257937	WT_inj	WT	YES	948.241	-0.420101	0.254872	-1.64828	0.0992946	0.244173	mycb_inj	WT_inj	NO
751632	exosc5	exosome component 5 [Source:ZFIN;Acc:ZDB-GENE-060503-675]	407.542	1.46658	0.326703	4.48903	7.15e-06	4.25e-05	WT_inj	WT	YES	407.542	-0.245966	0.323983	-0.759195	0.447736	0.65396	mycb_inj	WT_inj	NO
326786	exosc6	exosome component 6 [Source:NCBI gene;Acc:326786]	1147.32	1.44987	0.303359	4.7794	1.76e-06	1.17e-05	WT_inj	WT	YES	1147.32	-0.803922	0.302987	-2.65332	0.00797042	0.034854	mycb_inj	WT_inj	YES
550247	exosc7	exosome component 7 [Source:ZFIN;Acc:ZDB-GENE-050417-47]	465.195	1.44883	0.348541	4.15683	3.23e-05	0.000168	WT_inj	WT	YES	465.195	-0.967031	0.348215	-2.77711	0.00548451	0.0256707	mycb_inj	WT_inj	YES
323016	exosc8	exosome component 8 [Source:ZFIN;Acc:ZDB-GENE-030131-1736]	668.802	1.44547	0.276773	5.2226	1.76e-07	1.4e-06	WT_inj	WT	YES	668.802	-0.507754	0.275362	-1.84395	0.0651898	0.180117	mycb_inj	WT_inj	NO
450057	exosc9	exosome component 9 [Source:NCBI gene;Acc:450057]	726.243	1.79713	0.274413	6.549	5.79e-11	7.79e-10	WT_inj	WT	YES	726.243	-0.319356	0.271631	-1.1757	0.239716	0.446431	mycb_inj	WT_inj	NO
406795	mtrex	Mtr4 exosome RNA helicase [Source:ZFIN;Acc:ZDB-GENE-040426-2854]	1955.7	1.8045	0.206626	8.73319	2.48e-18	7.04e-17	WT_inj	WT	YES	1955.7	-0.738638	0.205679	-3.59122	0.000329	0.00245865	mycb_inj	WT_inj	YES
317641	zcchc7	zinc finger, CCHC domain containing 7 [Source:ZFIN;Acc:ZDB-GENE-030102-2]	836.39	0.774224	0.250411	3.09182	0.00198935	0.00675231	WT_inj	WT	YES	836.39	-0.435598	0.250452	-1.73925	0.0819916	0.212437	mycb_inj	WT_inj	NO
474329	c1d	C1D nuclear receptor corepressor [Source:NCBI gene;Acc:474329]	999.977	1.88309	0.314425	5.98898	2.11e-09	2.29e-08	WT_inj	WT	YES	999.977	-0.390263	0.312674	-1.24815	0.211977	0.411654	mycb_inj	WT_inj	NO
334784	rbm7	RNA binding motif protein 7 [Source:ZFIN;Acc:ZDB-GENE-030131-6724]	1051.16	0.651542	0.245719	2.65157	0.00801187	0.0226662	WT_inj	WT	YES	1051.16	-0.51433	0.246062	-2.09025	0.0365955	0.116371	mycb_inj	WT_inj	NO
553641	eri1	exoribonuclease 1 [Source:ZFIN;Acc:ZDB-GENE-050522-39]	774.957	1.42231	0.283954	5.00897	5.47e-07	4.01e-06	WT_inj	WT	YES	774.957	-0.829923	0.283466	-2.92777	0.00341407	0.0176121	mycb_inj	WT_inj	YES
393863	heatr3	HEAT repeat containing 3 [Source:ZFIN;Acc:ZDB-GENE-040426-1876]	1015.34	1.12038	0.260615	4.29897	1.72e-05	9.47e-05	WT_inj	WT	YES	1015.34	-0.530781	0.260245	-2.03954	0.0413957	0.127782	mycb_inj	WT_inj	NO
405874	aamp	angio-associated, migratory cell protein [Source:ZFIN;Acc:ZDB-GENE-040426-2370]	1918.67	0.997071	0.209333	4.76309	1.91e-06	1.26e-05	WT_inj	WT	YES	1918.67	-0.532883	0.20922	-2.547	0.0108653	0.0448741	mycb_inj	WT_inj	NO
541348	bccip	BRCA2 and CDKN1A interacting protein [Source:NCBI gene;Acc:541348]	3637.57	0.785513	0.181887	4.31869	1.57e-05	8.72e-05	WT_inj	WT	YES	3637.57	-0.575015	0.181984	-3.1597	0.00157933	0.00921531	mycb_inj	WT_inj	NO
321931	dhx15	DEAH (Asp-Glu-Ala-His) box helicase 15 [Source:ZFIN;Acc:ZDB-GENE-030131-650]	4529	0.896334	0.169877	5.27637	1.32e-07	1.07e-06	WT_inj	WT	YES	4529	-0.334643	0.169764	-1.97123	0.048698	0.144752	mycb_inj	WT_inj	NO
794079	pdcd11	programmed cell death 11 [Source:ZFIN;Acc:ZDB-GENE-030131-4076]	3286.31	1.54033	0.183861	8.37767	5.4e-17	1.37e-15	WT_inj	WT	YES	3286.31	-0.729504	0.183478	-3.97598	7.01e-05	0.000651	mycb_inj	WT_inj	YES
541444	nmd3	NMD3 ribosome export adaptor [Source:NCBI gene;Acc:541444]	1610.75	1.95631	0.231769	8.44081	3.15e-17	8.1e-16	WT_inj	WT	YES	1610.75	-0.815603	0.2306	-3.53687	0.000405	0.00293864	mycb_inj	WT_inj	YES
558662	XPO5	si:ch211-233m11.2 [Source:ZFIN;Acc:ZDB-GENE-081107-24]	577.768	1.5867	0.335635	4.72746	2.27e-06	1.48e-05	WT_inj	WT	YES	577.768	-0.970025	0.335029	-2.89535	0.00378738	0.0191411	mycb_inj	WT_inj	YES
550440	cebpz	CCAAT enhancer binding protein zeta [Source:ZFIN;Acc:ZDB-GENE-050417-261]	1664.01	1.34574	0.232023	5.8	6.63e-09	6.68e-08	WT_inj	WT	YES	1664.01	-0.715773	0.231694	-3.0893	0.00200626	0.0112993	mycb_inj	WT_inj	YES
58013	noc2l	NOC2-like nucleolar associated transcriptional repressor [Source:ZFIN;Acc:ZDB-GENE-000607-75]	1740.14	2.75535	0.236641	11.6435	2.48e-31	1.76e-29	WT_inj	WT	YES	1740.14	-1.22747	0.234522	-5.23394	1.66e-07	3.05e-06	mycb_inj	WT_inj	YES
445387	ddx51	DEAD (Asp-Glu-Ala-Asp) box polypeptide 51 [Source:NCBI gene;Acc:445387]	848.986	1.23831	0.271459	4.56169	5.07e-06	3.1e-05	WT_inj	WT	YES	848.986	-0.699211	0.271117	-2.579	0.00990863	0.0416497	mycb_inj	WT_inj	YES
325248	ddx31	DEAD (Asp-Glu-Ala-Asp) box polypeptide 31 [Source:ZFIN;Acc:ZDB-GENE-030131-3973]	412.348	1.4595	0.329224	4.43314	9.29e-06	5.38e-05	WT_inj	WT	YES	412.348	-1.00298	0.328905	-3.04945	0.00229263	0.0126653	mycb_inj	WT_inj	YES
553462	ddx24	DEAD (Asp-Glu-Ala-Asp) box helicase 24 [Source:ZFIN;Acc:ZDB-GENE-100716-4]	1459.98	1.21908	0.316534	3.85134	0.000117	0.000541	WT_inj	WT	YES	1459.98	-0.131732	0.31591	-0.416992	0.676684	0.824769	mycb_inj	WT_inj	NO
192312	mak16	MAK16 homolog (S. cerevisiae) [Source:NCBI gene;Acc:192312]	936.01	1.92295	0.26911	7.14559	8.96e-13	1.54e-11	WT_inj	WT	YES	936.01	-0.841405	0.267575	-3.14455	0.0016634	0.0096392	mycb_inj	WT_inj	YES
321059	rrp1	ribosomal RNA processing 1 [Source:ZFIN;Acc:ZDB-GENE-030131-9837]	1185.78	2.23276	0.259817	8.59359	8.43e-18	2.27e-16	WT_inj	WT	YES	1185.78	-0.900749	0.257934	-3.49217	0.000479	0.00337623	mycb_inj	WT_inj	YES
327053	rrp15	ribosomal RNA processing 15 homolog [Source:NCBI gene;Acc:327053]	685.973	0.948047	0.315413	3.00573	0.00264942	0.0086612	WT_inj	WT	YES	685.973	-0.418595	0.315115	-1.32838	0.184051	0.373745	mycb_inj	WT_inj	NO
777627	bop1	BOP1 ribosomal biogenesis factor [Source:NCBI gene;Acc:777627]	1389.51	1.80569	0.236055	7.64943	2.02e-14	4.08e-13	WT_inj	WT	YES	1389.51	-0.801048	0.235008	-3.4086	0.000653	0.00439702	mycb_inj	WT_inj	YES
321652	wdr12	WD repeat domain 12 [Source:NCBI gene;Acc:321652]	1138.51	1.39994	0.241686	5.79239	6.94e-09	6.98e-08	WT_inj	WT	YES	1138.51	-0.49859	0.240776	-2.07077	0.0383804	0.120526	mycb_inj	WT_inj	NO
378844	ddx27	DEAD (Asp-Glu-Ala-Asp) box polypeptide 27 [Source:ZFIN;Acc:ZDB-GENE-031001-8]	1797.88	1.41379	0.194688	7.26179	3.82e-13	6.82e-12	WT_inj	WT	YES	1797.88	-0.599999	0.194057	-3.09188	0.00198895	0.0112241	mycb_inj	WT_inj	YES
335049	ebna1bp2	EBNA1 binding protein 2 [Source:ZFIN;Acc:ZDB-GENE-030131-6989]	1826.51	2.01999	0.245002	8.24479	1.65e-16	3.99e-15	WT_inj	WT	YES	1826.51	-0.826133	0.243953	-3.38644	0.000708	0.00469301	mycb_inj	WT_inj	YES
337399	rrs1	ribosome biogenesis regulator 1 homolog [Source:ZFIN;Acc:ZDB-GENE-030131-9345]	1494.53	2.39563	0.259121	9.2452	2.35e-20	7.9e-19	WT_inj	WT	YES	1494.53	-1.05204	0.257501	-4.08558	4.4e-05	0.000433	mycb_inj	WT_inj	YES
406587	rpf2	ribosome production factor 2 homolog [Source:ZFIN;Acc:ZDB-GENE-040426-2501]	1078.04	1.74948	0.289624	6.04054	1.54e-09	1.69e-08	WT_inj	WT	YES	1078.04	-0.929084	0.28888	-3.21616	0.0012992	0.00783706	mycb_inj	WT_inj	YES
286745	ddx55	DEAD (Asp-Glu-Ala-Asp) box polypeptide 55 [Source:NCBI gene;Acc:286745]	523.132	1.23696	0.301493	4.1028	4.08e-05	0.000207	WT_inj	WT	YES	523.132	-0.555702	0.30064	-1.8484	0.0645451	0.178794	mycb_inj	WT_inj	NO
336470	pak1ip1	PAK1 interacting protein 1 [Source:NCBI gene;Acc:336470]	1059.42	1.92719	0.272025	7.0846	1.39e-12	2.34e-11	WT_inj	WT	YES	1059.42	-0.267752	0.269695	-0.992795	0.32081	0.534784	mycb_inj	WT_inj	NO
286777	ddx54	DEAD (Asp-Glu-Ala-Asp) box polypeptide 54 [Source:ZFIN;Acc:ZDB-GENE-021220-2]	1468.55	1.19997	0.230062	5.21585	1.83e-07	1.45e-06	WT_inj	WT	YES	1468.55	-0.441276	0.229539	-1.92244	0.05455	0.157397	mycb_inj	WT_inj	NO
321897	gnl3	guanine nucleotide binding protein-like 3 (nucleolar) [Source:NCBI gene;Acc:321897]	3343.71	2.79958	0.217718	12.8588	7.68e-38	8.16e-36	WT_inj	WT	YES	3343.71	-1.1033	0.216324	-5.10021	3.39e-07	5.8e-06	mycb_inj	WT_inj	YES
406266	rsl24d1	ribosomal L24 domain containing 1 [Source:NCBI gene;Acc:406266]	5410.03	0.753222	0.212533	3.54402	0.000394	0.00160004	WT_inj	WT	YES	5410.03	-0.114537	0.212437	-0.53916	0.589777	0.766812	mycb_inj	WT_inj	NO
386850	eif6	eukaryotic translation initiation factor 6 [Source:NCBI gene;Acc:386850]	3066.93	2.0543	0.207084	9.92013	3.4e-23	1.4e-21	WT_inj	WT	YES	3066.93	-0.781651	0.206244	-3.78993	0.000151	0.00125834	mycb_inj	WT_inj	YES
321769	nsa2	NSA2 ribosome biogenesis homolog (S. cerevisiae) [Source:ZFIN;Acc:ZDB-GENE-030131-488]	7107.58	0.721253	0.183316	3.93448	8.34e-05	0.000398	WT_inj	WT	YES	7107.58	-0.0062887	0.183207	-0.0343257	0.972617	0.989273	mycb_inj	WT_inj	NO
793727	gnl2	guanine nucleotide binding protein-like 2 (nucleolar) [Source:ZFIN;Acc:ZDB-GENE-040426-2317]	1374.6	0.849253	0.232254	3.65657	0.000256	0.00108817	WT_inj	WT	YES	1374.6	-0.271245	0.231979	-1.16927	0.242297	0.449546	mycb_inj	WT_inj	NO
436807	nop16	NOP16 nucleolar protein homolog (yeast) [Source:NCBI gene;Acc:436807]	726.735	1.68255	0.361953	4.64852	3.34e-06	2.11e-05	WT_inj	WT	YES	726.735	-1.13746	0.361628	-3.14539	0.00165864	0.00961449	mycb_inj	WT_inj	YES
550350	mrto4	MRT4 homolog, ribosome maturation factor [Source:ZFIN;Acc:ZDB-GENE-050417-142]	2007.22	1.87333	0.200929	9.32334	1.13e-20	3.89e-19	WT_inj	WT	YES	2007.22	-0.853149	0.20001	-4.26552	1.99e-05	0.000215	mycb_inj	WT_inj	YES
799566	eif4ebp1	eukaryotic translation initiation factor 4E binding protein 1 [Source:ZFIN;Acc:ZDB-GENE-030131-2332]	2393.84	1.4995	0.195414	7.67347	1.67e-14	3.4e-13	WT_inj	WT	YES	2393.84	-0.716621	0.194959	-3.67576	0.000237	0.00186347	mycb_inj	WT_inj	YES
406805	nvl	nuclear VCP like [Source:ZFIN;Acc:ZDB-GENE-040426-2871]	1069.68	0.975847	0.247233	3.94708	7.91e-05	0.000379	WT_inj	WT	YES	1069.68	-0.514186	0.247072	-2.08111	0.0374236	0.118306	mycb_inj	WT_inj	NO
561321	las1l	LAS1 like ribosome biogenesis factor [Source:ZFIN;Acc:ZDB-GENE-030131-3625]	883.194	0.893857	0.252722	3.53691	0.000405	0.00163938	WT_inj	WT	YES	883.194	-0.246264	0.252209	-0.97643	0.328852	0.543422	mycb_inj	WT_inj	NO
445389	gtf3aa	general transcription factor IIIAa [Source:ZFIN;Acc:ZDB-GENE-041006-1]	794.492	0.90329	0.253214	3.5673	0.000361	0.00147927	WT_inj	WT	YES	794.492	-0.462582	0.253051	-1.82802	0.0675464	0.184526	mycb_inj	WT_inj	NO
337399	rrs1	ribosome biogenesis regulator 1 homolog [Source:ZFIN;Acc:ZDB-GENE-030131-9345]	1494.53	2.39563	0.259121	9.2452	2.35e-20	7.9e-19	WT_inj	WT	YES	1494.53	-1.05204	0.257501	-4.08558	4.4e-05	0.000433	mycb_inj	WT_inj	YES
406517	ilf2	interleukin enhancer binding factor 2 [Source:NCBI gene;Acc:406517]	8717.34	1.45097	0.17018	8.52608	1.51e-17	3.99e-16	WT_inj	WT	YES	8717.34	-0.616096	0.17002	-3.62367	0.00029	0.00221229	mycb_inj	WT_inj	YES
767648	spata5l1	spermatogenesis associated 5-like 1 [Source:ZFIN;Acc:ZDB-GENE-060929-204]	582.978	1.20919	0.31158	3.88083	0.000104	0.000486	WT_inj	WT	YES	582.978	-0.777901	0.311415	-2.49795	0.0124913	0.050315	mycb_inj	WT_inj	NO
406266	rsl24d1	ribosomal L24 domain containing 1 [Source:NCBI gene;Acc:406266]	5410.03	0.753222	0.212533	3.54402	0.000394	0.00160004	WT_inj	WT	YES	5410.03	-0.114537	0.212437	-0.53916	0.589777	0.766812	mycb_inj	WT_inj	NO
559352	znf593	zinc finger protein 593 [Source:ZFIN;Acc:ZDB-GENE-040426-1789]	1332.53	1.44014	0.248872	5.78665	7.18e-09	7.19e-08	WT_inj	WT	YES	1332.53	-0.258179	0.24774	-1.04214	0.297347	0.511307	mycb_inj	WT_inj	NO
321897	gnl3	guanine nucleotide binding protein-like 3 (nucleolar) [Source:NCBI gene;Acc:321897]	3343.71	2.79958	0.217718	12.8588	7.68e-38	8.16e-36	WT_inj	WT	YES	3343.71	-1.1033	0.216324	-5.10021	3.39e-07	5.8e-06	mycb_inj	WT_inj	YES
368737	pa2g4a	proliferation-associated 2G4, a [Source:ZFIN;Acc:ZDB-GENE-030616-161]	9617	2.02394	0.153955	13.1464	1.79e-39	2.07e-37	WT_inj	WT	YES	9617	-0.938252	0.153657	-6.10616	1.02e-09	3.14e-08	mycb_inj	WT_inj	YES
323462	pa2g4b	proliferation-associated 2G4, b [Source:ZFIN;Acc:ZDB-GENE-030131-2182]	7949.4	1.04843	0.188987	5.54759	2.9e-08	2.64e-07	WT_inj	WT	YES	7949.4	-0.428519	0.188911	-2.26837	0.023307	0.0822098	mycb_inj	WT_inj	NO
407703	znf622	zinc finger protein 622 [Source:ZFIN;Acc:ZDB-GENE-050927-1]	2011.08	0.705952	0.197614	3.57239	0.000354	0.00145535	WT_inj	WT	YES	2011.08	-0.149289	0.197416	-0.756214	0.449521	0.655781	mycb_inj	WT_inj	NO
336984	dnajc21	DnaJ heat shock protein family (Hsp40) member C21 [Source:NCBI gene;Acc:336984]	861.886	2.15069	0.261802	8.21496	2.12e-16	5.09e-15	WT_inj	WT	YES	861.886	-0.464002	0.258478	-1.79513	0.0726324	0.194532	mycb_inj	WT_inj	NO
568741	efl1	elongation factor like GTPase 1 [Source:ZFIN;Acc:ZDB-GENE-130103-6]	466.227	0.927374	0.355668	2.60742	0.00912285	0.0253189	WT_inj	WT	YES	466.227	-0.380133	0.355267	-1.06999	0.284622	0.496993	mycb_inj	WT_inj	NO
386850	eif6	eukaryotic translation initiation factor 6 [Source:NCBI gene;Acc:386850]	3066.93	2.0543	0.207084	9.92013	3.4e-23	1.4e-21	WT_inj	WT	YES	3066.93	-0.781651	0.206244	-3.78993	0.000151	0.00125834	mycb_inj	WT_inj	YES
323464	lsg1	large 60S subunit nuclear export GTPase 1 [Source:NCBI gene;Acc:323464]	1473.18	0.641492	0.207799	3.08708	0.00202135	0.00685037	WT_inj	WT	YES	1473.18	-0.21959	0.20772	-1.05715	0.290445	0.504084	mycb_inj	WT_inj	NO
405874	aamp	angio-associated, migratory cell protein [Source:ZFIN;Acc:ZDB-GENE-040426-2370]	1918.67	0.997071	0.209333	4.76309	1.91e-06	1.26e-05	WT_inj	WT	YES	1918.67	-0.532883	0.20922	-2.547	0.0108653	0.0448741	mycb_inj	WT_inj	NO
266985	npm1a	nucleophosmin 1a [Source:ZFIN;Acc:ZDB-GENE-021028-1]	5439.97	3.18777	0.195795	16.2812	1.34e-59	3.42e-57	WT_inj	WT	YES	5439.97	-1.30462	0.194505	-6.7074	1.98e-11	8.82e-10	mycb_inj	WT_inj	YES
541357	npm3	nucleophosmin/nucleoplasmin, 3 [Source:ZFIN;Acc:ZDB-GENE-050320-50]	2331.34	2.47444	0.251307	9.84631	7.11e-23	2.82e-21	WT_inj	WT	YES	2331.34	-1.14669	0.250207	-4.58295	4.58e-06	5.96e-05	mycb_inj	WT_inj	YES

## Sheet: rpl
gene_id	entrezgene_id	external_gene_name	description	baseMean.WT2dpi_vs_WTuninj	log2FoldChange.WT2dpi_vs_WTuninj	lfcSE.WT2dpi_vs_WTuninj	stat.WT2dpi_vs_WTuninj	pvalue.WT2dpi_vs_WTuninj	padj.WT2dpi_vs_WTuninj	Condition.WT2dpi_vs_WTuninj	Control.WT2dpi_vs_WTuninj	Call.WT2dpi_vs_WTuninj	log2FoldChange.mych2dpi_vs_WT2dpi	lfcSE.mych2dpi_vs_WT2dpi	stat.mych2dpi_vs_WT2dpi	pvalue.mych2dpi_vs_WT2dpi	padj.mych2dpi_vs_WT2dpi	Condition.mych2dpi_vs_WT2dpi	Control.mych2dpi_vs_WT2dpi	Call.mych2dpi_vs_WT2dpi
ENSDARG00000042864	322251	rpl7l1	ribosomal protein L7-like 1 [Source:ZFIN;Acc:ZDB-GENE-030131-970]	2393.23	3.03616	0.308433	9.84381	7.28995e-23	2.71186e-21	WT.2dpi	WT.uninj	YES	-1.24499	0.306816	-4.05776	4.95455e-05	0.00207325	mychMT.2dpi	WT.2dpi	YES
ENSDARG00000011201	558312	rplp2l	ribosomal protein, large P2, like [Source:ZFIN;Acc:ZDB-GENE-070327-2]	18157.6	3.0253	0.276901	10.9256	8.69869e-28	4.67791e-26	WT.2dpi	WT.uninj	YES	-0.84585	0.276621	-3.05779	0.00222977	0.0286939	mychMT.2dpi	WT.2dpi	YES
ENSDARG00000021864	336719	rplp1	ribosomal protein, large, P1 [Source:ZFIN;Acc:ZDB-GENE-030131-8663]	19867.4	2.70303	0.292059	9.25509	2.1405e-20	6.7386e-19	WT.2dpi	WT.uninj	YES	-0.940484	0.291881	-3.22215	0.00127234	0.0199345	mychMT.2dpi	WT.2dpi	YES
ENSDARG00000010244	735250	rpl22l1	ribosomal protein L22-like 1 [Source:ZFIN;Acc:ZDB-GENE-060804-3]	3773.84	2.65963	0.314323	8.46145	2.64081e-17	6.20971e-16	WT.2dpi	WT.uninj	YES	-1.12811	0.313565	-3.59769	0.000321058	0.00780317	mychMT.2dpi	WT.2dpi	YES
ENSDARG00000053457	336812	rpl23	ribosomal protein L23 [Source:NCBI gene;Acc:336812]	16239.9	2.62418	0.27273	9.62191	6.46213e-22	2.28644e-20	WT.2dpi	WT.uninj	YES	-0.980435	0.272513	-3.59775	0.00032098	0.00780317	mychMT.2dpi	WT.2dpi	YES
ENSDARG00000009285	445053	rpl15	ribosomal protein L15 [Source:ZFIN;Acc:ZDB-GENE-040801-183]	27308.3	2.56928	0.239517	10.727	7.60591e-27	3.78875e-25	WT.2dpi	WT.uninj	YES	-1.06165	0.239379	-4.43502	9.20658e-06	0.000589643	mychMT.2dpi	WT.2dpi	YES
ENSDARG00000034291	415159	rpl37	ribosomal protein L37 [Source:ZFIN;Acc:ZDB-GENE-040625-39]	6344.07	2.55366	0.280947	9.08945	9.95374e-20	2.92891e-18	WT.2dpi	WT.uninj	YES	-0.963314	0.280439	-3.43502	0.000592519	0.0119357	mychMT.2dpi	WT.2dpi	YES
ENSDARG00000088030	436760	rpl35a	ribosomal protein L35a [Source:ZFIN;Acc:ZDB-GENE-040718-190]	12839.9	2.53044	0.284717	8.88758	6.24527e-19	1.69274e-17	WT.2dpi	WT.uninj	YES	-0.907569	0.284469	-3.1904	0.00142075	0.021384	mychMT.2dpi	WT.2dpi	YES
ENSDARG00000019230	337010	rpl7a	ribosomal protein L7a [Source:ZFIN;Acc:ZDB-GENE-031001-9]	56548.5	2.51498	0.238276	10.5549	4.82243e-26	2.25277e-24	WT.2dpi	WT.uninj	YES	-1.08929	0.238213	-4.57275	4.81355e-06	0.000370511	mychMT.2dpi	WT.2dpi	YES
ENSDARG00000020197	326961	rpl5a	ribosomal protein L5a [Source:ZFIN;Acc:ZDB-GENE-030131-5161]	28850.7	2.49388	0.246516	10.1165	4.6694e-24	1.89335e-22	WT.2dpi	WT.uninj	YES	-0.987403	0.246394	-4.00741	6.13876e-05	0.00239787	mychMT.2dpi	WT.2dpi	YES
ENSDARG00000051783	58101	rplp0	ribosomal protein, large, P0 [Source:NCBI gene;Acc:58101]	77915.7	2.48712	0.247588	10.0454	9.62377e-24	3.77393e-22	WT.2dpi	WT.uninj	YES	-0.976341	0.247543	-3.94413	8.00896e-05	0.00295363	mychMT.2dpi	WT.2dpi	YES
ENSDARG00000006413	436759	rpl38	ribosomal protein L38 [Source:ZFIN;Acc:ZDB-GENE-030131-8752]	2935.29	2.46572	0.330105	7.46948	8.05126e-14	1.30169e-12	WT.2dpi	WT.uninj	YES	-1.02186	0.329298	-3.10314	0.00191478	0.0261236	mychMT.2dpi	WT.2dpi	YES
ENSDARG00000015128	325618	rpl27	ribosomal protein L27 [Source:NCBI gene;Acc:325618]	13989.7	2.4488	0.287331	8.52256	1.56059e-17	3.72666e-16	WT.2dpi	WT.uninj	YES	-1.06625	0.287137	-3.71339	0.000204504	0.00574805	mychMT.2dpi	WT.2dpi	YES
ENSDARG00000005791	394036	rpl28	ribosomal protein L28 [Source:ZFIN;Acc:ZDB-GENE-040930-10]	11503.5	2.43394	0.242215	10.0487	9.30976e-24	3.65787e-22	WT.2dpi	WT.uninj	YES	-1.04247	0.241926	-4.30903	1.6397e-05	0.00093905	mychMT.2dpi	WT.2dpi	YES
ENSDARG00000041182	337090	rpl4	ribosomal protein L4 [Source:ZFIN;Acc:ZDB-GENE-030131-9034]	57608.5	2.43141	0.223136	10.8965	1.19725e-27	6.33759e-26	WT.2dpi	WT.uninj	YES	-0.936414	0.22307	-4.19785	2.69461e-05	0.00137852	mychMT.2dpi	WT.2dpi	YES
ENSDARG00000018334	192299	rpl35	ribosomal protein L35 [Source:NCBI gene;Acc:192299]	14988.5	2.42865	0.27566	8.81033	1.24774e-18	3.30676e-17	WT.2dpi	WT.uninj	YES	-0.941877	0.275461	-3.41928	0.000627876	0.0124385	mychMT.2dpi	WT.2dpi	YES
ENSDARG00000057556	336641	rpl17	ribosomal protein L17 [Source:ZFIN;Acc:ZDB-GENE-030131-8585]	15133.7	2.42772	0.256878	9.45088	3.36e-21	1.10765e-19	WT.2dpi	WT.uninj	YES	-1.04701	0.256674	-4.07913	4.52049e-05	0.00194997	mychMT.2dpi	WT.2dpi	YES
ENSDARG00000015862	415196	rpl5b	ribosomal protein L5b [Source:ZFIN;Acc:ZDB-GENE-040625-93]	32182.9	2.42388	0.251036	9.6555	4.65872e-22	1.66287e-20	WT.2dpi	WT.uninj	YES	-1.12261	0.250942	-4.47358	7.69202e-06	0.000520452	mychMT.2dpi	WT.2dpi	YES
ENSDARG00000025073	394035	rpl18a	ribosomal protein L18a [Source:NCBI gene;Acc:394035]	17861.5	2.41149	0.249145	9.67906	3.70089e-22	1.33509e-20	WT.2dpi	WT.uninj	YES	-1.00845	0.248966	-4.05056	5.10955e-05	0.00212223	mychMT.2dpi	WT.2dpi	YES
ENSDARG00000058451	336727	rpl6	ribosomal protein L6 [Source:ZFIN;Acc:ZDB-GENE-030131-8671]	57937.7	2.40281	0.229705	10.4604	1.31278e-25	5.87535e-24	WT.2dpi	WT.uninj	YES	-1.14526	0.229649	-4.98698	6.13299e-07	7.67997e-05	mychMT.2dpi	WT.2dpi	YES
ENSDARG00000042905	323305	rpl10a	ribosomal protein L10a [Source:NCBI gene;Acc:323305]	19044.9	2.39561	0.23728	10.0962	5.74518e-24	2.30193e-22	WT.2dpi	WT.uninj	YES	-0.850822	0.23709	-3.5886	0.000332463	0.00792434	mychMT.2dpi	WT.2dpi	YES
ENSDARG00000007320	336710	rpl7	ribosomal protein L7 [Source:ZFIN;Acc:ZDB-GENE-030131-8654]	32065.3	2.3941	0.240415	9.95821	2.32215e-23	8.93344e-22	WT.2dpi	WT.uninj	YES	-1.0006	0.240312	-4.16377	3.13037e-05	0.00150519	mychMT.2dpi	WT.2dpi	YES
ENSDARG00000058105	195819	rpl36a	ribosomal protein L36A [Source:NCBI gene;Acc:195819]	12513.1	2.36038	0.280899	8.40294	4.3542e-17	1.00315e-15	WT.2dpi	WT.uninj	YES	-1.06608	0.280693	-3.79803	0.000145853	0.00449067	mychMT.2dpi	WT.2dpi	YES
ENSDARG00000013307	406489	rpl19	ribosomal protein L19 [Source:NCBI gene;Acc:406489]	28943.2	2.33134	0.238155	9.78918	1.25305e-22	4.62739e-21	WT.2dpi	WT.uninj	YES	-1.09378	0.238051	-4.59472	4.33326e-06	0.000342981	mychMT.2dpi	WT.2dpi	YES
ENSDARG00000029533	445038	rpl18	ribosomal protein L18 [Source:ZFIN;Acc:ZDB-GENE-040801-165]	20020.6	2.32211	0.256277	9.06091	1.29369e-19	3.75227e-18	WT.2dpi	WT.uninj	YES	-0.831224	0.256122	-3.24543	0.00117275	0.0189254	mychMT.2dpi	WT.2dpi	YES
ENSDARG00000014867	393686	rpl8	ribosomal protein L8 [Source:NCBI gene;Acc:393686]	26042.6	2.30808	0.241943	9.53979	1.43119e-21	4.89307e-20	WT.2dpi	WT.uninj	YES	-0.930989	0.241822	-3.84989	0.000118172	0.00389573	mychMT.2dpi	WT.2dpi	YES
ENSDARG00000099380	378961	rpl13	ribosomal protein L13 [Source:NCBI gene;Acc:378961]	30215.3	2.30179	0.23996	9.59242	8.60465e-22	3.01296e-20	WT.2dpi	WT.uninj	YES	-1.07264	0.239863	-4.47187	7.75376e-06	0.000522523	mychMT.2dpi	WT.2dpi	YES
ENSDARG00000043509	415229	rpl11	ribosomal protein L11 [Source:ZFIN;Acc:ZDB-GENE-040625-147]	21319.6	2.29434	0.245656	9.33965	9.66564e-21	3.10065e-19	WT.2dpi	WT.uninj	YES	-0.932693	0.245513	-3.79895	0.00014531	0.00448218	mychMT.2dpi	WT.2dpi	YES
ENSDARG00000099104	192301	rpl24	ribosomal protein L24 [Source:NCBI gene;Acc:192301]	24185.4	2.28145	0.261331	8.73012	2.54398e-18	6.52869e-17	WT.2dpi	WT.uninj	YES	-0.902449	0.261214	-3.45483	0.000550648	0.0114105	mychMT.2dpi	WT.2dpi	YES
ENSDARG00000037350	336702	rpl9	ribosomal protein L9 [Source:ZFIN;Acc:ZDB-GENE-030131-8646]	30048	2.27116	0.241318	9.41148	4.89218e-21	1.59974e-19	WT.2dpi	WT.uninj	YES	-0.878263	0.241214	-3.64101	0.000271576	0.00695731	mychMT.2dpi	WT.2dpi	YES
ENSDARG00000010516	336568	rpl21	ribosomal protein L21 [Source:ZFIN;Acc:ZDB-GENE-030131-8512]	24412.5	2.25496	0.248617	9.07003	1.18982e-19	3.46586e-18	WT.2dpi	WT.uninj	YES	-0.825718	0.248492	-3.32292	0.00089082	0.0156852	mychMT.2dpi	WT.2dpi	YES
ENSDARG00000006316	335539	rpl23a	ribosomal protein L23a [Source:ZFIN;Acc:ZDB-GENE-030131-7479]	17175.2	2.25042	0.245943	9.15018	5.68401e-20	1.71996e-18	WT.2dpi	WT.uninj	YES	-1.10818	0.245789	-4.50868	6.52311e-06	0.000468984	mychMT.2dpi	WT.2dpi	YES
ENSDARG00000025581	336712	rpl10	ribosomal protein L10 [Source:NCBI gene;Acc:336712]	25100.1	2.23314	0.238757	9.35322	8.50218e-21	2.73608e-19	WT.2dpi	WT.uninj	YES	-0.919936	0.238638	-3.85495	0.000115755	0.00383846	mychMT.2dpi	WT.2dpi	YES
ENSDARG00000044093	560828	rpl13a	ribosomal protein L13a [Source:ZFIN;Acc:ZDB-GENE-030131-168]	25218	2.23088	0.245764	9.07733	1.11274e-19	3.25067e-18	WT.2dpi	WT.uninj	YES	-0.931229	0.245651	-3.79087	0.000150121	0.00457174	mychMT.2dpi	WT.2dpi	YES
ENSDARG00000036316	415168	rpl39	ribosomal protein L39 [Source:ZFIN;Acc:ZDB-GENE-040625-51]	5251.02	2.22798	0.282702	7.88103	3.24688e-15	6.0503e-14	WT.2dpi	WT.uninj	YES	-0.76017	0.282199	-2.69374	0.00706552	0.0613344	mychMT.2dpi	WT.2dpi	NO
ENSDARG00000100588	405888	rpl36	ribosomal protein L36 [Source:NCBI gene;Acc:405888]	8059.32	2.22577	0.273205	8.14689	3.73406e-16	7.67014e-15	WT.2dpi	WT.uninj	YES	-0.953411	0.272896	-3.49368	0.000476413	0.0102621	mychMT.2dpi	WT.2dpi	YES
ENSDARG00000053365	677758	rpl31	ribosomal protein L31 [Source:ZFIN;Acc:ZDB-GENE-060331-121]	12406.9	2.19945	0.266392	8.25645	1.50063e-16	3.22627e-15	WT.2dpi	WT.uninj	YES	-0.83955	0.266178	-3.1541	0.00160996	0.0232127	mychMT.2dpi	WT.2dpi	YES
ENSDARG00000054818	556556	rpl32	ribosomal protein L32 [Source:ZFIN;Acc:ZDB-GENE-060331-105]	9824.93	2.19646	0.276313	7.94916	1.87774e-15	3.59144e-14	WT.2dpi	WT.uninj	YES	-0.946418	0.276069	-3.42819	0.000607612	0.0121522	mychMT.2dpi	WT.2dpi	YES
ENSDARG00000102317	406387	rpl26	ribosomal protein L26 [Source:ZFIN;Acc:ZDB-GENE-040426-2117]	31939.9	2.19074	0.275298	7.9577	1.75264e-15	3.36487e-14	WT.2dpi	WT.uninj	YES	-0.924559	0.275222	-3.35932	0.000781339	0.0143057	mychMT.2dpi	WT.2dpi	YES
ENSDARG00000077717	445040	rpl29	ribosomal protein L29 [Source:ZFIN;Acc:ZDB-GENE-040801-167]	1807.25	2.12144	0.34761	6.10292	1.04149e-09	9.97405e-09	WT.2dpi	WT.uninj	YES	-0.571969	0.346487	-1.65077	0.0987862	0.302832	mychMT.2dpi	WT.2dpi	NO
ENSDARG00000029500	394097	rpl34	ribosomal protein L34 [Source:NCBI gene;Acc:394097]	11327.5	2.11322	0.270312	7.81772	5.3787e-15	9.79764e-14	WT.2dpi	WT.uninj	YES	-0.933661	0.27011	-3.4566	0.000547031	0.0113604	mychMT.2dpi	WT.2dpi	YES
ENSDARG00000003599	322571	rpl3	ribosomal protein L3 [Source:ZFIN;Acc:ZDB-GENE-030131-1291]	72484.6	2.08754	0.231657	9.01133	2.03575e-19	5.79675e-18	WT.2dpi	WT.uninj	YES	-0.959377	0.231621	-4.14202	3.44266e-05	0.00161363	mychMT.2dpi	WT.2dpi	YES
ENSDARG00000035871	336713	rpl30	ribosomal protein L30 [Source:ZFIN;Acc:ZDB-GENE-030131-8657]	13026.4	2.00472	0.251824	7.96082	1.70904e-15	3.29364e-14	WT.2dpi	WT.uninj	YES	-0.877254	0.251646	-3.48606	0.000490183	0.0105048	mychMT.2dpi	WT.2dpi	YES
ENSDARG00000103433	323365	rpl14	ribosomal protein L14 [Source:ZFIN;Acc:ZDB-GENE-030131-2085]	20039.8	1.95911	0.25894	7.56588	3.85257e-14	6.42856e-13	WT.2dpi	WT.uninj	YES	-0.856076	0.258832	-3.30746	0.000941464	0.0162864	mychMT.2dpi	WT.2dpi	YES
ENSDARG00000115271	572109	RPL37A	zgc:171772 [Source:ZFIN;Acc:ZDB-GENE-070928-31]	10699.6	1.92809	0.280354	6.87734	6.09818e-12	7.93037e-11	WT.2dpi	WT.uninj	YES	-0.848635	0.280175	-3.02895	0.00245407	0.030685	mychMT.2dpi	WT.2dpi	YES
ENSDARG00000070437	557397	rpl22	ribosomal protein L22 [Source:ZFIN;Acc:ZDB-GENE-051113-276]	6728.88	1.88067	0.24846	7.56928	3.75297e-14	6.27268e-13	WT.2dpi	WT.uninj	YES	-0.821319	0.248141	-3.30989	0.000933321	0.0161788	mychMT.2dpi	WT.2dpi	YES
ENSDARG00000006691	327089	rpl12	ribosomal protein L12 [Source:ZFIN;Acc:ZDB-GENE-030131-5297]	20092.3	1.8772	0.276162	6.79747	1.0647e-11	1.35249e-10	WT.2dpi	WT.uninj	YES	-0.885208	0.276071	-3.20645	0.00134386	0.0205748	mychMT.2dpi	WT.2dpi	YES
ENSDARG00000101406	335629	rplp2	ribosomal protein, large P2 [Source:ZFIN;Acc:ZDB-GENE-031018-2]	2952.08	1.39685	0.263692	5.29726	1.17552e-07	7.93624e-07	WT.2dpi	WT.uninj	YES	-0.656942	0.263239	-2.4956	0.0125743	0.0883569	mychMT.2dpi	WT.2dpi	NO
ENSDARG00000076360	108179075	rpl37	ribosomal protein L37 [Source:ZFIN;Acc:ZDB-GENE-040625-39]	586.473	1.05668	0.308345	3.42695	0.000610394	0.00193846	WT.2dpi	WT.uninj	YES	-0.940421	0.307561	-3.05768	0.00223061	0.0286939	mychMT.2dpi	WT.2dpi	YES
gene_id	entrezgene_id	external_gene_name	description	baseMean.WT_inj_vs_WT	log2FoldChange.WT_inj_vs_WT	lfcSE.WT_inj_vs_WT	padj.WT_inj_vs_WT	Condition.WT_inj_vs_WT	Control.WT_inj_vs_WT	Call.WT_inj_vs_WT	baseMean.mycb_inj_vs_WT_inj	log2FoldChange.mycb_inj_vs_WT_inj	lfcSE.mycb_inj_vs_WT_inj	padj.mycb_inj_vs_WT_inj	Condition.mycb_inj_vs_WT_inj	Control.mycb_inj_vs_WT_inj	Call.mycb_inj_vs_WT_inj
ENSDARG00000010244	735250	rpl22l1	ribosomal protein L22-like 1 [Source:ZFIN;Acc:ZDB-GENE-060804-3]	5098.66	2.801	0.195455	2.22e-44	WT_inj	WT	YES	5098.66	-0.909216	0.194288	3.94e-05	mycb_inj	WT_inj	YES
ENSDARG00000042864	322251	rpl7l1	ribosomal protein L7-like 1 [Source:ZFIN;Acc:ZDB-GENE-030131-970]	2088.67	2.63293	0.20785	8.85e-35	WT_inj	WT	YES	2088.67	-1.13218	0.205942	8.26e-07	mycb_inj	WT_inj	YES
ENSDARG00000011201	558312	rplp2l	ribosomal protein, large P2, like [Source:ZFIN;Acc:ZDB-GENE-070327-2]	18341.7	2.62672	0.152875	1.12e-63	WT_inj	WT	YES	18341.7	-0.491018	0.15242	0.00771633	mycb_inj	WT_inj	NO
ENSDARG00000051783	58101	rplp0	ribosomal protein, large, P0 [Source:NCBI gene;Acc:58101]	87099.4	2.5224	0.184793	2.7e-40	WT_inj	WT	YES	87099.4	-0.885231	0.184738	2.41e-05	mycb_inj	WT_inj	YES
ENSDARG00000043509	415229	rpl11	ribosomal protein L11 [Source:ZFIN;Acc:ZDB-GENE-040625-147]	37415	2.38089	0.196945	1.01e-31	WT_inj	WT	YES	37415	-0.477936	0.19681	0.0587682	mycb_inj	WT_inj	NO
ENSDARG00000015128	325618	rpl27	ribosomal protein L27 [Source:NCBI gene;Acc:325618]	19600.9	2.35772	0.174253	1.35e-39	WT_inj	WT	YES	19600.9	-0.552923	0.173979	0.00874994	mycb_inj	WT_inj	NO
ENSDARG00000007320	336710	rpl7	ribosomal protein L7 [Source:ZFIN;Acc:ZDB-GENE-030131-8654]	39341.2	2.18724	0.179665	3.67e-32	WT_inj	WT	YES	39341.2	-0.41952	0.179544	0.0714947	mycb_inj	WT_inj	NO
ENSDARG00000021864	336719	rplp1	ribosomal protein, large, P1 [Source:ZFIN;Acc:ZDB-GENE-030131-8663]	24352	2.16223	0.168693	1.37e-35	WT_inj	WT	YES	24352	-0.666486	0.168524	0.000701	mycb_inj	WT_inj	YES
ENSDARG00000034291	415159	rpl37	ribosomal protein L37 [Source:ZFIN;Acc:ZDB-GENE-040625-39]	9276.61	2.14637	0.167827	1.96e-35	WT_inj	WT	YES	9276.61	-0.3215	0.16726	0.157456	mycb_inj	WT_inj	NO
ENSDARG00000053457	336812	rpl23	ribosomal protein L23 [Source:NCBI gene;Acc:336812]	20079	2.14566	0.174883	1.18e-32	WT_inj	WT	YES	20079	-0.46258	0.174657	0.0352186	mycb_inj	WT_inj	NO
ENSDARG00000025581	336712	rpl10	ribosomal protein L10 [Source:NCBI gene;Acc:336712]	29850.5	2.14536	0.162791	1.39e-37	WT_inj	WT	YES	29850.5	-0.650427	0.162648	0.000598	mycb_inj	WT_inj	YES
ENSDARG00000006316	335539	rpl23a	ribosomal protein L23a [Source:ZFIN;Acc:ZDB-GENE-030131-7479]	21713.7	2.13822	0.186432	1.27e-28	WT_inj	WT	YES	21713.7	-0.566921	0.186253	0.012886	mycb_inj	WT_inj	NO
ENSDARG00000009285	445053	rpl15	ribosomal protein L15 [Source:ZFIN;Acc:ZDB-GENE-040801-183]	29372.7	2.12672	0.191019	5.21e-27	WT_inj	WT	YES	29372.7	-0.546883	0.19089	0.020677	mycb_inj	WT_inj	NO
ENSDARG00000042905	323305	rpl10a	ribosomal protein L10a [Source:NCBI gene;Acc:323305]	22944	2.10632	0.172094	1.7e-32	WT_inj	WT	YES	22944	-0.605504	0.171921	0.00307403	mycb_inj	WT_inj	YES
ENSDARG00000088030	436760	rpl35a	ribosomal protein L35a [Source:ZFIN;Acc:ZDB-GENE-040718-190]	17104.8	2.09898	0.204829	5.52e-23	WT_inj	WT	YES	17104.8	-0.437531	0.204613	0.105811	mycb_inj	WT_inj	NO
ENSDARG00000054818	556556	rpl32	ribosomal protein L32 [Source:ZFIN;Acc:ZDB-GENE-060331-105]	12690.9	2.0936	0.16967	5.07e-33	WT_inj	WT	YES	12690.9	-0.484898	0.169325	0.0207401	mycb_inj	WT_inj	NO
ENSDARG00000013307	406489	rpl19	ribosomal protein L19 [Source:NCBI gene;Acc:406489]	37749.4	2.02776	0.174323	1.99e-29	WT_inj	WT	YES	37749.4	-0.637523	0.174232	0.0019691	mycb_inj	WT_inj	YES
ENSDARG00000029533	445038	rpl18	ribosomal protein L18 [Source:ZFIN;Acc:ZDB-GENE-040801-165]	21569.9	2.00386	0.17114	8.41e-30	WT_inj	WT	YES	21569.9	-0.532979	0.170966	0.0104401	mycb_inj	WT_inj	NO
ENSDARG00000035871	336713	rpl30	ribosomal protein L30 [Source:ZFIN;Acc:ZDB-GENE-030131-8657]	23056.2	1.98228	0.170344	1.89e-29	WT_inj	WT	YES	23056.2	-0.255398	0.170146	0.299094	mycb_inj	WT_inj	NO
ENSDARG00000057556	336641	rpl17	ribosomal protein L17 [Source:ZFIN;Acc:ZDB-GENE-030131-8585]	16808.6	1.97739	0.178124	7.45e-27	WT_inj	WT	YES	16808.6	-0.497689	0.17791	0.0244668	mycb_inj	WT_inj	NO
ENSDARG00000037350	336702	rpl9	ribosomal protein L9 [Source:ZFIN;Acc:ZDB-GENE-030131-8646]	33928.3	1.96941	0.156198	1.86e-34	WT_inj	WT	YES	33928.3	-0.465361	0.156074	0.0152993	mycb_inj	WT_inj	NO
ENSDARG00000041182	337090	rpl4	ribosomal protein L4 [Source:ZFIN;Acc:ZDB-GENE-030131-9034]	44992.4	1.96469	0.174923	1.81e-27	WT_inj	WT	YES	44992.4	-0.597396	0.17485	0.00428588	mycb_inj	WT_inj	YES
ENSDARG00000100588	405888	rpl36	ribosomal protein L36 [Source:NCBI gene;Acc:405888]	10355.8	1.95439	0.186062	4.07e-24	WT_inj	WT	YES	10355.8	-0.431381	0.185723	0.0734472	mycb_inj	WT_inj	NO
ENSDARG00000019230	337010	rpl7a	ribosomal protein L7a [Source:ZFIN;Acc:ZDB-GENE-031001-9]	51872.1	1.95075	0.171313	3.23e-28	WT_inj	WT	YES	51872.1	-0.494709	0.171243	0.0194604	mycb_inj	WT_inj	NO
ENSDARG00000058105	195819	rpl36a	ribosomal protein L36A [Source:NCBI gene;Acc:195819]	14589.2	1.94653	0.171849	6.35e-28	WT_inj	WT	YES	14589.2	-0.343534	0.17157	0.136783	mycb_inj	WT_inj	NO
ENSDARG00000015862	415196	rpl5b	ribosomal protein L5b [Source:ZFIN;Acc:ZDB-GENE-040625-93]	29682.5	1.94326	0.173178	2.02e-27	WT_inj	WT	YES	29682.5	-0.652694	0.173074	0.00134063	mycb_inj	WT_inj	YES
ENSDARG00000006413	436759	rpl38	ribosomal protein L38 [Source:ZFIN;Acc:ZDB-GENE-030131-8752]	3632.84	1.93473	0.180977	5.86e-25	WT_inj	WT	YES	3632.84	-0.275356	0.179873	0.287159	mycb_inj	WT_inj	NO
ENSDARG00000044093	560828	rpl13a	ribosomal protein L13a [Source:ZFIN;Acc:ZDB-GENE-030131-168]	29535.2	1.92296	0.180782	1.03e-24	WT_inj	WT	YES	29535.2	-0.331855	0.180654	0.182016	mycb_inj	WT_inj	NO
ENSDARG00000020197	326961	rpl5a	ribosomal protein L5a [Source:ZFIN;Acc:ZDB-GENE-030131-5161]	26633.6	1.92226	0.202304	7.52e-20	WT_inj	WT	YES	26633.6	-0.296426	0.202176	0.313357	mycb_inj	WT_inj	NO
ENSDARG00000014867	393686	rpl8	ribosomal protein L8 [Source:NCBI gene;Acc:393686]	30858	1.9113	0.163869	1.42e-29	WT_inj	WT	YES	30858	-0.439623	0.163745	0.0322229	mycb_inj	WT_inj	NO
ENSDARG00000018334	192299	rpl35	ribosomal protein L35 [Source:NCBI gene;Acc:192299]	17684.5	1.88247	0.174976	2.86e-25	WT_inj	WT	YES	17684.5	-0.418394	0.174778	0.0633689	mycb_inj	WT_inj	NO
ENSDARG00000102317	406387	rpl26	ribosomal protein L26 [Source:ZFIN;Acc:ZDB-GENE-040426-2117]	35782.7	1.8823	0.206349	2.39e-18	WT_inj	WT	YES	35782.7	-0.224609	0.206254	0.487525	mycb_inj	WT_inj	NO
ENSDARG00000005791	394036	rpl28	ribosomal protein L28 [Source:ZFIN;Acc:ZDB-GENE-040930-10]	12801.6	1.85685	0.223505	2.4e-15	WT_inj	WT	YES	12801.6	-0.17065	0.223262	0.651379	mycb_inj	WT_inj	NO
ENSDARG00000099380	378961	rpl13	ribosomal protein L13 [Source:NCBI gene;Acc:378961]	32975.7	1.85196	0.166056	4.27e-27	WT_inj	WT	YES	32975.7	-0.36657	0.165943	0.0923248	mycb_inj	WT_inj	NO
ENSDARG00000099104	192301	rpl24	ribosomal protein L24 [Source:NCBI gene;Acc:192301]	26749.1	1.83492	0.173586	2.05e-24	WT_inj	WT	YES	26749.1	-0.58142	0.17348	0.00520969	mycb_inj	WT_inj	NO
ENSDARG00000036316	415168	rpl39	ribosomal protein L39 [Source:ZFIN;Acc:ZDB-GENE-040625-51]	7379.65	1.83255	0.197996	7.21e-19	WT_inj	WT	YES	7379.65	-0.382003	0.197596	0.154456	mycb_inj	WT_inj	NO
ENSDARG00000010516	336568	rpl21	ribosomal protein L21 [Source:ZFIN;Acc:ZDB-GENE-030131-8512]	25938	1.80062	0.200703	9.1e-18	WT_inj	WT	YES	25938	-0.309686	0.200588	0.281907	mycb_inj	WT_inj	NO
ENSDARG00000058451	336727	rpl6	ribosomal protein L6 [Source:ZFIN;Acc:ZDB-GENE-030131-8671]	52453.6	1.75466	0.17392	2.66e-22	WT_inj	WT	YES	52453.6	-0.450322	0.173865	0.0406593	mycb_inj	WT_inj	NO
ENSDARG00000025073	394035	rpl18a	ribosomal protein L18a [Source:NCBI gene;Acc:394035]	18510.1	1.75284	0.205519	3.91e-16	WT_inj	WT	YES	18510.1	-0.437515	0.205388	0.107513	mycb_inj	WT_inj	NO
ENSDARG00000115271	572109	RPL37A	zgc:171772 [Source:ZFIN;Acc:ZDB-GENE-070928-31]	16219.2	1.73723	0.168871	3.7e-23	WT_inj	WT	YES	16219.2	-0.425219	0.168686	0.0476712	mycb_inj	WT_inj	NO
ENSDARG00000077717	445040	rpl29	ribosomal protein L29 [Source:ZFIN;Acc:ZDB-GENE-040801-167]	2911.45	1.67318	0.225008	1.94e-12	WT_inj	WT	YES	2911.45	0.042444	0.223979	0.92705	mycb_inj	WT_inj	NO
ENSDARG00000003599	322571	rpl3	ribosomal protein L3 [Source:ZFIN;Acc:ZDB-GENE-030131-1291]	65205	1.66857	0.151366	1.73e-26	WT_inj	WT	YES	65205	-0.589902	0.151327	0.000858	mycb_inj	WT_inj	YES
ENSDARG00000053365	677758	rpl31	ribosomal protein L31 [Source:ZFIN;Acc:ZDB-GENE-060331-121]	17066.5	1.66832	0.166647	5.76e-22	WT_inj	WT	YES	17066.5	-0.409262	0.166482	0.0550874	mycb_inj	WT_inj	NO
ENSDARG00000029500	394097	rpl34	ribosomal protein L34 [Source:NCBI gene;Acc:394097]	15810.5	1.66363	0.161215	2.69e-23	WT_inj	WT	YES	15810.5	-0.142264	0.160979	0.590632	mycb_inj	WT_inj	NO
ENSDARG00000006691	327089	rpl12	ribosomal protein L12 [Source:ZFIN;Acc:ZDB-GENE-030131-5297]	22954.5	1.66155	0.159015	7.24e-24	WT_inj	WT	YES	22954.5	-0.421269	0.158889	0.0350039	mycb_inj	WT_inj	NO
ENSDARG00000103433	323365	rpl14	ribosomal protein L14 [Source:ZFIN;Acc:ZDB-GENE-030131-2085]	26018.9	1.64553	0.142783	6.81e-29	WT_inj	WT	YES	26018.9	-0.355394	0.142651	0.0510912	mycb_inj	WT_inj	NO
ENSDARG00000070437	557397	rpl22	ribosomal protein L22 [Source:ZFIN;Acc:ZDB-GENE-051113-276]	9248.4	1.55939	0.202134	2.5e-13	WT_inj	WT	YES	9248.4	-0.229255	0.201879	0.466371	mycb_inj	WT_inj	NO
ENSDARG00000101406	335629	rplp2	ribosomal protein, large P2 [Source:ZFIN;Acc:ZDB-GENE-031018-2]	5914.6	1.31177	0.183862	1.66e-11	WT_inj	WT	YES	5914.6	-0.392892	0.183621	0.105527	mycb_inj	WT_inj	NO

## Sheet: rps
gene_id	entrezgene_id	external_gene_name	description	baseMean.WT2dpi_vs_WTuninj	log2FoldChange.WT2dpi_vs_WTuninj	lfcSE.WT2dpi_vs_WTuninj	stat.WT2dpi_vs_WTuninj	pvalue.WT2dpi_vs_WTuninj	padj.WT2dpi_vs_WTuninj	Condition.WT2dpi_vs_WTuninj	Control.WT2dpi_vs_WTuninj	Call.WT2dpi_vs_WTuninj	log2FoldChange.mych2dpi_vs_WT2dpi	lfcSE.mych2dpi_vs_WT2dpi	stat.mych2dpi_vs_WT2dpi	pvalue.mych2dpi_vs_WT2dpi	padj.mych2dpi_vs_WT2dpi	Condition.mych2dpi_vs_WT2dpi	Control.mych2dpi_vs_WT2dpi	Call.mych2dpi_vs_WT2dpi
ENSDARG00000104011	393818	rps17	ribosomal protein S17 [Source:ZFIN;Acc:ZDB-GENE-040426-1852]	10379.6	2.77446	0.258971	10.7134	8.80499e-27	4.3646e-25	WT.2dpi	WT.uninj	YES	-0.986867	0.258562	-3.81675	0.000135222	0.00425159	mychMT.2dpi	WT.2dpi	YES
ENSDARG00000077291	406565	rps2	ribosomal protein S2 [Source:ZFIN;Acc:ZDB-GENE-040426-2454]	78635.6	2.75796	0.242653	11.3659	6.18319e-30	3.86907e-28	WT.2dpi	WT.uninj	YES	-0.874073	0.242593	-3.60305	0.000314505	0.007693	mychMT.2dpi	WT.2dpi	YES
ENSDARG00000036044	406485	rps20	ribosomal protein S20 [Source:ZFIN;Acc:ZDB-GENE-040426-2284]	6464.37	2.71911	0.26913	10.1033	5.34081e-24	2.14841e-22	WT.2dpi	WT.uninj	YES	-0.895889	0.268508	-3.33654	0.000848277	0.0151588	mychMT.2dpi	WT.2dpi	YES
ENSDARG00000036298	415169	rps13	ribosomal protein S13 [Source:ZFIN;Acc:ZDB-GENE-040625-52]	14329	2.69644	0.256908	10.4957	9.03924e-26	4.09066e-24	WT.2dpi	WT.uninj	YES	-0.922568	0.256621	-3.59506	0.000324317	0.00785287	mychMT.2dpi	WT.2dpi	YES
ENSDARG00000055996	407690	rps8a	ribosomal protein S8a [Source:NCBI gene;Acc:407690]	26930.2	2.63976	0.260905	10.1177	4.61082e-24	1.87334e-22	WT.2dpi	WT.uninj	YES	-1.06459	0.26077	-4.08247	4.45589e-05	0.00193704	mychMT.2dpi	WT.2dpi	YES
ENSDARG00000021838	100000341	rps23	ribosomal protein S23 [Source:ZFIN;Acc:ZDB-GENE-080220-50]	13332.9	2.62363	0.261437	10.0354	1.06478e-23	4.15941e-22	WT.2dpi	WT.uninj	YES	-1.1	0.261174	-4.21176	2.5339e-05	0.00131637	mychMT.2dpi	WT.2dpi	YES
ENSDARG00000036875	337007	rps12	ribosomal protein S12 [Source:ZFIN;Acc:ZDB-GENE-030131-8951]	11382.8	2.59567	0.27546	9.42305	4.38186e-21	1.43751e-19	WT.2dpi	WT.uninj	YES	-1.03922	0.27517	-3.77666	0.000158943	0.00473722	mychMT.2dpi	WT.2dpi	YES
ENSDARG00000042566	393725	rps7	ribosomal protein S7 [Source:NCBI gene;Acc:393725]	26142.7	2.57369	0.241683	10.649	1.76203e-26	8.54183e-25	WT.2dpi	WT.uninj	YES	-1.08841	0.241542	-4.50608	6.60363e-06	0.000470505	mychMT.2dpi	WT.2dpi	YES
ENSDARG00000019778	445028	rps6	ribosomal protein S6 [Source:ZFIN;Acc:ZDB-GENE-040801-8]	38982.7	2.56792	0.22578	11.3735	5.66519e-30	3.55592e-28	WT.2dpi	WT.uninj	YES	-1.0113	0.225675	-4.48125	7.42079e-06	0.000510332	mychMT.2dpi	WT.2dpi	YES
ENSDARG00000010160	336764	rps15a	ribosomal protein S15a [Source:NCBI gene;Acc:336764]	13987	2.53717	0.282374	8.98514	2.58414e-19	7.28663e-18	WT.2dpi	WT.uninj	YES	-1.01504	0.282154	-3.59746	0.000321334	0.00780317	mychMT.2dpi	WT.2dpi	YES
ENSDARG00000034897	394121	rps10	ribosomal protein S10 [Source:ZFIN;Acc:ZDB-GENE-040426-1481]	21395	2.53173	0.277069	9.13755	6.38856e-20	1.92741e-18	WT.2dpi	WT.uninj	YES	-0.88274	0.276913	-3.18779	0.00143367	0.0214753	mychMT.2dpi	WT.2dpi	YES
ENSDARG00000043453	192297	rps5	ribosomal protein S5 [Source:ZFIN;Acc:ZDB-GENE-020419-12]	22650.3	2.51609	0.258243	9.74312	1.97405e-22	7.19817e-21	WT.2dpi	WT.uninj	YES	-0.782193	0.258078	-3.03084	0.00243878	0.0305621	mychMT.2dpi	WT.2dpi	YES
ENSDARG00000035860	406307	rps28	ribosomal protein S28 [Source:NCBI gene;Acc:406307]	4007.88	2.50654	0.322476	7.77279	7.67759e-15	1.37748e-13	WT.2dpi	WT.uninj	YES	-0.985485	0.321833	-3.0621	0.00219789	0.0285675	mychMT.2dpi	WT.2dpi	YES
ENSDARG00000019181	394027	rpsa	ribosomal protein SA [Source:NCBI gene;Acc:394027]	79429.9	2.49105	0.26349	9.45408	3.25875e-21	1.07808e-19	WT.2dpi	WT.uninj	YES	-0.801443	0.263445	-3.04216	0.00234886	0.0297238	mychMT.2dpi	WT.2dpi	YES
ENSDARG00000035692	337240	rps3a	ribosomal protein S3A [Source:NCBI gene;Acc:337240]	42617.6	2.48574	0.243658	10.2018	1.94704e-24	8.08901e-23	WT.2dpi	WT.uninj	YES	-0.937352	0.243573	-3.84835	0.000118918	0.00391263	mychMT.2dpi	WT.2dpi	YES
ENSDARG00000011405	114420	rps9	ribosomal protein S9 [Source:ZFIN;Acc:ZDB-GENE-010724-15]	38551.9	2.47133	0.257735	9.58864	8.92559e-22	3.11849e-20	WT.2dpi	WT.uninj	YES	-0.793427	0.257642	-3.07957	0.00207299	0.027577	mychMT.2dpi	WT.2dpi	YES
ENSDARG00000041811	393788	rps25	ribosomal protein S25 [Source:NCBI gene;Acc:393788]	9408.51	2.45048	0.258075	9.49523	2.1972e-21	7.39967e-20	WT.2dpi	WT.uninj	YES	-1.10971	0.257753	-4.30533	1.6674e-05	0.000945233	mychMT.2dpi	WT.2dpi	YES
ENSDARG00000032725	337810	rps27a	ribosomal protein S27a [Source:ZFIN;Acc:ZDB-GENE-030131-10018]	30909.5	2.43912	0.256781	9.49882	2.12289e-21	7.17326e-20	WT.2dpi	WT.uninj	YES	-0.91665	0.256674	-3.57126	0.000355268	0.00835333	mychMT.2dpi	WT.2dpi	YES
ENSDARG00000037071	336662	rps26	ribosomal protein S26 [Source:ZFIN;Acc:ZDB-GENE-030131-8606]	3820.68	2.42696	0.283865	8.54971	1.23403e-17	2.98552e-16	WT.2dpi	WT.uninj	YES	-1.10331	0.28317	-3.89629	9.76785e-05	0.00340758	mychMT.2dpi	WT.2dpi	YES
ENSDARG00000036629	336687	rps14	ribosomal protein S14 [Source:ZFIN;Acc:ZDB-GENE-030131-8631]	10338.7	2.40236	0.273346	8.78869	1.51316e-18	3.98931e-17	WT.2dpi	WT.uninj	YES	-0.973557	0.273066	-3.56528	0.000363468	0.00849441	mychMT.2dpi	WT.2dpi	YES
ENSDARG00000014690	449547	rps4x	ribosomal protein S4 X-linked [Source:NCBI gene;Acc:449547]	46470	2.39473	0.247206	9.68721	3.41721e-22	1.23937e-20	WT.2dpi	WT.uninj	YES	-0.851299	0.247132	-3.44472	0.000571656	0.0116412	mychMT.2dpi	WT.2dpi	YES
ENSDARG00000039347	394194	rps24	ribosomal protein S24 [Source:ZFIN;Acc:ZDB-GENE-040109-5]	17849.6	2.37439	0.259399	9.15342	5.51576e-20	1.67405e-18	WT.2dpi	WT.uninj	YES	-1.11497	0.259242	-4.30086	1.70137e-05	0.000947644	mychMT.2dpi	WT.2dpi	YES
ENSDARG00000053058	406686	rps11	ribosomal protein S11 [Source:ZFIN;Acc:ZDB-GENE-040426-2701]	15295.5	2.34467	0.261058	8.98139	2.67366e-19	7.50773e-18	WT.2dpi	WT.uninj	YES	-0.964129	0.260867	-3.69586	0.000219144	0.00605806	mychMT.2dpi	WT.2dpi	YES
ENSDARG00000070849	337148	rps15	ribosomal protein S15 [Source:ZFIN;Acc:ZDB-GENE-030131-9092]	11652.3	2.32759	0.270482	8.60536	7.60783e-18	1.86507e-16	WT.2dpi	WT.uninj	YES	-0.959875	0.270245	-3.55187	0.000382503	0.00881649	mychMT.2dpi	WT.2dpi	YES
ENSDARG00000041232	405889	rps29	ribosomal protein S29 [Source:ZFIN;Acc:ZDB-GENE-040622-5]	5646.77	2.29992	0.271816	8.46134	2.64328e-17	6.20971e-16	WT.2dpi	WT.uninj	YES	-0.853163	0.271316	-3.14454	0.00166348	0.0236353	mychMT.2dpi	WT.2dpi	YES
ENSDARG00000100392	192300	rps18	ribosomal protein S18 [Source:NCBI gene;Acc:192300]	17805.8	2.26251	0.277224	8.16128	3.31484e-16	6.87169e-15	WT.2dpi	WT.uninj	YES	-0.837911	0.277074	-3.02415	0.00249336	0.0309457	mychMT.2dpi	WT.2dpi	YES
ENSDARG00000030408	393715	rps26l	ribosomal protein S26, like [Source:ZFIN;Acc:ZDB-GENE-040426-1706]	6367.2	2.24595	0.259988	8.63867	5.68715e-18	1.40783e-16	WT.2dpi	WT.uninj	YES	-0.857424	0.259543	-3.30359	0.000954565	0.0164621	mychMT.2dpi	WT.2dpi	YES
ENSDARG00000030602	393723	rps19	ribosomal protein S19 [Source:ZFIN;Acc:ZDB-GENE-040426-1716]	19047.4	2.2418	0.267081	8.39371	4.71018e-17	1.07903e-15	WT.2dpi	WT.uninj	YES	-0.975796	0.266946	-3.6554	0.000256777	0.00668019	mychMT.2dpi	WT.2dpi	YES
ENSDARG00000045487	767765	rps16	ribosomal protein S16 [Source:ZFIN;Acc:ZDB-GENE-050506-107]	17076.7	2.18846	0.258183	8.47639	2.32288e-17	5.48882e-16	WT.2dpi	WT.uninj	YES	-0.812718	0.258021	-3.14981	0.00163375	0.0234048	mychMT.2dpi	WT.2dpi	YES
ENSDARG00000046157	541327	RPS17	zgc:114188 [Source:ZFIN;Acc:ZDB-GENE-050320-15]	13421	2.18143	0.268335	8.12951	4.31021e-16	8.81789e-15	WT.2dpi	WT.uninj	YES	-0.796832	0.268138	-2.97173	0.00296127	0.0346032	mychMT.2dpi	WT.2dpi	YES
ENSDARG00000103007	336550	rps3	ribosomal protein S3 [Source:ZFIN;Acc:ZDB-GENE-030131-8494]	33654.5	2.16083	0.238789	9.04909	1.44162e-19	4.14574e-18	WT.2dpi	WT.uninj	YES	-0.932603	0.238707	-3.90689	9.34899e-05	0.00331662	mychMT.2dpi	WT.2dpi	YES
ENSDARG00000025850	394166	rps21	ribosomal protein S21 [Source:NCBI gene;Acc:394166]	5108.1	2.05483	0.295547	6.95264	3.58523e-12	4.77261e-11	WT.2dpi	WT.uninj	YES	-0.865915	0.295152	-2.93379	0.00334846	0.0375582	mychMT.2dpi	WT.2dpi	YES
ENSDARG00000055475	393738	rps27.2	ribosomal protein S27, isoform 2 [Source:ZFIN;Acc:ZDB-GENE-040426-1735]	16557.9	1.6151	0.246257	6.55858	5.4322e-11	6.35136e-10	WT.2dpi	WT.uninj	YES	-0.696248	0.246149	-2.82856	0.00467575	0.0468413	mychMT.2dpi	WT.2dpi	YES
ENSDARG00000023298	554155	rps27.1	ribosomal protein S27, isoform 1 [Source:ZFIN;Acc:ZDB-GENE-050522-549]	11997.4	1.58853	0.248181	6.4007	1.54662e-10	1.67412e-09	WT.2dpi	WT.uninj	YES	-0.815063	0.248049	-3.28589	0.0010166	0.0171725	mychMT.2dpi	WT.2dpi	YES
gene_id	entrezgene_id	external_gene_name	description	baseMean.WT_inj_vs_WT	log2FoldChange.WT_inj_vs_WT	lfcSE.WT_inj_vs_WT	padj.WT_inj_vs_WT	Condition.WT_inj_vs_WT	Control.WT_inj_vs_WT	Call.WT_inj_vs_WT	WT_1.x	log2FoldChange.mycb_inj_vs_WT_inj	lfcSE.mycb_inj_vs_WT_inj	padj.mycb_inj_vs_WT_inj	Condition.mycb_inj_vs_WT_inj	Control.mycb_inj_vs_WT_inj	Call.mycb_inj_vs_WT_inj
ENSDARG00000036044	406485	rps20	ribosomal protein S20 [Source:ZFIN;Acc:ZDB-GENE-040426-2284]	8979.22	2.41062	0.196015	8.33e-33	WT_inj	WT	YES	11.9188	-0.713475	0.195517	0.00203219	mycb_inj	WT_inj	YES
ENSDARG00000104011	393818	rps17	ribosomal protein S17 [Source:ZFIN;Acc:ZDB-GENE-040426-1852]	12549.3	2.39016	0.182914	5.76e-37	WT_inj	WT	YES	12.3589	-0.506762	0.182482	0.0256707	mycb_inj	WT_inj	NO
ENSDARG00000077291	406565	rps2	ribosomal protein S2 [Source:ZFIN;Acc:ZDB-GENE-040426-2454]	74453.3	2.34448	0.161848	2.47e-45	WT_inj	WT	YES	15.0514	-0.745532	0.161781	5.33e-05	mycb_inj	WT_inj	YES
ENSDARG00000036875	337007	rps12	ribosomal protein S12 [Source:ZFIN;Acc:ZDB-GENE-030131-8951]	14313	2.33406	0.227105	4.07e-23	WT_inj	WT	YES	12.4547	-0.480233	0.226822	0.110254	mycb_inj	WT_inj	NO
ENSDARG00000042566	393725	rps7	ribosomal protein S7 [Source:NCBI gene;Acc:393725]	34676.5	2.26964	0.187301	7.2e-32	WT_inj	WT	YES	13.8985	-0.435734	0.18716	0.0726525	mycb_inj	WT_inj	NO
ENSDARG00000055996	407690	rps8a	ribosomal protein S8a [Source:NCBI gene;Acc:407690]	29128.4	2.24777	0.187238	2.75e-31	WT_inj	WT	YES	13.676	-0.637003	0.187096	0.00444351	mycb_inj	WT_inj	YES
ENSDARG00000043453	192297	rps5	ribosomal protein S5 [Source:ZFIN;Acc:ZDB-GENE-020419-12]	23514.8	2.18534	0.177678	8.24e-33	WT_inj	WT	YES	13.3919	-0.494728	0.177484	0.0250358	mycb_inj	WT_inj	NO
ENSDARG00000039347	394194	rps24	ribosomal protein S24 [Source:ZFIN;Acc:ZDB-GENE-040109-5]	24074.2	2.18282	0.184058	1.51e-30	WT_inj	WT	YES	13.3392	-0.211953	0.183838	0.457758	mycb_inj	WT_inj	NO
ENSDARG00000035692	337240	rps3a	ribosomal protein S3A [Source:NCBI gene;Acc:337240]	51724.7	2.17596	0.149952	1.72e-45	WT_inj	WT	YES	14.6262	-0.627848	0.149857	0.000291	mycb_inj	WT_inj	YES
ENSDARG00000032725	337810	rps27a	ribosomal protein S27a [Source:ZFIN;Acc:ZDB-GENE-030131-10018]	39941.1	2.1661	0.190659	4.32e-28	WT_inj	WT	YES	14.1276	-0.315186	0.190542	0.241977	mycb_inj	WT_inj	NO
ENSDARG00000021838	100000341	rps23	ribosomal protein S23 [Source:ZFIN;Acc:ZDB-GENE-080220-50]	19159.3	2.16163	0.195173	9.82e-27	WT_inj	WT	YES	13.0688	-0.357512	0.194944	0.182839	mycb_inj	WT_inj	NO
ENSDARG00000053058	406686	rps11	ribosomal protein S11 [Source:ZFIN;Acc:ZDB-GENE-040426-2701]	21307.1	2.15136	0.173936	3.55e-33	WT_inj	WT	YES	13.3117	-0.512951	0.173727	0.0165178	mycb_inj	WT_inj	NO
ENSDARG00000019181	394027	rpsa	ribosomal protein SA [Source:NCBI gene;Acc:394027]	72738.4	2.13945	0.167561	2.5e-35	WT_inj	WT	YES	15.1086	-0.762351	0.167509	6.83e-05	mycb_inj	WT_inj	YES
ENSDARG00000103007	336550	rps3	ribosomal protein S3 [Source:ZFIN;Acc:ZDB-GENE-030131-8494]	45701.2	2.13532	0.178176	3.48e-31	WT_inj	WT	YES	14.4476	-0.56981	0.178087	0.00822215	mycb_inj	WT_inj	NO
ENSDARG00000011405	114420	rps9	ribosomal protein S9 [Source:ZFIN;Acc:ZDB-GENE-010724-15]	43728.2	2.10077	0.167057	2.77e-34	WT_inj	WT	YES	14.3737	-0.407693	0.166948	0.0571214	mycb_inj	WT_inj	NO
ENSDARG00000014690	449547	rps4x	ribosomal protein S4 X-linked [Source:NCBI gene;Acc:449547]	41669.3	2.09405	0.167566	7.31e-34	WT_inj	WT	YES	14.2684	-0.431241	0.167455	0.0419933	mycb_inj	WT_inj	NO
ENSDARG00000070849	337148	rps15	ribosomal protein S15 [Source:ZFIN;Acc:ZDB-GENE-030131-9092]	18410.7	2.06942	0.190837	1.19e-25	WT_inj	WT	YES	13.0765	-0.459374	0.19063	0.0611988	mycb_inj	WT_inj	NO
ENSDARG00000010160	336764	rps15a	ribosomal protein S15a [Source:NCBI gene;Acc:336764]	19491.5	2.06507	0.193225	6.04e-25	WT_inj	WT	YES	13.1618	-0.433569	0.19303	0.0860617	mycb_inj	WT_inj	NO
ENSDARG00000034897	394121	rps10	ribosomal protein S10 [Source:ZFIN;Acc:ZDB-GENE-040426-1481]	24405.8	2.04823	0.16792	2.78e-32	WT_inj	WT	YES	13.5601	-0.575069	0.16776	0.00413308	mycb_inj	WT_inj	NO
ENSDARG00000036298	415169	rps13	ribosomal protein S13 [Source:ZFIN;Acc:ZDB-GENE-040625-52]	16653.4	2.02058	0.172391	7.38e-30	WT_inj	WT	YES	13.024	-0.498248	0.172156	0.0192032	mycb_inj	WT_inj	NO
ENSDARG00000019778	445028	rps6	ribosomal protein S6 [Source:ZFIN;Acc:ZDB-GENE-040801-8]	41921.8	2.01548	0.157642	2.04e-35	WT_inj	WT	YES	14.3907	-0.54309	0.157543	0.00389884	mycb_inj	WT_inj	NO
ENSDARG00000035860	406307	rps28	ribosomal protein S28 [Source:NCBI gene;Acc:406307]	4731.75	2.00811	0.187514	4.82e-25	WT_inj	WT	YES	11.1644	-0.333412	0.18667	0.197352	mycb_inj	WT_inj	NO
ENSDARG00000030408	393715	rps26l	ribosomal protein S26, like [Source:ZFIN;Acc:ZDB-GENE-040426-1706]	8335.67	2.00457	0.196466	8.6e-23	WT_inj	WT	YES	11.9373	-0.302349	0.196003	0.282376	mycb_inj	WT_inj	NO
ENSDARG00000041811	393788	rps25	ribosomal protein S25 [Source:NCBI gene;Acc:393788]	12127	1.96057	0.188042	9.09e-24	WT_inj	WT	YES	12.4501	-0.133126	0.187682	0.680283	mycb_inj	WT_inj	NO
ENSDARG00000045487	767765	rps16	ribosomal protein S16 [Source:ZFIN;Acc:ZDB-GENE-050506-107]	18228.3	1.91567	0.163624	8.5e-30	WT_inj	WT	YES	13.1454	-0.209994	0.163372	0.394456	mycb_inj	WT_inj	NO
ENSDARG00000030602	393723	rps19	ribosomal protein S19 [Source:ZFIN;Acc:ZDB-GENE-040426-1716]	23128.9	1.90456	0.16319	1.31e-29	WT_inj	WT	YES	13.5364	-0.385452	0.163019	0.0674389	mycb_inj	WT_inj	NO
ENSDARG00000037071	336662	rps26	ribosomal protein S26 [Source:ZFIN;Acc:ZDB-GENE-030131-8606]	5175.6	1.89504	0.193523	4.74e-21	WT_inj	WT	YES	11.4004	-0.260655	0.192828	0.363187	mycb_inj	WT_inj	NO
ENSDARG00000036629	336687	rps14	ribosomal protein S14 [Source:ZFIN;Acc:ZDB-GENE-030131-8631]	14337.9	1.89465	0.160694	3.34e-30	WT_inj	WT	YES	12.9088	-0.518427	0.160445	0.0074953	mycb_inj	WT_inj	NO
ENSDARG00000041232	405889	rps29	ribosomal protein S29 [Source:ZFIN;Acc:ZDB-GENE-040622-5]	11122.4	1.83825	0.190129	1.55e-20	WT_inj	WT	YES	12.3812	-0.11342	0.189783	0.736801	mycb_inj	WT_inj	NO
ENSDARG00000100392	192300	rps18	ribosomal protein S18 [Source:NCBI gene;Acc:192300]	21105.1	1.82656	0.17984	1.37e-22	WT_inj	WT	YES	13.4383	-0.380849	0.179685	0.109882	mycb_inj	WT_inj	NO
ENSDARG00000025850	394166	rps21	ribosomal protein S21 [Source:NCBI gene;Acc:394166]	8005.5	1.66564	0.188484	2.91e-17	WT_inj	WT	YES	12.0275	-0.152326	0.188095	0.627143	mycb_inj	WT_inj	NO
ENSDARG00000100513	677743	rps27l	ribosomal protein S27 like [Source:ZFIN;Acc:ZDB-GENE-060331-65]	126.291	1.60486	0.502217	0.00492455	WT_inj	WT	YES	6.47991	-0.335147	0.497818	0.700117	mycb_inj	WT_inj	NO
ENSDARG00000046157	541327	RPS17	zgc:114188 [Source:ZFIN;Acc:ZDB-GENE-050320-15]	17476	1.5546	0.17733	5.3e-17	WT_inj	WT	YES	13.3118	-0.313895	0.177188	0.202301	mycb_inj	WT_inj	NO
ENSDARG00000023298	554155	rps27.1	ribosomal protein S27, isoform 1 [Source:ZFIN;Acc:ZDB-GENE-050522-549]	20295.5	1.36413	0.176978	2.63e-13	WT_inj	WT	YES	13.488	0.154932	0.176827	0.594669	mycb_inj	WT_inj	NO
ENSDARG00000055475	393738	rps27.2	ribosomal protein S27, isoform 2 [Source:ZFIN;Acc:ZDB-GENE-040426-1735]	18146.4	1.28615	0.153914	1.62e-15	WT_inj	WT	YES	13.5077	-0.246483	0.153799	0.260168	mycb_inj	WT_inj	NO

## Sheet: mrpl
gene_id	entrezgene_id	external_gene_name	description	baseMean.WT2dpi_vs_WTuninj	log2FoldChange.WT2dpi_vs_WTuninj	lfcSE.WT2dpi_vs_WTuninj	stat.WT2dpi_vs_WTuninj	pvalue.WT2dpi_vs_WTuninj	padj.WT2dpi_vs_WTuninj	Condition.WT2dpi_vs_WTuninj	Control.WT2dpi_vs_WTuninj	Call.WT2dpi_vs_WTuninj	log2FoldChange.mych2dpi_vs_WT2dpi	lfcSE.mych2dpi_vs_WT2dpi	stat.mych2dpi_vs_WT2dpi	pvalue.mych2dpi_vs_WT2dpi	padj.mych2dpi_vs_WT2dpi	Condition.mych2dpi_vs_WT2dpi	Control.mych2dpi_vs_WT2dpi	Call.mych2dpi_vs_WT2dpi
ENSDARG00000038768	550391	mrpl12	mitochondrial ribosomal protein L12 [Source:ZFIN;Acc:ZDB-GENE-050417-187]	2149.62	1.8581	0.234104	7.9371	2.06964e-15	3.92515e-14	WT.2dpi	WT.uninj	YES	-0.679223	0.232961	-2.91561	0.00354998	0.0389337	mychMT.2dpi	WT.2dpi	YES
ENSDARG00000032985	553709	mrpl27	mitochondrial ribosomal protein L27 [Source:ZFIN;Acc:ZDB-GENE-050522-129]	544.366	1.83147	0.494631	3.7027	0.000213321	0.000748766	WT.2dpi	WT.uninj	YES	-1.09518	0.493457	-2.21941	0.026459	0.141582	mychMT.2dpi	WT.2dpi	NO
ENSDARG00000078835	100149182	mrpl58	mitochondrial ribosomal protein L58 [Source:ZFIN;Acc:ZDB-GENE-121214-202]	223.02	1.57155	0.417987	3.7598	0.000170051	0.00060941	WT.2dpi	WT.uninj	YES	-0.982895	0.414963	-2.36863	0.017854	0.109558	mychMT.2dpi	WT.2dpi	NO
ENSDARG00000071468	100034614	mrpl54	mitochondrial ribosomal protein L54 [Source:NCBI gene;Acc:100034614]	731.897	1.46101	0.277006	5.27428	1.33278e-07	8.91188e-07	WT.2dpi	WT.uninj	YES	-0.717364	0.275238	-2.60634	0.00915167	0.0722999	mychMT.2dpi	WT.2dpi	NO
ENSDARG00000016307	436791	mrpl46	mitochondrial ribosomal protein L46 [Source:ZFIN;Acc:ZDB-GENE-040718-224]	1311.53	1.40307	0.228897	6.1297	8.80422e-10	8.51201e-09	WT.2dpi	WT.uninj	YES	-1.04821	0.228076	-4.59587	4.3095e-06	0.000342718	mychMT.2dpi	WT.2dpi	YES
ENSDARG00000041570	334588101885540	mrpl39	mitochondrial ribosomal protein L39 [Source:ZFIN;Acc:ZDB-GENE-030131-6520]	2177.05	1.39521	0.236908	5.88924	3.87966e-09	3.41137e-08	WT.2dpi	WT.uninj	YES	-0.676064	0.236224	-2.86197	0.00421022	0.043529	mychMT.2dpi	WT.2dpi	YES
ENSDARG00000044942	393277	mrpl45	mitochondrial ribosomal protein L45 [Source:ZFIN;Acc:ZDB-GENE-040426-1041]	799.517	1.39379	0.266263	5.23464	1.65305e-07	1.09024e-06	WT.2dpi	WT.uninj	YES	-0.543684	0.264462	-2.05581	0.0398005	0.179403	mychMT.2dpi	WT.2dpi	NO
ENSDARG00000057805	554098	mrpl28	mitochondrial ribosomal protein L28 [Source:ZFIN;Acc:ZDB-GENE-050522-113]	1623.62	1.35063	0.260806	5.17868	2.23457e-07	1.44188e-06	WT.2dpi	WT.uninj	YES	-0.653142	0.260013	-2.51195	0.0120065	0.0860241	mychMT.2dpi	WT.2dpi	NO
ENSDARG00000003846	768305	mrpl21	mitochondrial ribosomal protein L21 [Source:ZFIN;Acc:ZDB-GENE-061027-183]	834.509	1.26451	0.300243	4.21163	2.53537e-05	0.000108627	WT.2dpi	WT.uninj	YES	-1.03425	0.299497	-3.4533	0.000553764	0.0114436	mychMT.2dpi	WT.2dpi	YES
ENSDARG00000045091	541330	mrpl10	mitochondrial ribosomal protein L10 [Source:NCBI gene;Acc:541330]	429.482	1.24107	0.380089	3.26521	0.00109383	0.00327228	WT.2dpi	WT.uninj	YES	-1.21894	0.379383	-3.21294	0.00131385	0.0203005	mychMT.2dpi	WT.2dpi	YES
ENSDARG00000068886	394122	mrpl14	mitochondrial ribosomal protein L14 [Source:NCBI gene;Acc:394122]	709.4	1.2377	0.321577	3.84886	0.00011867	0.000439838	WT.2dpi	WT.uninj	YES	-0.53485	0.320225	-1.67023	0.0948736	0.296558	mychMT.2dpi	WT.2dpi	NO
ENSDARG00000063249	572170	mrpl9	mitochondrial ribosomal protein L9 [Source:ZFIN;Acc:ZDB-GENE-070717-4]	680.981	1.22801	0.3713	3.30732	0.000941919	0.00285956	WT.2dpi	WT.uninj	YES	-0.644017	0.370264	-1.73934	0.0819745	0.272962	mychMT.2dpi	WT.2dpi	NO
ENSDARG00000060489	751730	mrpl32	mitochondrial ribosomal protein L32 [Source:ZFIN;Acc:ZDB-GENE-060825-188]	851.743	1.22191	0.284509	4.2948	1.74852e-05	7.78085e-05	WT.2dpi	WT.uninj	YES	-1.02544	0.283779	-3.6135	0.000302086	0.00747085	mychMT.2dpi	WT.2dpi	YES
ENSDARG00000056903	553555	mrpl13	mitochondrial ribosomal protein L13 [Source:ZFIN;Acc:ZDB-GENE-050522-167]	754.339	1.21953	0.360434	3.3835	0.000715673	0.00223706	WT.2dpi	WT.uninj	YES	-0.977298	0.359784	-2.71634	0.00660075	0.0585475	mychMT.2dpi	WT.2dpi	NO
ENSDARG00000062916	567819	mrpl37	mitochondrial ribosomal protein L37 [Source:ZFIN;Acc:ZDB-GENE-050309-20]	1502.24	1.18517	0.220471	5.37564	7.63098e-08	5.35887e-07	WT.2dpi	WT.uninj	YES	-0.963284	0.219897	-4.38061	1.18345e-05	0.000734993	mychMT.2dpi	WT.2dpi	YES
ENSDARG00000070607	100093703	mrpl36	mitochondrial ribosomal protein L36 [Source:NCBI gene;Acc:100093703]	837.313	1.17828	0.29904	3.9402	8.14141e-05	0.000313324	WT.2dpi	WT.uninj	YES	-2.12489	0.299939	-7.08443	1.39613e-12	1.3015e-09	mychMT.2dpi	WT.2dpi	YES
ENSDARG00000090462	751640	mrpl20	mitochondrial ribosomal protein L20 [Source:ZFIN;Acc:ZDB-GENE-030131-5299]	607.483	1.17276	0.316967	3.69995	0.000215638	0.000756114	WT.2dpi	WT.uninj	YES	-0.695094	0.315698	-2.20177	0.0276817	0.145292	mychMT.2dpi	WT.2dpi	NO
ENSDARG00000094277	571210	mrpl44	mitochondrial ribosomal protein L44 [Source:ZFIN;Acc:ZDB-GENE-050913-59]	1280.75	1.16501	0.292245	3.98643	6.70754e-05	0.000262577	WT.2dpi	WT.uninj	YES	-0.74815	0.291623	-2.56547	0.0103037	0.0783398	mychMT.2dpi	WT.2dpi	NO
ENSDARG00000043554	447873	mrpl40	mitochondrial ribosomal protein L40 [Source:ZFIN;Acc:ZDB-GENE-040912-37]	1119.35	1.13607	0.325359	3.49173	0.000479899	0.00156071	WT.2dpi	WT.uninj	YES	-0.90902	0.324882	-2.798	0.00514203	0.049731	mychMT.2dpi	WT.2dpi	YES
ENSDARG00000075325	493604	mrpl16	mitochondrial ribosomal protein L16 [Source:ZFIN;Acc:ZDB-GENE-041122-1]	2459.56	1.11995	0.253258	4.42217	9.77151e-06	4.56154e-05	WT.2dpi	WT.uninj	YES	-0.711047	0.252882	-2.81177	0.00492697	0.0483311	mychMT.2dpi	WT.2dpi	YES
ENSDARG00000104031	100536515	mrpl33	mitochondrial ribosomal protein L33 [Source:ZFIN;Acc:ZDB-GENE-040914-42]	439.7	1.09224	0.412954	2.64494	0.00817059	0.0197792	WT.2dpi	WT.uninj	YES	-0.00318334	0.410995	-0.00774545	0.99382	0.997841	mychMT.2dpi	WT.2dpi	NO
ENSDARG00000075422	558658	MRPL49	mitochondrial ribosomal protein L49 [Source:NCBI gene;Acc:558658]	412.198	1.07607	0.376631	2.8571	0.00427529	0.0111053	WT.2dpi	WT.uninj	YES	-0.519596	0.375079	-1.3853	0.165962	0.409535	mychMT.2dpi	WT.2dpi	NO
ENSDARG00000069850	553799	mrpl30	mitochondrial ribosomal protein L30 [Source:ZFIN;Acc:ZDB-GENE-050522-240]	1282.48	1.0656	0.295714	3.60349	0.000313972	0.0010641	WT.2dpi	WT.uninj	YES	-0.418533	0.294965	-1.41892	0.155921	0.39588	mychMT.2dpi	WT.2dpi	NO
ENSDARG00000075677	447945	mrpl17	mitochondrial ribosomal protein L17 [Source:ZFIN;Acc:ZDB-GENE-040912-133]	1775.92	1.06459	0.217396	4.89702	9.73004e-07	5.55212e-06	WT.2dpi	WT.uninj	YES	-0.666065	0.216794	-3.07233	0.00212391	0.0278867	mychMT.2dpi	WT.2dpi	YES
ENSDARG00000060199	768187	mrpl18	mitochondrial ribosomal protein L18 [Source:ZFIN;Acc:ZDB-GENE-061013-632]	1088.65	1.05375	0.337998	3.11761	0.00182321	0.00516543	WT.2dpi	WT.uninj	YES	-0.611156	0.337397	-1.81139	0.0700811	0.248726	mychMT.2dpi	WT.2dpi	NO
ENSDARG00000090568	100007768	mrpl52	mitochondrial ribosomal protein L52 [Source:ZFIN;Acc:ZDB-GENE-110325-1]	434.285	1.04315	0.396927	2.62807	0.00858701	0.0206909	WT.2dpi	WT.uninj	YES	-1.09773	0.396432	-2.76902	0.00562259	0.0526784	mychMT.2dpi	WT.2dpi	NO
ENSDARG00000054606	553284	mrpl1	mitochondrial ribosomal protein L1 [Source:ZFIN;Acc:ZDB-GENE-060526-311]	557.688	1.00462	0.321224	3.12746	0.00176325	0.00501164	WT.2dpi	WT.uninj	YES	-0.601062	0.320044	-1.87806	0.0603733	0.227859	mychMT.2dpi	WT.2dpi	NO
ENSDARG00000058824	553771	mrpl4	mitochondrial ribosomal protein L4 [Source:NCBI gene;Acc:553771]	1639.31	0.967828	0.27279	3.54789	0.000388337	0.0012892	WT.2dpi	WT.uninj	YES	-0.500869	0.272266	-1.83963	0.0658223	0.24016	mychMT.2dpi	WT.2dpi	NO
ENSDARG00000101306	445041	mrpl15	mitochondrial ribosomal protein L15 [Source:NCBI gene;Acc:445041]	1211.74	0.951698	0.286658	3.31997	0.000900265	0.00274672	WT.2dpi	WT.uninj	YES	-0.635772	0.286106	-2.22215	0.026273	0.141278	mychMT.2dpi	WT.2dpi	NO
ENSDARG00000103318	336283	mrpl3	mitochondrial ribosomal protein L3 [Source:ZFIN;Acc:ZDB-GENE-030131-8227]	1920.67	0.933709	0.240211	3.88704	0.000101472	0.000381892	WT.2dpi	WT.uninj	YES	-0.776883	0.239876	-3.23869	0.00120078	0.0192263	mychMT.2dpi	WT.2dpi	YES
ENSDARG00000041340	797002	mrpl51	mitochondrial ribosomal protein L51 [Source:NCBI gene;Acc:797002]	1370.27	0.905218	0.236513	3.82735	0.000129532	0.000476697	WT.2dpi	WT.uninj	YES	-0.582185	0.235902	-2.46791	0.0135906	0.0928166	mychMT.2dpi	WT.2dpi	NO
ENSDARG00000062568	571648	mrpl2	mitochondrial ribosomal protein L2 [Source:ZFIN;Acc:ZDB-GENE-050809-12]	2678.73	0.900584	0.212742	4.23321	2.30375e-05	9.95445e-05	WT.2dpi	WT.uninj	YES	-0.785665	0.21249	-3.69743	0.000217793	0.00603064	mychMT.2dpi	WT.2dpi	YES
ENSDARG00000092954	552972	mrpl34	mitochondrial ribosomal protein L34 [Source:ZFIN;Acc:ZDB-GENE-070912-582]	1117.54	0.852711	0.27828	3.06422	0.00218237	0.00606516	WT.2dpi	WT.uninj	YES	-0.675364	0.277792	-2.43118	0.0150496	0.0982232	mychMT.2dpi	WT.2dpi	NO
ENSDARG00000039667	405881	mrpl38	mitochondrial ribosomal protein L38 [Source:ZFIN;Acc:ZDB-GENE-040426-2373]	1781.15	0.847085	0.203106	4.17066	3.03725e-05	0.000127939	WT.2dpi	WT.uninj	YES	-0.812913	0.202775	-4.00894	6.0991e-05	0.00239787	mychMT.2dpi	WT.2dpi	YES
ENSDARG00000007285	393748	mrpl57	mitochondrial ribosomal protein L57 [Source:NCBI gene;Acc:393748]	1018	0.829023	0.270815	3.06122	0.00220437	0.00612044	WT.2dpi	WT.uninj	YES	-0.75724	0.270366	-2.8008	0.00509763	0.0494441	mychMT.2dpi	WT.2dpi	YES
ENSDARG00000013075	436829	mrpl11	mitochondrial ribosomal protein L11 [Source:ZFIN;Acc:ZDB-GENE-040718-294]	1295.89	0.81401	0.31243	2.60541	0.00917632	0.0219491	WT.2dpi	WT.uninj	YES	-0.76363	0.31215	-2.44636	0.0144307	0.0959315	mychMT.2dpi	WT.2dpi	NO
ENSDARG00000019222	436674	mrpl24	mitochondrial ribosomal protein L24 [Source:NCBI gene;Acc:436674]	1378.35	0.655056	0.264884	2.47299	0.0133987	0.0306046	WT.2dpi	WT.uninj	YES	-0.651682	0.264609	-2.46281	0.0137852	0.0936877	mychMT.2dpi	WT.2dpi	NO
ENSDARG00000011885	445150	mrpl19	mitochondrial ribosomal protein L19 [Source:ZFIN;Acc:ZDB-GENE-040801-55]	2484.65	0.643636	0.222625	2.89113	0.00383865	0.0100666	WT.2dpi	WT.uninj	YES	-0.415449	0.222334	-1.86858	0.0616815	0.231237	mychMT.2dpi	WT.2dpi	NO
gene_id	entrezgene_id	external_gene_name	description	baseMean.WT_inj_vs_WT	log2FoldChange.WT_inj_vs_WT	lfcSE.WT_inj_vs_WT	padj.WT_inj_vs_WT	Condition.WT_inj_vs_WT	Control.WT_inj_vs_WT	Call.WT_inj_vs_WT	WT_1.x	WT_2.x	WT_inj_1.x	WT_inj_2.x	mycb_inj_1.x	mycb_inj_2.x	baseMean.mycb_inj_vs_WT_inj	log2FoldChange.mycb_inj_vs_WT_inj	lfcSE.mycb_inj_vs_WT_inj	padj.mycb_inj_vs_WT_inj	Condition.mycb_inj_vs_WT_inj	Control.mycb_inj_vs_WT_inj	Call.mycb_inj_vs_WT_inj
ENSDARG00000038768	550391	mrpl12	mitochondrial ribosomal protein L12 [Source:ZFIN;Acc:ZDB-GENE-050417-187]	1789.78	1.41355	0.218754	1.34e-09	WT_inj	WT	YES	10.1697	10.3052	11.1898	11.0233	10.7146	10.8296	1789.78	-0.52037	0.218107	0.0643625	mycb_inj	WT_inj	NO
ENSDARG00000016307	436791	mrpl46	mitochondrial ribosomal protein L46 [Source:ZFIN;Acc:ZDB-GENE-040718-224]	1057.15	1.3106	0.246305	8.54e-07	WT_inj	WT	YES	9.45735	9.64274	10.4043	10.2848	9.98016	9.98442	1057.15	-0.576631	0.245653	0.069908	mycb_inj	WT_inj	NO
ENSDARG00000062916	567819	mrpl37	mitochondrial ribosomal protein L37 [Source:ZFIN;Acc:ZDB-GENE-050309-20]	1390.88	1.24996	0.213392	4.82e-08	WT_inj	WT	YES	10.0145	9.93711	10.777	10.7027	10.3633	10.3927	1390.88	-0.570924	0.212897	0.0325005	mycb_inj	WT_inj	NO
ENSDARG00000007285	393748	mrpl57	mitochondrial ribosomal protein L57 [Source:NCBI gene;Acc:393748]	1329.37	1.24822	0.244423	2.49e-06	WT_inj	WT	YES	9.83115	9.90221	10.6613	10.5925	10.2413	10.5322	1329.37	-0.360106	0.243709	0.308903	mycb_inj	WT_inj	NO
ENSDARG00000041570	334588000000000	mrpl39	mitochondrial ribosomal protein L39 [Source:ZFIN;Acc:ZDB-GENE-030131-6520]	1782.94	1.20583	0.224888	6.95e-07	WT_inj	WT	YES	10.3102	10.4237	11.2056	11.0281	10.5813	10.7682	1782.94	-0.688749	0.224709	0.0121116	mycb_inj	WT_inj	YES
ENSDARG00000003846	768305	mrpl21	mitochondrial ribosomal protein L21 [Source:ZFIN;Acc:ZDB-GENE-061027-183]	1084.12	1.17542	0.229145	2.23e-06	WT_inj	WT	YES	9.66195	9.64158	10.3371	10.3862	9.97893	10.0779	1084.12	-0.529756	0.228634	0.0742778	mycb_inj	WT_inj	NO
ENSDARG00000094277	571210	mrpl44	mitochondrial ribosomal protein L44 [Source:ZFIN;Acc:ZDB-GENE-050913-59]	1073.67	1.06846	0.243558	6.55e-05	WT_inj	WT	YES	9.63389	9.75106	10.4108	10.2729	9.92298	10.052	1073.67	-0.566079	0.243324	0.0729261	mycb_inj	WT_inj	NO
ENSDARG00000104031	100536515	mrpl33	mitochondrial ribosomal protein L33 [Source:ZFIN;Acc:ZDB-GENE-040914-42]	726.572	1.0171	0.434072	0.0475824	WT_inj	WT	YES	8.85692	9.22011	9.83304	9.54419	8.88448	9.86086	726.572	-0.322698	0.433742	0.6617	mycb_inj	WT_inj	NO
ENSDARG00000032985	553709	mrpl27	mitochondrial ribosomal protein L27 [Source:ZFIN;Acc:ZDB-GENE-050522-129]	425.107	0.989478	0.325486	0.00785008	WT_inj	WT	YES	8.38684	8.4646	8.87792	9.0871	8.61064	8.63088	425.107	-0.629263	0.325486	0.154456	mycb_inj	WT_inj	NO
ENSDARG00000039667	405881	mrpl38	mitochondrial ribosomal protein L38 [Source:ZFIN;Acc:ZDB-GENE-040426-2373]	1784.58	0.9887	0.199104	4.92e-06	WT_inj	WT	YES	10.4138	10.4797	11.0597	11.0585	10.7916	10.7076	1784.58	-0.485452	0.198929	0.0573106	mycb_inj	WT_inj	NO
ENSDARG00000057805	554098	mrpl28	mitochondrial ribosomal protein L28 [Source:ZFIN;Acc:ZDB-GENE-050522-113]	1266.93	0.957191	0.28533	0.00300447	WT_inj	WT	YES	9.62594	10.0854	10.4854	10.4511	10.3749	10.4209	1266.93	-0.108988	0.284809	0.84207	mycb_inj	WT_inj	NO
ENSDARG00000075325	493604	mrpl16	mitochondrial ribosomal protein L16 [Source:ZFIN;Acc:ZDB-GENE-041122-1]	2147.1	0.923868	0.220298	0.000145	WT_inj	WT	YES	10.7837	10.6384	11.2693	11.3112	10.9302	11.185	2147.1	-0.349968	0.22011	0.26434	mycb_inj	WT_inj	NO
ENSDARG00000079391	568235	mrpl42	mitochondrial ribosomal protein L42 [Source:ZFIN;Acc:ZDB-GENE-101014-1]	512.44	0.909716	0.304992	0.00924598	WT_inj	WT	YES	8.65579	8.62685	9.23815	9.06768	9.00271	9.13391	512.44	-0.143993	0.304022	0.797152	mycb_inj	WT_inj	NO
ENSDARG00000035167	503593	mrpl48	mitochondrial ribosomal protein L48 [Source:ZFIN;Acc:ZDB-GENE-041008-125]	959.92	0.906184	0.256726	0.00167787	WT_inj	WT	YES	9.41179	9.63488	10.0249	10.1146	9.96731	9.9977	959.92	-0.140636	0.256077	0.762301	mycb_inj	WT_inj	NO
ENSDARG00000101306	445041	mrpl15	mitochondrial ribosomal protein L15 [Source:NCBI gene;Acc:445041]	1112.37	0.897126	0.26775	0.00304239	WT_inj	WT	YES	9.57181	9.88669	10.2302	10.3377	10.1277	10.2494	1112.37	-0.149792	0.267243	0.755797	mycb_inj	WT_inj	NO
ENSDARG00000075677	447945	mrpl17	mitochondrial ribosomal protein L17 [Source:ZFIN;Acc:ZDB-GENE-040912-133]	2045.95	0.887378	0.20086	5.74e-05	WT_inj	WT	YES	10.5937	10.7253	11.2501	11.1725	10.9645	11.0386	2045.95	-0.328463	0.200657	0.247968	mycb_inj	WT_inj	NO
ENSDARG00000060489	751730	mrpl32	mitochondrial ribosomal protein L32 [Source:ZFIN;Acc:ZDB-GENE-060825-188]	1004.25	0.855704	0.244109	0.00182156	WT_inj	WT	YES	9.65372	9.7431	10.1299	10.3036	9.8523	9.89691	1004.25	-0.557448	0.244213	0.0797315	mycb_inj	WT_inj	NO
ENSDARG00000056903	553555	mrpl13	mitochondrial ribosomal protein L13 [Source:ZFIN;Acc:ZDB-GENE-050522-167]	910.852	0.830752	0.240127	0.00212753	WT_inj	WT	YES	9.50829	9.53792	10.0324	10.0057	9.88873	9.80429	910.852	-0.278077	0.239775	0.454187	mycb_inj	WT_inj	NO
ENSDARG00000044942	393277	mrpl45	mitochondrial ribosomal protein L45 [Source:ZFIN;Acc:ZDB-GENE-040426-1041]	798.014	0.817513	0.33914	0.0407773	WT_inj	WT	YES	9.06162	9.51463	9.908	9.70388	9.47783	9.81207	798.014	-0.241587	0.338859	0.678706	mycb_inj	WT_inj	NO
ENSDARG00000063249	572170	mrpl9	mitochondrial ribosomal protein L9 [Source:ZFIN;Acc:ZDB-GENE-070717-4]	650.959	0.792843	0.290404	0.0184814	WT_inj	WT	YES	9.07729	9.09199	9.68421	9.40229	9.31497	9.28243	650.959	-0.419752	0.290378	0.321805	mycb_inj	WT_inj	NO
ENSDARG00000071468	100034614	mrpl54	mitochondrial ribosomal protein L54 [Source:NCBI gene;Acc:100034614]	1109.11	0.777096	0.274225	0.014018	WT_inj	WT	YES	9.52569	9.89083	10.1645	10.2189	10.236	10.321	1109.11	0.137532	0.273548	0.782779	mycb_inj	WT_inj	NO
ENSDARG00000013075	436829	mrpl11	mitochondrial ribosomal protein L11 [Source:ZFIN;Acc:ZDB-GENE-040718-294]	1427.27	0.773894	0.233393	0.00339093	WT_inj	WT	YES	10.1345	10.2667	10.7794	10.5703	10.405	10.5091	1427.27	-0.351138	0.233318	0.297339	mycb_inj	WT_inj	NO
ENSDARG00000092954	552972	mrpl34	mitochondrial ribosomal protein L34 [Source:ZFIN;Acc:ZDB-GENE-070912-582]	1361.14	0.762222	0.250693	0.00783958	WT_inj	WT	YES	10.0227	10.3084	10.7228	10.5725	10.2424	10.3481	1361.14	-0.561431	0.250882	0.0874118	mycb_inj	WT_inj	NO
ENSDARG00000058824	553771	mrpl4	mitochondrial ribosomal protein L4 [Source:NCBI gene;Acc:553771]	1389.47	0.751375	0.226153	0.00332008	WT_inj	WT	YES	10.2508	10.1769	10.6528	10.6972	10.2308	10.4229	1389.47	-0.554797	0.226368	0.0560214	mycb_inj	WT_inj	NO
ENSDARG00000075743	557789	mrpl47	mitochondrial ribosomal protein L47 [Source:ZFIN;Acc:ZDB-GENE-030219-177]	1214.17	0.718359	0.218357	0.00368263	WT_inj	WT	YES	10.0409	10.0355	10.5032	10.4563	10.1602	10.0956	1214.17	-0.56668	0.218683	0.0405556	mycb_inj	WT_inj	NO
ENSDARG00000019222	436674	mrpl24	mitochondrial ribosomal protein L24 [Source:NCBI gene;Acc:436674]	1530.83	0.6536	0.26592	0.0364738	WT_inj	WT	YES	10.1248	10.3707	10.6472	10.6677	10.5089	10.8888	1530.83	0.0910712	0.265575	0.860198	mycb_inj	WT_inj	NO
ENSDARG00000069850	553799	mrpl30	mitochondrial ribosomal protein L30 [Source:ZFIN;Acc:ZDB-GENE-050522-240]	1414.27	0.638492	0.21569	0.00987384	WT_inj	WT	YES	10.12	10.236	10.5494	10.5845	10.6079	10.5346	1414.27	0.00776772	0.215329	0.988646	mycb_inj	WT_inj	NO

## Sheet: mrps
gene_id	entrezgene_id	external_gene_name	description	baseMean.WT2dpi_vs_WTuninj	log2FoldChange.WT2dpi_vs_WTuninj	lfcSE.WT2dpi_vs_WTuninj	stat.WT2dpi_vs_WTuninj	pvalue.WT2dpi_vs_WTuninj	padj.WT2dpi_vs_WTuninj	Condition.WT2dpi_vs_WTuninj	Control.WT2dpi_vs_WTuninj	Call.WT2dpi_vs_WTuninj	log2FoldChange.mych2dpi_vs_WT2dpi	lfcSE.mych2dpi_vs_WT2dpi	stat.mych2dpi_vs_WT2dpi	pvalue.mych2dpi_vs_WT2dpi	padj.mych2dpi_vs_WT2dpi	Condition.mych2dpi_vs_WT2dpi	Control.mych2dpi_vs_WT2dpi	Call.mych2dpi_vs_WT2dpi
ENSDARG00000070985	100073334	mrps21	mitochondrial ribosomal protein S21 [Source:ZFIN;Acc:ZDB-GENE-070615-13]	386.566	1.58557	0.336979	4.70524	2.53573e-06	1.33739e-05	WT.2dpi	WT.uninj	YES	-0.383997	0.333229	-1.15235	0.249177	0.512235	mychMT.2dpi	WT.2dpi	NO
ENSDARG00000075129	556272	mrps11	mitochondrial ribosomal protein S11 [Source:ZFIN;Acc:ZDB-GENE-040724-84]	1072.75	1.53706	0.366542	4.19341	2.74796e-05	0.000116797	WT.2dpi	WT.uninj	YES	-0.975113	0.365807	-2.66565	0.00768403	0.0644622	mychMT.2dpi	WT.2dpi	NO
ENSDARG00000069624	569841	mrps18c	mitochondrial ribosomal protein S18C [Source:ZFIN;Acc:ZDB-GENE-060503-609]	708.293	1.43421	0.344269	4.16595	3.10054e-05	0.000130335	WT.2dpi	WT.uninj	YES	-1.31784	0.343621	-3.83516	0.000125484	0.00407161	mychMT.2dpi	WT.2dpi	YES
ENSDARG00000103198	791211	mrps2	mitochondrial ribosomal protein S2 [Source:ZFIN;Acc:ZDB-GENE-070112-992]	1743.61	1.41945	0.228367	6.21565	5.11124e-10	5.1325e-09	WT.2dpi	WT.uninj	YES	-0.893701	0.227613	-3.9264	8.62267e-05	0.00311549	mychMT.2dpi	WT.2dpi	YES
ENSDARG00000039719	436691	mrps26	mitochondrial ribosomal protein S26 [Source:ZFIN;Acc:ZDB-GENE-040718-115]	1087.82	1.27436	0.274313	4.64565	3.39004e-06	1.74796e-05	WT.2dpi	WT.uninj	YES	-0.868715	0.273502	-3.17627	0.00149181	0.0220163	mychMT.2dpi	WT.2dpi	YES
ENSDARG00000020015	432383	mrps33	mitochondrial ribosomal protein S33 [Source:ZFIN;Acc:ZDB-GENE-040715-6]	1161.91	1.25175	0.317317	3.9448	7.98664e-05	0.000307601	WT.2dpi	WT.uninj	YES	-0.974601	0.316784	-3.07655	0.00209414	0.0276908	mychMT.2dpi	WT.2dpi	YES
ENSDARG00000109289	436758	mrps15	mitochondrial ribosomal protein S15 [Source:NCBI gene;Acc:436758]	1661.34	1.19994	0.2925	4.10236	4.0895e-05	0.000167462	WT.2dpi	WT.uninj	YES	-0.969262	0.292121	-3.31801	0.000906609	0.0158616	mychMT.2dpi	WT.2dpi	YES
ENSDARG00000061505	751681	mrps9	mitochondrial ribosomal protein S9 [Source:ZFIN;Acc:ZDB-GENE-060825-257]	1840.62	1.16127	0.26984	4.30354	1.68093e-05	7.52374e-05	WT.2dpi	WT.uninj	YES	-0.754746	0.26937	-2.8019	0.00508028	0.0493614	mychMT.2dpi	WT.2dpi	YES
ENSDARG00000033973	445221	mrps23	mitochondrial ribosomal protein S23 [Source:ZFIN;Acc:ZDB-GENE-040801-134]	818.898	1.12473	0.263985	4.26058	2.03898e-05	8.92834e-05	WT.2dpi	WT.uninj	YES	-0.911989	0.263161	-3.46551	0.000529217	0.0111076	mychMT.2dpi	WT.2dpi	YES
ENSDARG00000100116	553711	mrps24	mitochondrial ribosomal protein S24 [Source:NCBI gene;Acc:553711]	783.518	1.05959	0.354078	2.99253	0.00276674	0.00751412	WT.2dpi	WT.uninj	YES	-0.48302	0.353175	-1.36765	0.171421	0.417057	mychMT.2dpi	WT.2dpi	NO
ENSDARG00000041538	777746	mrps28	mitochondrial ribosomal protein S28 [Source:ZFIN;Acc:ZDB-GENE-061110-52]	782.834	1.05579	0.297972	3.54326	0.000395209	0.00130987	WT.2dpi	WT.uninj	YES	-0.721771	0.297109	-2.42931	0.0151275	0.098502	mychMT.2dpi	WT.2dpi	NO
ENSDARG00000045913	565937	mrps10	mitochondrial ribosomal protein S10 [Source:NCBI gene;Acc:565937]	841.977	1.01406	0.241997	4.19037	2.78502e-05	0.000118248	WT.2dpi	WT.uninj	YES	-0.521377	0.24077	-2.16546	0.0303526	0.15364	mychMT.2dpi	WT.2dpi	NO
ENSDARG00000039543	751746	mrps6	mitochondrial ribosomal protein S6 [Source:ZFIN;Acc:ZDB-GENE-060825-59]	746.838	0.970401	0.303484	3.19753	0.00138608	0.00403697	WT.2dpi	WT.uninj	YES	-0.615374	0.302601	-2.03362	0.0419904	0.18547	mychMT.2dpi	WT.2dpi	NO
ENSDARG00000054164	553580	mrps17	mitochondrial ribosomal protein S17 [Source:ZFIN;Acc:ZDB-GENE-050522-390]	598.668	0.922101	0.36423	2.53165	0.0113528	0.0264135	WT.2dpi	WT.uninj	YES	-0.488071	0.363294	-1.34346	0.179124	0.427674	mychMT.2dpi	WT.2dpi	NO
ENSDARG00000062209	562703	mrps5	mitochondrial ribosomal protein S5 [Source:ZFIN;Acc:ZDB-GENE-060929-264]	1417.57	0.863859	0.196857	4.38827	1.14258e-05	5.28273e-05	WT.2dpi	WT.uninj	YES	-0.612375	0.196209	-3.12104	0.00180216	0.0251164	mychMT.2dpi	WT.2dpi	YES
ENSDARG00000018073	556778	mrps22	mitochondrial ribosomal protein S22 [Source:ZFIN;Acc:ZDB-GENE-070615-31]	1014.64	0.856365	0.307124	2.78834	0.00529789	0.0134683	WT.2dpi	WT.uninj	YES	-0.801003	0.306748	-2.61127	0.00902065	0.0717377	mychMT.2dpi	WT.2dpi	NO
ENSDARG00000068305	751639	mrps14	mitochondrial ribosomal protein S14 [Source:ZFIN;Acc:ZDB-GENE-060825-75]	751.498	0.839698	0.324229	2.58983	0.00960224	0.0228225	WT.2dpi	WT.uninj	YES	-0.273226	0.323247	-0.845253	0.39797	0.654543	mychMT.2dpi	WT.2dpi	NO
ENSDARG00000057910	795846	mrps34	mitochondrial ribosomal protein S34 [Source:ZFIN;Acc:ZDB-GENE-041114-71]	2197.21	0.836144	0.25795	3.2415	0.00118903	0.00352845	WT.2dpi	WT.uninj	YES	-0.552956	0.257631	-2.14631	0.0318483	0.158439	mychMT.2dpi	WT.2dpi	NO
ENSDARG00000059234	445321	mrps27	mitochondrial ribosomal protein S27 [Source:ZFIN;Acc:ZDB-GENE-040808-39]	1394.62	0.779033	0.278764	2.7946	0.00519642	0.0132352	WT.2dpi	WT.uninj	YES	-0.50524	0.27832	-1.81532	0.0694752	0.247582	mychMT.2dpi	WT.2dpi	NO
ENSDARG00000101622	619204	mrps7	mitochondrial ribosomal protein S7 [Source:NCBI gene;Acc:619204]	1810.48	0.770307	0.276842	2.78248	0.00539448	0.0136949	WT.2dpi	WT.uninj	YES	-0.673435	0.276587	-2.4348	0.0149001	0.0977038	mychMT.2dpi	WT.2dpi	NO
ENSDARG00000057855	407642	mrps31	mitochondrial ribosomal protein S31 [Source:ZFIN;Acc:ZDB-GENE-030131-3715]	1870.42	0.753145	0.259069	2.90712	0.00364777	0.00962076	WT.2dpi	WT.uninj	YES	-0.341455	0.25864	-1.3202	0.18677	0.437587	mychMT.2dpi	WT.2dpi	NO
ENSDARG00000038456	503880	mrps35	mitochondrial ribosomal protein S35 [Source:NCBI gene;Acc:503880]	1639.02	0.740055	0.31377	2.35859	0.0183444	0.0403143	WT.2dpi	WT.uninj	YES	-0.508532	0.313468	-1.62228	0.104744	0.313467	mychMT.2dpi	WT.2dpi	NO
ENSDARG00000007065	550455	mrps18b	mitochondrial ribosomal protein S18B [Source:ZFIN;Acc:ZDB-GENE-050417-278]	935.075	0.680799	0.273889	2.48567	0.0129306	0.0296748	WT.2dpi	WT.uninj	YES	-0.882094	0.273707	-3.22277	0.00126958	0.0199098	mychMT.2dpi	WT.2dpi	YES
ENSDARG00000024465	558080	mrps18a	mitochondrial ribosomal protein S18A [Source:ZFIN;Acc:ZDB-GENE-041210-109]	1407.02	0.617891	0.263314	2.34659	0.018946	0.0414628	WT.2dpi	WT.uninj	YES	-0.69447	0.263101	-2.63956	0.00830146	0.0679488	mychMT.2dpi	WT.2dpi	NO
gene_id	entrezgene_id	external_gene_name	description	baseMean.WT_inj_vs_WT	log2FoldChange.WT_inj_vs_WT	lfcSE.WT_inj_vs_WT	padj.WT_inj_vs_WT	Condition.WT_inj_vs_WT	Control.WT_inj_vs_WT	Call.WT_inj_vs_WT	WT_1.x	WT_2.x	WT_inj_1.x	WT_inj_2.x	mycb_inj_1.x	mycb_inj_2.x	baseMean.mycb_inj_vs_WT_inj	log2FoldChange.mycb_inj_vs_WT_inj	lfcSE.mycb_inj_vs_WT_inj	padj.mycb_inj_vs_WT_inj	Condition.mycb_inj_vs_WT_inj	Control.mycb_inj_vs_WT_inj	Call.mycb_inj_vs_WT_inj
ENSDARG00000033973	445221	mrps23	mitochondrial ribosomal protein S23 [Source:ZFIN;Acc:ZDB-GENE-040801-134]	836.829	1.50526	0.24972	1.82e-08	WT_inj	WT	YES	9.09348	9.15083	9.95873	10.0588	9.67743	9.6685	836.829	-0.53798	0.248344	0.100179	mycb_inj	WT_inj	NO
ENSDARG00000100116	553711	mrps24	mitochondrial ribosomal protein S24 [Source:NCBI gene;Acc:553711]	1052.74	1.28559	0.269784	1.25e-05	WT_inj	WT	YES	9.30642	9.63034	10.2292	10.274	10.1381	10.1024	1052.74	-0.205494	0.268698	0.651156	mycb_inj	WT_inj	NO
ENSDARG00000075129	556272	mrps11	mitochondrial ribosomal protein S11 [Source:ZFIN;Acc:ZDB-GENE-040724-84]	1111.59	1.21712	0.283299	9.57e-05	WT_inj	WT	YES	9.4408	9.8439	10.4688	10.3496	10.0489	10.0361	1111.59	-0.576882	0.282919	0.127863	mycb_inj	WT_inj	NO
ENSDARG00000045913	565937	mrps10	mitochondrial ribosomal protein S10 [Source:NCBI gene;Acc:565937]	706.526	1.0765	0.342777	0.00582607	WT_inj	WT	YES	8.80299	9.28596	9.58793	9.84844	9.43896	9.32511	706.526	-0.54558	0.342508	0.263471	mycb_inj	WT_inj	NO
ENSDARG00000018073	556778	mrps22	mitochondrial ribosomal protein S22 [Source:ZFIN;Acc:ZDB-GENE-070615-31]	1046.35	1.02337	0.277977	0.000998	WT_inj	WT	YES	9.46105	9.73447	10.3431	10.0947	10.011	10.1518	1046.35	-0.224602	0.277377	0.627143	mycb_inj	WT_inj	NO
ENSDARG00000109289	436758	mrps15	mitochondrial ribosomal protein S15 [Source:NCBI gene;Acc:436758]	1237.19	1.01082	0.235087	9.44e-05	WT_inj	WT	YES	9.83812	10.0259	10.5156	10.5994	10.1173	10.1944	1237.19	-0.63911	0.235071	0.0296668	mycb_inj	WT_inj	YES
ENSDARG00000070985	100073334	mrps21	mitochondrial ribosomal protein S21 [Source:ZFIN;Acc:ZDB-GENE-070615-13]	536.315	0.958697	0.34516	0.0163008	WT_inj	WT	YES	8.47354	8.87611	9.15505	9.34188	9.0602	9.12122	536.315	-0.264148	0.344509	0.650279	mycb_inj	WT_inj	NO
ENSDARG00000059234	445321	mrps27	mitochondrial ribosomal protein S27 [Source:ZFIN;Acc:ZDB-GENE-040808-39]	1290.25	0.946641	0.230968	0.000211	WT_inj	WT	YES	9.91087	10.1067	10.6176	10.5735	10.2749	10.2205	1290.25	-0.55267	0.23092	0.0633909	mycb_inj	WT_inj	NO
ENSDARG00000024465	558080	mrps18a	mitochondrial ribosomal protein S18A [Source:ZFIN;Acc:ZDB-GENE-041210-109]	1070.16	0.777144	0.241	0.00451617	WT_inj	WT	YES	9.77552	9.8566	10.3483	10.2178	9.9213	10.0549	1070.16	-0.480485	0.2411	0.139208	mycb_inj	WT_inj	NO
ENSDARG00000054164	553580	mrps17	mitochondrial ribosomal protein S17 [Source:ZFIN;Acc:ZDB-GENE-050522-390]	649.117	0.756967	0.308598	0.0369222	WT_inj	WT	YES	8.99646	9.13969	9.60278	9.42608	9.17496	9.47858	649.117	-0.295592	0.308413	0.552227	mycb_inj	WT_inj	NO
ENSDARG00000069624	569841	mrps18c	mitochondrial ribosomal protein S18C [Source:ZFIN;Acc:ZDB-GENE-060503-609]	828.03	0.747074	0.309081	0.0401558	WT_inj	WT	YES	9.16027	9.60915	9.87649	9.84629	9.74172	9.66617	828.03	-0.251135	0.308889	0.625067	mycb_inj	WT_inj	NO
ENSDARG00000103198	791211	mrps2	mitochondrial ribosomal protein S2 [Source:ZFIN;Acc:ZDB-GENE-070112-992]	1411.43	0.716424	0.259919	0.017229	WT_inj	WT	YES	9.99179	10.3359	10.6978	10.5379	10.4522	10.5394	1411.43	-0.195208	0.259753	0.658313	mycb_inj	WT_inj	NO
ENSDARG00000101622	619204	mrps7	mitochondrial ribosomal protein S7 [Source:NCBI gene;Acc:619204]	1741.31	0.713829	0.223583	0.0049679	WT_inj	WT	YES	10.4473	10.6163	10.9828	10.9793	10.7909	10.5883	1741.31	-0.452083	0.223686	0.132295	mycb_inj	WT_inj	NO
ENSDARG00000039719	436691	mrps26	mitochondrial ribosomal protein S26 [Source:ZFIN;Acc:ZDB-GENE-040718-115]	1155.96	0.66138	0.223205	0.00978999	WT_inj	WT	YES	9.94097	10.0304	10.3914	10.3934	10.0883	10.0479	1155.96	-0.523938	0.223555	0.070416	mycb_inj	WT_inj	NO
ENSDARG00000039543	751746	mrps6	mitochondrial ribosomal protein S6 [Source:ZFIN;Acc:ZDB-GENE-060825-59]	912.792	0.647371	0.255823	0.0306146	WT_inj	WT	YES	9.4737	9.58429	9.99286	9.82918	9.9056	10.0184	912.792	0.0792902	0.255243	0.874177	mycb_inj	WT_inj	NO

## Sheet: eif eef
gene_id	entrezgene_id	external_gene_name	description	baseMean.WT2dpi_vs_WTuninj	log2FoldChange.WT2dpi_vs_WTuninj	lfcSE.WT2dpi_vs_WTuninj	stat.WT2dpi_vs_WTuninj	pvalue.WT2dpi_vs_WTuninj	padj.WT2dpi_vs_WTuninj	Condition.WT2dpi_vs_WTuninj	Control.WT2dpi_vs_WTuninj	Call.WT2dpi_vs_WTuninj	baseMean.mych2dpi_vs_WT2dpi	log2FoldChange.mych2dpi_vs_WT2dpi	lfcSE.mych2dpi_vs_WT2dpi	stat.mych2dpi_vs_WT2dpi	pvalue.mych2dpi_vs_WT2dpi	padj.mych2dpi_vs_WT2dpi	Condition.mych2dpi_vs_WT2dpi	Control.mych2dpi_vs_WT2dpi	Call.mych2dpi_vs_WT2dpi
ENSDARG00000042094	792182	eef2a.1	eukaryotic translation elongation factor 2a, tandem duplicate 1 [Source:ZFIN;Acc:ZDB-GENE-050522-500]	1307.32	4.02114	0.557337	7.21493	5.39634e-13	7.86523e-12	WT.2dpi	WT.uninj	YES	1307.32	-1.71458	0.554996	-3.08935	0.00200595	0.0269711	mychMT.2dpi	WT.2dpi	YES
ENSDARG00000012274	550549	eif4e1c	eukaryotic translation initiation factor 4E family member 1c [Source:ZFIN;Acc:ZDB-GENE-050417-398]	7936.25	3.3667	0.30513	11.0336	2.63017e-28	1.4451e-26	WT.2dpi	WT.uninj	YES	7936.25	-0.993249	0.304424	-3.26271	0.00110351	0.018136	mychMT.2dpi	WT.2dpi	YES
ENSDARG00000092115	386634	eif4a1a	eukaryotic translation initiation factor 4A1A [Source:ZFIN;Acc:ZDB-GENE-031030-2]	32249.9	3.00698	0.226715	13.2632	3.78149e-40	4.12182e-38	WT.2dpi	WT.uninj	YES	32249.9	-0.771925	0.226514	-3.40784	0.000654789	0.0127316	mychMT.2dpi	WT.2dpi	YES
ENSDARG00000020850	30516	eef1a1l1	eukaryotic translation elongation factor 1 alpha 1, like 2 [Source:ZFIN;Acc:ZDB-GENE-050706-188]	301842	3.00624	0.215741	13.9345	3.90914e-44	5.11315e-42	WT.2dpi	WT.uninj	YES	301842	-0.896853	0.215719	-4.1575	3.21748e-05	0.00152512	mychMT.2dpi	WT.2dpi	YES
ENSDARG00000102452	445306	eif3ha	eukaryotic translation initiation factor 3, subunit H, a [Source:NCBI gene;Acc:445306]	5716.78	2.96848	0.267517	11.0964	1.30573e-28	7.39449e-27	WT.2dpi	WT.uninj	YES	5716.78	-1.01923	0.266689	-3.82178	0.000132494	0.00420273	mychMT.2dpi	WT.2dpi	YES
ENSDARG00000056186	406546	eif5a2	eukaryotic translation initiation factor 5A2 [Source:ZFIN;Acc:ZDB-GENE-040426-2405]	19596.7	2.92508	0.226248	12.9287	3.1016e-38	2.99438e-36	WT.2dpi	WT.uninj	YES	19596.7	-1.04201	0.225968	-4.61131	4.00142e-06	0.000322807	mychMT.2dpi	WT.2dpi	YES
ENSDARG00000100371	326929	eef2b	eukaryotic translation elongation factor 2b [Source:ZFIN;Acc:ZDB-GENE-030131-5128]	197228	2.78594	0.211858	13.1501	1.70036e-39	1.77697e-37	WT.2dpi	WT.uninj	YES	197228	-0.937934	0.21183	-4.42777	9.52143e-06	0.000607489	mychMT.2dpi	WT.2dpi	YES
ENSDARG00000005827	321807	eif2s1a	eukaryotic translation initiation factor 2, subunit 1 alpha a [Source:ZFIN;Acc:ZDB-GENE-030131-526]	4630.84	2.63005	0.227676	11.5517	7.23748e-31	4.68794e-29	WT.2dpi	WT.uninj	YES	4630.84	-0.816459	0.226664	-3.60206	0.000315702	0.00771102	mychMT.2dpi	WT.2dpi	YES
ENSDARG00000053047	324365	eif2s2	eukaryotic translation initiation factor 2, subunit 2 beta [Source:ZFIN;Acc:ZDB-GENE-030131-3085]	11463.1	2.56549	0.220827	11.6176	3.35385e-31	2.22209e-29	WT.2dpi	WT.uninj	YES	11463.1	-0.879618	0.220438	-3.99033	6.59815e-05	0.00252779	mychMT.2dpi	WT.2dpi	YES
ENSDARG00000041607	324490	eif4ebp3l	eukaryotic translation initiation factor 4E binding protein 3, like [Source:NCBI gene;Acc:324490]	4013.5	2.54914	0.320065	7.96444	1.65978e-15	3.2025e-14	WT.2dpi	WT.uninj	YES	4013.5	-1.47636	0.319538	-4.62031	3.83176e-06	0.000314724	mychMT.2dpi	WT.2dpi	YES
ENSDARG00000059654	796380	eif3ba	eukaryotic translation initiation factor 3, subunit Ba [Source:ZFIN;Acc:ZDB-GENE-030131-2748]	17809.9	2.3492	0.184943	12.7023	5.74198e-37	5.22031e-35	WT.2dpi	WT.uninj	YES	17809.9	-0.870708	0.184689	-4.71445	2.4236e-06	0.00022754	mychMT.2dpi	WT.2dpi	YES
ENSDARG00000020232	386850	eif6	eukaryotic translation initiation factor 6 [Source:NCBI gene;Acc:386850]	3902.37	2.32498	0.291081	7.98739	1.37822e-15	2.68673e-14	WT.2dpi	WT.uninj	YES	3902.37	-1.05813	0.290467	-3.64286	0.000269627	0.00691796	mychMT.2dpi	WT.2dpi	YES
ENSDARG00000068289	550245	eif3k	eukaryotic translation initiation factor 3, subunit K [Source:NCBI gene;Acc:550245]	2064.24	2.31695	0.303103	7.6441	2.10405e-14	3.59071e-13	WT.2dpi	WT.uninj	YES	2064.24	-0.996259	0.301971	-3.29919	0.000969646	0.0165858	mychMT.2dpi	WT.2dpi	YES
ENSDARG00000056119	195822	eef1g	eukaryotic translation elongation factor 1 gamma [Source:NCBI gene;Acc:195822]	38767.4	2.31103	0.222503	10.3865	2.85535e-25	1.25573e-23	WT.2dpi	WT.uninj	YES	38767.4	-0.986449	0.222416	-4.43515	9.20065e-06	0.000589643	mychMT.2dpi	WT.2dpi	YES
ENSDARG00000044521	335370563160	eef1b2	eukaryotic translation elongation factor 1 beta 2 [Source:ZFIN;Acc:ZDB-GENE-030131-7310]	13309.5	2.26998	0.24378	9.3116	1.2592e-20	4.00769e-19	WT.2dpi	WT.uninj	YES	13309.5	-0.930541	0.243554	-3.82067	0.000133089	0.00421364	mychMT.2dpi	WT.2dpi	YES
ENSDARG00000090697	325102	eif3ea	eukaryotic translation initiation factor 3, subunit E, a [Source:NCBI gene;Acc:325102]	11284.1	2.20713	0.232617	9.48826	2.34918e-21	7.87226e-20	WT.2dpi	WT.uninj	YES	11284.1	-0.967176	0.232357	-4.16245	3.14852e-05	0.00150519	mychMT.2dpi	WT.2dpi	YES
ENSDARG00000042065	568904	eef2a.2	eukaryotic translation elongation factor 2a, tandem duplicate 2 [Source:ZFIN;Acc:ZDB-GENE-050208-348]	350.988	2.11401	0.48701	4.34079	1.41971e-05	6.45365e-05	WT.2dpi	WT.uninj	YES	350.988	0.310646	0.481779	0.64479	0.519064	0.746093	mychMT.2dpi	WT.2dpi	NO
ENSDARG00000093182	565338	eif2ak1	eukaryotic translation initiation factor 2-alpha kinase 1 [Source:ZFIN;Acc:ZDB-GENE-061013-268]	1679.31	2.09047	0.308857	6.76841	1.30202e-11	1.6345e-10	WT.2dpi	WT.uninj	YES	1679.31	-0.294751	0.307284	-0.959211	0.337452	0.599328	mychMT.2dpi	WT.2dpi	NO
ENSDARG00000053370	406823	eif3jb	eukaryotic translation initiation factor 3, subunit Jb [Source:NCBI gene;Acc:406823]	2408.75	2.06293	0.292795	7.04562	1.84633e-12	2.53265e-11	WT.2dpi	WT.uninj	YES	2408.75	-0.847311	0.291932	-2.90242	0.00370288	0.0400867	mychMT.2dpi	WT.2dpi	YES
ENSDARG00000013931	334626	eif3m	eukaryotic translation initiation factor 3, subunit M [Source:NCBI gene;Acc:334626]	6569.15	2.05671	0.23834	8.62929	6.17318e-18	1.52442e-16	WT.2dpi	WT.uninj	YES	6569.15	-0.859943	0.237942	-3.6141	0.000301398	0.00747085	mychMT.2dpi	WT.2dpi	YES
ENSDARG00000102291	565501	eef1da	eukaryotic translation elongation factor 1 delta a (guanine nucleotide exchange protein) [Source:ZFIN;Acc:ZDB-GENE-040426-2740]	5404.26	2.04472	0.259841	7.86913	3.57113e-15	6.63014e-14	WT.2dpi	WT.uninj	YES	5404.26	-1.18749	0.259488	-4.57628	4.73316e-06	0.000366002	mychMT.2dpi	WT.2dpi	YES
ENSDARG00000017235	406464	eif5a	eukaryotic translation initiation factor 5A [Source:ZFIN;Acc:ZDB-GENE-040426-2229]	24601.6	2.01006	0.19276	10.4277	1.85226e-25	8.19929e-24	WT.2dpi	WT.uninj	YES	24601.6	-0.954856	0.192638	-4.95672	7.16914e-07	8.65454e-05	mychMT.2dpi	WT.2dpi	YES
ENSDARG00000052178	321564	eif2s1b	eukaryotic translation initiation factor 2, subunit 1 alpha b [Source:ZFIN;Acc:ZDB-GENE-030131-283]	6508.33	1.97431	0.250476	7.88224	3.21562e-15	5.99757e-14	WT.2dpi	WT.uninj	YES	6508.33	-0.797032	0.250112	-3.1867	0.00143905	0.0214948	mychMT.2dpi	WT.2dpi	YES
ENSDARG00000077533	557270	eif3f	eukaryotic translation initiation factor 3, subunit F [Source:ZFIN;Acc:ZDB-GENE-100215-2]	6949.04	1.86594	0.246753	7.56198	3.96976e-14	6.61866e-13	WT.2dpi	WT.uninj	YES	6949.04	-0.927799	0.246467	-3.7644	0.000166951	0.00488907	mychMT.2dpi	WT.2dpi	YES
ENSDARG00000101061	573991	eif2a	eukaryotic translation initiation factor 2A [Source:NCBI gene;Acc:573991]	2769.95	1.83471	0.222904	8.23094	1.85753e-16	3.97672e-15	WT.2dpi	WT.uninj	YES	2769.95	-0.706346	0.222002	-3.18171	0.00146407	0.0217216	mychMT.2dpi	WT.2dpi	YES
ENSDARG00000006200	572435	eif4g1a	eukaryotic translation initiation factor 4 gamma, 1a [Source:ZFIN;Acc:ZDB-GENE-070112-702]	23147.3	1.83241	0.221471	8.27384	1.29709e-16	2.81554e-15	WT.2dpi	WT.uninj	YES	23147.3	-0.672305	0.22136	-3.03716	0.0023882	0.0301082	mychMT.2dpi	WT.2dpi	YES
ENSDARG00000017445	406263	eif3i	eukaryotic translation initiation factor 3, subunit I [Source:NCBI gene;Acc:406263]	11717.9	1.79196	0.214642	8.34858	6.90867e-17	1.54428e-15	WT.2dpi	WT.uninj	YES	11717.9	-0.812095	0.214443	-3.78699	0.00015248	0.00460831	mychMT.2dpi	WT.2dpi	YES
ENSDARG00000101082	406402	eif3s6ip	eukaryotic translation initiation factor 3, subunit 6 interacting protein [Source:NCBI gene;Acc:406402]	12036.4	1.77174	0.184509	9.60249	7.80377e-22	2.73726e-20	WT.2dpi	WT.uninj	YES	12036.4	-0.873228	0.184294	-4.73824	2.15579e-06	0.000206505	mychMT.2dpi	WT.2dpi	YES
ENSDARG00000020377	323453	eif4g2a	eukaryotic translation initiation factor 4, gamma 2a [Source:ZFIN;Acc:ZDB-GENE-030131-2173]	9159.11	1.6972	0.212418	7.9899	1.35044e-15	2.63765e-14	WT.2dpi	WT.uninj	YES	9159.11	-0.317783	0.212101	-1.49826	0.134066	0.362667	mychMT.2dpi	WT.2dpi	NO
ENSDARG00000091402	415150	eif2b1	eukaryotic translation initiation factor 2B, subunit 1 alpha [Source:ZFIN;Acc:ZDB-GENE-040625-25]	1654.32	1.69516	0.23852	7.10701	1.18583e-12	1.65461e-11	WT.2dpi	WT.uninj	YES	1654.32	-0.883402	0.237447	-3.72042	0.000198894	0.00563209	mychMT.2dpi	WT.2dpi	YES
ENSDARG00000008292	327341	eif2s3	eukaryotic translation initiation factor 2, subunit 3 gamma [Source:NCBI gene;Acc:327341]	16558.2	1.66839	0.208595	7.99824	1.26211e-15	2.47227e-14	WT.2dpi	WT.uninj	YES	16558.2	-0.799925	0.208466	-3.83719	0.000124449	0.00404701	mychMT.2dpi	WT.2dpi	YES
ENSDARG00000018106	394049	eif2b3	eukaryotic translation initiation factor 2B, subunit 3 gamma [Source:ZFIN;Acc:ZDB-GENE-040426-1039]	1935.84	1.63085	0.230862	7.06419	1.6156e-12	2.2282e-11	WT.2dpi	WT.uninj	YES	1935.84	-0.463793	0.229681	-2.01929	0.043457	0.189307	mychMT.2dpi	WT.2dpi	NO
ENSDARG00000040584	404619	eef1akmt1	EEF1A lysine methyltransferase 1 [Source:NCBI gene;Acc:404619]	496.918	1.54753	0.363999	4.25148	2.12367e-05	9.24925e-05	WT.2dpi	WT.uninj	YES	496.918	-1.06752	0.362518	-2.94475	0.00323217	0.0368084	mychMT.2dpi	WT.2dpi	YES
ENSDARG00000010194	336619	eif4bb	eukaryotic translation initiation factor 4Bb [Source:ZFIN;Acc:ZDB-GENE-030131-8563]	10638.9	1.52386	0.222304	6.85486	7.13826e-12	9.24145e-11	WT.2dpi	WT.uninj	YES	10638.9	-0.803091	0.222146	-3.61515	0.000300176	0.00746648	mychMT.2dpi	WT.2dpi	YES
ENSDARG00000042252	402996	eif4h	eukaryotic translation initiation factor 4h [Source:ZFIN;Acc:ZDB-GENE-010328-19]	6494.63	1.48904	0.183542	8.11279	4.94723e-16	1.00501e-14	WT.2dpi	WT.uninj	YES	6494.63	-0.640483	0.183193	-3.49622	0.000471891	0.0101778	mychMT.2dpi	WT.2dpi	YES
ENSDARG00000012603	394189	eif3ja	eukaryotic translation initiation factor 3, subunit Ja [Source:NCBI gene;Acc:394189]	6878.38	1.4553	0.265504	5.48126	4.22304e-08	3.12132e-07	WT.2dpi	WT.uninj	YES	6878.38	0.0462709	0.26518	0.174488	0.861482	0.941185	mychMT.2dpi	WT.2dpi	NO
ENSDARG00000016889	393974	eif3g	eukaryotic translation initiation factor 3, subunit G [Source:NCBI gene;Acc:393974]	6908.42	1.43309	0.237695	6.0291	1.64873e-09	1.53121e-08	WT.2dpi	WT.uninj	YES	6908.42	-0.906465	0.237512	-3.8165	0.000135358	0.00425159	mychMT.2dpi	WT.2dpi	YES
ENSDARG00000013274	493617	eif4eb	eukaryotic translation initiation factor 4eb [Source:ZFIN;Acc:ZDB-GENE-041121-14]	605.09	1.40164	0.494917	2.83207	0.00462474	0.0119121	WT.2dpi	WT.uninj	YES	605.09	-0.209204	0.493689	-0.423756	0.671744	0.844472	mychMT.2dpi	WT.2dpi	NO
ENSDARG00000016548	561194	eif5b	eukaryotic translation initiation factor 5B [Source:ZFIN;Acc:ZDB-GENE-050208-20]	8919.86	1.38009	0.192685	7.16242	7.92631e-13	1.12929e-11	WT.2dpi	WT.uninj	YES	8919.86	-0.579891	0.192461	-3.01303	0.0025865	0.0316799	mychMT.2dpi	WT.2dpi	NO
ENSDARG00000043608	799566	eif4ebp1	eukaryotic translation initiation factor 4E binding protein 1 [Source:ZFIN;Acc:ZDB-GENE-030131-2332]	2398.91	1.35015	0.218435	6.18101	6.3693e-10	6.29909e-09	WT.2dpi	WT.uninj	YES	2398.91	-0.612345	0.217754	-2.8121	0.00492193	0.0483311	mychMT.2dpi	WT.2dpi	YES
ENSDARG00000003681	322256	eif5	eukaryotic translation initiation factor 5 [Source:ZFIN;Acc:ZDB-GENE-030131-975]	16418.2	1.34836	0.162697	8.2876	1.1556e-16	2.53283e-15	WT.2dpi	WT.uninj	YES	16418.2	-0.652315	0.162564	-4.01267	6.00363e-05	0.00238158	mychMT.2dpi	WT.2dpi	YES
ENSDARG00000021257	336498	eif3d	eukaryotic translation initiation factor 3, subunit D [Source:NCBI gene;Acc:336498]	18146.1	1.30161	0.201966	6.44468	1.15842e-10	1.28268e-09	WT.2dpi	WT.uninj	YES	18146.1	-0.840196	0.201891	-4.16163	3.15991e-05	0.00150634	mychMT.2dpi	WT.2dpi	YES
ENSDARG00000076815	327515	eif3s10	eukaryotic translation initiation factor 3, subunit 10 (theta) [Source:NCBI gene;Acc:327515]	29833.9	1.27652	0.143745	8.88041	6.66155e-19	1.80075e-17	WT.2dpi	WT.uninj	YES	29833.9	-0.565913	0.143663	-3.93917	8.1763e-05	0.00300215	mychMT.2dpi	WT.2dpi	NO
ENSDARG00000057912	322599	eif1axb	eukaryotic translation initiation factor 1A X-linked b [Source:ZFIN;Acc:ZDB-GENE-030131-1319]	11204.3	1.27402	0.218643	5.82696	5.6447e-09	4.82065e-08	WT.2dpi	WT.uninj	YES	11204.3	-0.606103	0.218509	-2.77381	0.00554039	0.0522291	mychMT.2dpi	WT.2dpi	NO
ENSDARG00000102978	394053	eif4a3	eukaryotic translation initiation factor 4A3 [Source:NCBI gene;Acc:394053]	8398.47	1.27372	0.215091	5.92175	3.1853e-09	2.83613e-08	WT.2dpi	WT.uninj	YES	8398.47	-0.658978	0.214918	-3.06619	0.00216806	0.0282673	mychMT.2dpi	WT.2dpi	YES
ENSDARG00000077012	79380	eif4ea	eukaryotic translation initiation factor 4ea [Source:NCBI gene;Acc:79380]	1417.71	1.17761	0.228003	5.16492	2.40545e-07	1.54378e-06	WT.2dpi	WT.uninj	YES	1417.71	-0.395709	0.226927	-1.74377	0.0811988	0.272233	mychMT.2dpi	WT.2dpi	NO
ENSDARG00000029003	450062	eif1axa	eukaryotic translation initiation factor 1A X-linked a [Source:ZFIN;Acc:ZDB-GENE-041010-185]	1777.75	1.17053	0.295423	3.9622	7.42634e-05	0.000287936	WT.2dpi	WT.uninj	YES	1777.75	-0.673939	0.29494	-2.285	0.0223127	0.126099	mychMT.2dpi	WT.2dpi	NO
ENSDARG00000003032	399484	eif4a1b	eukaryotic translation initiation factor 4A1B [Source:ZFIN;Acc:ZDB-GENE-040120-6]	21414.4	1.14384	0.189253	6.04398	1.50356e-09	1.40541e-08	WT.2dpi	WT.uninj	YES	21414.4	-0.367665	0.189167	-1.9436	0.0519434	0.20917	mychMT.2dpi	WT.2dpi	NO
ENSDARG00000016443	334234	eif3c	eukaryotic translation initiation factor 3, subunit C [Source:NCBI gene;Acc:334234]	26036.6	1.02895	0.141366	7.27861	3.3727e-13	5.04264e-12	WT.2dpi	WT.uninj	YES	26036.6	-0.773434	0.141312	-5.47323	4.419e-08	8.82748e-06	mychMT.2dpi	WT.2dpi	YES
ENSDARG00000012929	394137	eif2d	eukaryotic translation initiation factor 2D [Source:ZFIN;Acc:ZDB-GENE-040426-1226]	1161.88	1.02285	0.259383	3.94338	8.03408e-05	0.00030931	WT.2dpi	WT.uninj	YES	1161.88	-0.40077	0.258448	-1.55068	0.120978	0.340491	mychMT.2dpi	WT.2dpi	NO
ENSDARG00000074995	563613	eif2b5	eukaryotic translation initiation factor 2B, subunit 5 epsilon [Source:ZFIN;Acc:ZDB-GENE-030131-5364]	2710.73	0.985435	0.22489	4.38185	1.17677e-05	5.41853e-05	WT.2dpi	WT.uninj	YES	2710.73	-0.328792	0.224407	-1.46516	0.142878	0.375783	mychMT.2dpi	WT.2dpi	NO
ENSDARG00000016280	393440	eif1ad	eukaryotic translation initiation factor 1A domain containing [Source:NCBI gene;Acc:393440]	1470.99	0.954982	0.337462	2.8299	0.00465631	0.0119845	WT.2dpi	WT.uninj	YES	1470.99	-1.06406	0.337313	-3.15451	0.00160771	0.0232127	mychMT.2dpi	WT.2dpi	YES
ENSDARG00000029445	393273	eif1b	eukaryotic translation initiation factor 1B [Source:ZFIN;Acc:ZDB-GENE-040426-1109]	9399.75	0.90244	0.235854	3.82627	0.0001301	0.000478614	WT.2dpi	WT.uninj	YES	9399.75	-0.613598	0.235768	-2.60255	0.0092534	0.0728304	mychMT.2dpi	WT.2dpi	NO
ENSDARG00000071774	565440	eef1e1	eukaryotic translation elongation factor 1 epsilon 1 [Source:ZFIN;Acc:ZDB-GENE-030131-4949]	1181.95	0.834061	0.235277	3.54501	0.000392601	0.00130144	WT.2dpi	WT.uninj	YES	1181.95	-0.383499	0.234462	-1.63566	0.101911	0.308066	mychMT.2dpi	WT.2dpi	NO
ENSDARG00000031819	386945	eif4ebp2	eukaryotic translation initiation factor 4E binding protein 2 [Source:ZFIN;Acc:ZDB-GENE-031118-83]	12475.3	0.803472	0.198415	4.04946	5.13357e-05	0.000206299	WT.2dpi	WT.uninj	YES	12475.3	-0.554024	0.198343	-2.79326	0.00521793	0.0502047	mychMT.2dpi	WT.2dpi	NO
ENSDARG00000041397	405839	eif2b2	eukaryotic translation initiation factor 2B, subunit 2 beta [Source:ZFIN;Acc:ZDB-GENE-040426-2605]	2032.12	0.781925	0.265816	2.9416	0.00326518	0.00871947	WT.2dpi	WT.uninj	YES	2032.12	-0.582171	0.265528	-2.1925	0.0283432	0.147508	mychMT.2dpi	WT.2dpi	NO
ENSDARG00000030053	560745	eef1db	eukaryotic translation elongation factor 1 delta b (guanine nucleotide exchange protein) [Source:ZFIN;Acc:ZDB-GENE-030131-6544]	7577.12	0.769637	0.197605	3.89482	9.82724e-05	0.000370812	WT.2dpi	WT.uninj	YES	7577.12	-0.416238	0.19747	-2.10785	0.0350438	0.166979	mychMT.2dpi	WT.2dpi	NO
ENSDARG00000057167	334618	eif4g2b	eukaryotic translation initiation factor 4, gamma 2b [Source:ZFIN;Acc:ZDB-GENE-030131-6550]	15510	0.746338	0.167971	4.44326	8.86059e-06	4.18838e-05	WT.2dpi	WT.uninj	YES	15510	-0.268488	0.16788	-1.59928	0.109758	0.321982	mychMT.2dpi	WT.2dpi	NO
ENSDARG00000002549	561049	eif3eb	eukaryotic translation initiation factor 3, subunit E, b [Source:NCBI gene;Acc:561049]	2078.67	0.686291	0.260453	2.63499	0.00841399	0.0203247	WT.2dpi	WT.uninj	YES	2078.67	-0.182497	0.260035	-0.701818	0.482793	0.720272	mychMT.2dpi	WT.2dpi	NO
ENSDARG00000015835	393732	eif4e2rs1	eukaryotic translation initiation factor 4E family member 2 related sequence 1 [Source:ZFIN;Acc:ZDB-GENE-040426-1728]	2299.12	0.604806	0.236383	2.55859	0.0105099	0.0246731	WT.2dpi	WT.uninj	YES	2299.12	-0.477008	0.236139	-2.02003	0.04338	0.189118	mychMT.2dpi	WT.2dpi	NO
gene_id	entrezgene_id	external_gene_name	description	baseMean.WT_inj_vs_WT	log2FoldChange.WT_inj_vs_WT	lfcSE.WT_inj_vs_WT	padj.WT_inj_vs_WT	Condition.WT_inj_vs_WT	Control.WT_inj_vs_WT	Call.WT_inj_vs_WT	WT_1.x	WT_2.x	WT_inj_1.x	WT_inj_2.x	mycb_inj_1.x	mycb_inj_2.x	baseMean.mycb_inj_vs_WT_inj	log2FoldChange.mycb_inj_vs_WT_inj	lfcSE.mycb_inj_vs_WT_inj	padj.mycb_inj_vs_WT_inj	Condition.mycb_inj_vs_WT_inj	Control.mycb_inj_vs_WT_inj	Call.mycb_inj_vs_WT_inj
ENSDARG00000056186	406546	eif5a2	eukaryotic translation initiation factor 5A2 [Source:ZFIN;Acc:ZDB-GENE-040426-2405]	23648.5	2.78402	0.182275	2.25e-50	WT_inj	WT	YES	13.1609	13.1369	14.9442	14.7624	14.4244	14.6956	23648.5	-0.419965	0.181927	0.0755775	mycb_inj	WT_inj	NO
ENSDARG00000012274	550549	eif4e1c	eukaryotic translation initiation factor 4E family member 1c [Source:ZFIN;Acc:ZDB-GENE-050417-398]	6603.4	2.73659	0.192446	1.03e-43	WT_inj	WT	YES	11.4484	11.4608	13.2591	13.0557	12.3252	12.5648	6603.4	-1.04823	0.191661	9.51e-07	mycb_inj	WT_inj	YES
ENSDARG00000020850	30516	eef1a1l1	eukaryotic translation elongation factor 1 alpha 1, like 2 [Source:ZFIN;Acc:ZDB-GENE-050706-188]	202295	2.5627	0.160354	4.01e-55	WT_inj	WT	YES	16.3518	16.4927	18.0269	18.0158	17.4908	17.6415	202295	-0.664611	0.16032	0.000345	mycb_inj	WT_inj	YES
ENSDARG00000102452	445306	eif3ha	eukaryotic translation initiation factor 3, subunit H, a [Source:NCBI gene;Acc:445306]	4964.01	2.45195	0.206666	1.43e-30	WT_inj	WT	YES	11.0648	11.2694	12.7572	12.6381	12.0274	12.2541	4964.01	-0.8182	0.205842	0.000653	mycb_inj	WT_inj	YES
ENSDARG00000092115	386634	eif4a1a	eukaryotic translation initiation factor 4A1A [Source:ZFIN;Acc:ZDB-GENE-031030-2]	26754.7	2.42002	0.199513	6.25e-32	WT_inj	WT	YES	13.5798	13.5929	15.1019	15.1143	14.4081	14.8124	26754.7	-0.701993	0.199347	0.00307675	mycb_inj	WT_inj	YES
ENSDARG00000100371	326929	eef2b	eukaryotic translation elongation factor 2b [Source:ZFIN;Acc:ZDB-GENE-030131-5128]	121634	2.1872	0.169491	4.58e-36	WT_inj	WT	YES	15.8533	16.0517	17.3516	17.3491	16.6097	16.7529	121634	-0.990154	0.169465	1.37e-07	mycb_inj	WT_inj	YES
ENSDARG00000041607	324490	eif4ebp3l	eukaryotic translation initiation factor 4E binding protein 3, like [Source:NCBI gene;Acc:324490]	2123.79	2.14954	0.196423	4.1e-26	WT_inj	WT	YES	10.2407	10.2255	11.5815	11.6026	10.4104	10.5492	2123.79	-1.7165	0.196302	4.54e-16	mycb_inj	WT_inj	YES
ENSDARG00000020232	386850	eif6	eukaryotic translation initiation factor 6 [Source:NCBI gene;Acc:386850]	3066.93	2.0543	0.207084	1.4e-21	WT_inj	WT	YES	10.6472	10.7604	12.1092	11.8409	11.4283	11.4996	3066.93	-0.781651	0.206244	0.00125834	mycb_inj	WT_inj	YES
ENSDARG00000056119	195822	eef1g	eukaryotic translation elongation factor 1 gamma [Source:NCBI gene;Acc:195822]	44726.8	2.02031	0.168628	3.61e-31	WT_inj	WT	YES	14.4011	14.6008	15.8205	15.7189	15.5192	15.4621	44726.8	-0.414557	0.168533	0.054912	mycb_inj	WT_inj	NO
ENSDARG00000013274	493617	eif4eb	eukaryotic translation initiation factor 4eb [Source:ZFIN;Acc:ZDB-GENE-041121-14]	539.039	2.01413	0.304318	5.03e-10	WT_inj	WT	YES	8.17576	8.18473	9.37055	9.18306	9.24737	9.11526	539.039	-0.156059	0.299621	0.774055	mycb_inj	WT_inj	NO
ENSDARG00000042094	792182	eef2a.1	eukaryotic translation elongation factor 2a, tandem duplicate 1 [Source:ZFIN;Acc:ZDB-GENE-050522-500]	406.731	1.93115	0.42306	3.06e-05	WT_inj	WT	YES	8.16259	7.602	9.09602	8.99184	8.5188	8.29024	406.731	-1.01641	0.421656	0.0611463	mycb_inj	WT_inj	NO
ENSDARG00000044521	335371000000	eef1b2	eukaryotic translation elongation factor 1 beta 2 [Source:ZFIN;Acc:ZDB-GENE-030131-7310]	16338.6	1.90513	0.173033	1.99e-26	WT_inj	WT	YES	13.0659	13.2311	14.4318	14.265	13.9312	14.0091	16338.6	-0.567527	0.172839	0.00640061	mycb_inj	WT_inj	NO
ENSDARG00000059654	796380	eif3ba	eukaryotic translation initiation factor 3, subunit Ba [Source:ZFIN;Acc:ZDB-GENE-030131-2748]	12960.3	1.77046	0.149575	1.96e-30	WT_inj	WT	YES	12.9383	12.9279	14.0978	14.0062	13.5833	13.5153	12960.3	-0.758183	0.149388	6.52e-06	mycb_inj	WT_inj	YES
ENSDARG00000053370	406823	eif3jb	eukaryotic translation initiation factor 3, subunit Jb [Source:NCBI gene;Acc:406823]	3153.63	1.76192	0.220236	2.8e-14	WT_inj	WT	YES	10.8377	10.9695	12.1167	11.9028	11.3433	11.6079	3153.63	-0.803546	0.219776	0.00198318	mycb_inj	WT_inj	YES
ENSDARG00000090697	325102	eif3ea	eukaryotic translation initiation factor 3, subunit E, a [Source:NCBI gene;Acc:325102]	10256.8	1.7553	0.154441	4.13e-28	WT_inj	WT	YES	12.4835	12.5685	13.6592	13.5817	13.36	13.4002	10256.8	-0.361344	0.15409	0.07021	mycb_inj	WT_inj	NO
ENSDARG00000101061	573991	eif2a	eukaryotic translation initiation factor 2A [Source:NCBI gene;Acc:573991]	2176.95	1.73787	0.225904	2.94e-13	WT_inj	WT	YES	10.2607	10.5359	11.5591	11.4276	10.8962	10.9038	2176.95	-0.910463	0.225396	0.000513	mycb_inj	WT_inj	YES
ENSDARG00000017235	406464	eif5a	eukaryotic translation initiation factor 5A [Source:ZFIN;Acc:ZDB-GENE-040426-2229]	21607.4	1.72973	0.182332	8.66e-20	WT_inj	WT	YES	13.6087	13.6411	14.7202	14.7145	14.2495	14.5634	21607.4	-0.446144	0.182208	0.0563045	mycb_inj	WT_inj	NO
ENSDARG00000053047	324365	eif2s2	eukaryotic translation initiation factor 2, subunit 2 beta [Source:ZFIN;Acc:ZDB-GENE-030131-3085]	9736	1.67506	0.205091	7.42e-15	WT_inj	WT	YES	12.367	12.6447	13.575	13.5772	13.1151	13.3533	9736	-0.500264	0.204882	0.0571259	mycb_inj	WT_inj	NO
ENSDARG00000077533	557270	eif3f	eukaryotic translation initiation factor 3, subunit F [Source:ZFIN;Acc:ZDB-GENE-100215-2]	8174.82	1.64416	0.188726	8.36e-17	WT_inj	WT	YES	12.207	12.4018	13.4183	13.2777	12.8506	13.0146	8174.82	-0.623165	0.188504	0.00598374	mycb_inj	WT_inj	YES
ENSDARG00000005827	321807	eif2s1a	eukaryotic translation initiation factor 2, subunit 1 alpha a [Source:ZFIN;Acc:ZDB-GENE-030131-526]	2701.07	1.61036	0.208534	2.36e-13	WT_inj	WT	YES	10.5968	10.8112	11.7375	11.6768	11.3335	11.4679	2701.07	-0.463436	0.207833	0.088788	mycb_inj	WT_inj	NO
ENSDARG00000068289	550245	eif3k	eukaryotic translation initiation factor 3, subunit K [Source:NCBI gene;Acc:550245]	2260.18	1.58479	0.227213	4.91e-11	WT_inj	WT	YES	10.4106	10.5442	11.4972	11.4286	10.9488	11.2546	2260.18	-0.534604	0.22655	0.0681297	mycb_inj	WT_inj	NO
ENSDARG00000102291	565501	eef1da	eukaryotic translation elongation factor 1 delta a (guanine nucleotide exchange protein) [Source:ZFIN;Acc:ZDB-GENE-040426-2740]	5601.8	1.56321	0.175462	1.57e-17	WT_inj	WT	YES	11.7104	11.7664	12.8023	12.6114	12.564	12.5072	5601.8	-0.264198	0.174984	0.295223	mycb_inj	WT_inj	NO
ENSDARG00000093182	565338	eif2ak1	eukaryotic translation initiation factor 2-alpha kinase 1 [Source:ZFIN;Acc:ZDB-GENE-061013-268]	929.924	1.54114	0.253516	1.36e-08	WT_inj	WT	YES	9.2662	9.33649	10.2625	10.1982	9.58306	9.77649	929.924	-0.870604	0.252866	0.00394742	mycb_inj	WT_inj	YES
ENSDARG00000052178	321564	eif2s1b	eukaryotic translation initiation factor 2, subunit 1 alpha b [Source:ZFIN;Acc:ZDB-GENE-030131-283]	5296.94	1.52324	0.174325	6.78e-17	WT_inj	WT	YES	11.6801	11.8075	12.7647	12.6388	12.3047	12.3478	5296.94	-0.572433	0.174001	0.00628199	mycb_inj	WT_inj	NO
ENSDARG00000101082	406402	eif3s6ip	eukaryotic translation initiation factor 3, subunit 6 interacting protein [Source:NCBI gene;Acc:406402]	9398.18	1.52257	0.166918	2.4e-18	WT_inj	WT	YES	12.5236	12.6672	13.551	13.5783	13.0267	13.1444	9398.18	-0.723777	0.166774	0.000161	mycb_inj	WT_inj	YES
ENSDARG00000013931	334626	eif3m	eukaryotic translation initiation factor 3, subunit M [Source:NCBI gene;Acc:334626]	6612.93	1.51103	0.166706	4.04e-18	WT_inj	WT	YES	11.9876	12.1122	13.0245	12.9761	12.6458	12.7316	6612.93	-0.470985	0.166396	0.0224811	mycb_inj	WT_inj	NO
ENSDARG00000043608	799566	eif4ebp1	eukaryotic translation initiation factor 4E binding protein 1 [Source:ZFIN;Acc:ZDB-GENE-030131-2332]	2393.84	1.4995	0.195414	3.4e-13	WT_inj	WT	YES	10.6315	10.6612	11.6137	11.5458	11.0305	11.194	2393.84	-0.716621	0.194959	0.00186347	mycb_inj	WT_inj	YES
ENSDARG00000042065	568904	eef2a.2	eukaryotic translation elongation factor 2a, tandem duplicate 2 [Source:ZFIN;Acc:ZDB-GENE-050208-348]	116.256	1.46439	0.596642	0.0367873	WT_inj	WT	YES	6.58026	6.13962	7.069	7.08027	6.88568	6.491	116.256	-0.697738	0.595422	0.44828	mycb_inj	WT_inj	NO
ENSDARG00000003032	399484	eif4a1b	eukaryotic translation initiation factor 4A1B [Source:ZFIN;Acc:ZDB-GENE-040120-6]	21546.9	1.36765	0.150015	2.5e-18	WT_inj	WT	YES	13.8326	13.9068	14.7636	14.7215	14.2361	14.3437	21546.9	-0.685535	0.149965	6.26e-05	mycb_inj	WT_inj	YES
ENSDARG00000020377	323453	eif4g2a	eukaryotic translation initiation factor 4, gamma 2a [Source:ZFIN;Acc:ZDB-GENE-030131-2173]	5972.41	1.25579	0.175611	1.48e-11	WT_inj	WT	YES	11.9638	12.0291	12.7822	12.7863	12.5033	12.7038	5972.41	-0.267472	0.175334	0.289352	mycb_inj	WT_inj	NO
ENSDARG00000042252	402996	eif4h	eukaryotic translation initiation factor 4h [Source:ZFIN;Acc:ZDB-GENE-010328-19]	5445.02	1.19725	0.206009	6.26e-08	WT_inj	WT	YES	11.8568	12.015	12.7589	12.6382	12.2145	12.5054	5445.02	-0.502086	0.205874	0.0574942	mycb_inj	WT_inj	NO
ENSDARG00000091402	415150	eif2b1	eukaryotic translation initiation factor 2B, subunit 1 alpha [Source:ZFIN;Acc:ZDB-GENE-040625-25]	1333.17	1.19706	0.264979	3.76e-05	WT_inj	WT	YES	9.71857	10.0608	10.6563	10.6243	10.2785	10.4569	1333.17	-0.418214	0.264472	0.267942	mycb_inj	WT_inj	NO
ENSDARG00000040584	404619	eef1akmt1	EEF1A lysine methyltransferase 1 [Source:NCBI gene;Acc:404619]	538.16	1.19327	0.301929	0.000372	WT_inj	WT	YES	8.52154	8.67452	9.27111	9.2843	9.04527	9.19235	538.16	-0.257616	0.300496	0.602996	mycb_inj	WT_inj	NO
ENSDARG00000003681	322256	eif5	eukaryotic translation initiation factor 5 [Source:ZFIN;Acc:ZDB-GENE-030131-975]	12377.6	1.15768	0.164988	3.7e-11	WT_inj	WT	YES	13.1421	13.2427	13.9891	13.8826	13.3602	13.4993	12377.6	-0.772279	0.164983	3.92e-05	mycb_inj	WT_inj	YES
ENSDARG00000016889	393974	eif3g	eukaryotic translation initiation factor 3, subunit G [Source:NCBI gene;Acc:393974]	6245.21	1.1465	0.179603	2.18e-09	WT_inj	WT	YES	12.0612	12.2719	12.9168	12.8827	12.5845	12.5219	6245.21	-0.529155	0.179498	0.0167139	mycb_inj	WT_inj	NO
ENSDARG00000021257	336498	eif3d	eukaryotic translation initiation factor 3, subunit D [Source:NCBI gene;Acc:336498]	16617.7	1.14524	0.166397	9.04e-11	WT_inj	WT	YES	13.4373	13.6405	14.2499	14.2912	14.0595	14.0346	16617.7	-0.339168	0.166323	0.127845	mycb_inj	WT_inj	NO
ENSDARG00000017445	406263	eif3i	eukaryotic translation initiation factor 3, subunit I [Source:NCBI gene;Acc:406263]	9904.85	1.1418	0.179992	2.77e-09	WT_inj	WT	YES	12.6915	12.9218	13.5934	13.481	13.2689	13.2739	9904.85	-0.406046	0.179897	0.0841551	mycb_inj	WT_inj	NO
ENSDARG00000018106	394049	eif2b3	eukaryotic translation initiation factor 2B, subunit 3 gamma [Source:ZFIN;Acc:ZDB-GENE-040426-1039]	1306.77	1.06164	0.231365	2.76e-05	WT_inj	WT	YES	9.84761	10.0205	10.5991	10.5694	10.2995	10.422	1306.77	-0.349743	0.23087	0.293275	mycb_inj	WT_inj	NO
ENSDARG00000016280	393440	eif1ad	eukaryotic translation initiation factor 1A domain containing [Source:NCBI gene;Acc:393440]	1249.58	1.0301	0.2606	0.000371	WT_inj	WT	YES	10.006	9.92161	10.5535	10.6594	9.89685	10.2379	1249.58	-0.833908	0.26082	0.00827214	mycb_inj	WT_inj	YES
ENSDARG00000071774	565440	eef1e1	eukaryotic translation elongation factor 1 epsilon 1 [Source:ZFIN;Acc:ZDB-GENE-030131-4949]	1110.75	0.976109	0.278339	0.00181259	WT_inj	WT	YES	9.73266	9.83216	10.5591	10.1805	9.90801	10.108	1110.75	-0.591935	0.278308	0.108158	mycb_inj	WT_inj	NO
ENSDARG00000074995	563613	eif2b5	eukaryotic translation initiation factor 2B, subunit 5 epsilon [Source:ZFIN;Acc:ZDB-GENE-030131-5364]	2201.08	0.956526	0.214099	4.65e-05	WT_inj	WT	YES	10.6263	10.7853	11.3832	11.215	11.0837	11.2192	2201.08	-0.230875	0.213775	0.492378	mycb_inj	WT_inj	NO
ENSDARG00000006200	572435	eif4g1a	eukaryotic translation initiation factor 4 gamma, 1a [Source:ZFIN;Acc:ZDB-GENE-070112-702]	9627.31	0.952311	0.171524	2.58e-07	WT_inj	WT	YES	12.7025	12.8666	13.4268	13.3455	13.2997	13.4176	9627.31	-0.0405838	0.171382	0.906123	mycb_inj	WT_inj	NO
ENSDARG00000008292	327341	eif2s3	eukaryotic translation initiation factor 2, subunit 3 gamma [Source:NCBI gene;Acc:327341]	13076	0.937271	0.166423	1.69e-07	WT_inj	WT	YES	13.1981	13.3847	13.9329	13.848	13.6976	13.7039	13076	-0.290757	0.166366	0.209831	mycb_inj	WT_inj	NO
ENSDARG00000057912	322599	eif1axb	eukaryotic translation initiation factor 1A X-linked b [Source:ZFIN;Acc:ZDB-GENE-030131-1319]	11941.6	0.914858	0.190507	1.06e-05	WT_inj	WT	YES	13.0762	13.2993	13.8042	13.7545	13.4043	13.631	11941.6	-0.389791	0.190476	0.126149	mycb_inj	WT_inj	NO
ENSDARG00000102978	394053	eif4a3	eukaryotic translation initiation factor 4A3 [Source:NCBI gene;Acc:394053]	7349.57	0.90373	0.160919	1.84e-07	WT_inj	WT	YES	12.4439	12.5636	13.0649	13.093	12.7907	12.8526	7349.57	-0.395109	0.160864	0.0553354	mycb_inj	WT_inj	NO
ENSDARG00000031819	386945	eif4ebp2	eukaryotic translation initiation factor 4E binding protein 2 [Source:ZFIN;Acc:ZDB-GENE-031118-83]	12119.4	0.861133	0.176708	7.61e-06	WT_inj	WT	YES	13.2572	13.3183	13.8086	13.8614	13.3133	13.5572	12119.4	-0.61099	0.176731	0.00378849	mycb_inj	WT_inj	YES
ENSDARG00000029003	450062	eif1axa	eukaryotic translation initiation factor 1A X-linked a [Source:ZFIN;Acc:ZDB-GENE-041010-185]	1536.32	0.845647	0.265718	0.00512406	WT_inj	WT	YES	9.98173	10.354	10.7144	10.6943	10.6006	10.8175	1536.32	0.0158425	0.265248	0.979424	mycb_inj	WT_inj	NO
ENSDARG00000102144	503749	eef1akmt2	EEF1A lysine methyltransferase 2 [Source:NCBI gene;Acc:503749]	384.675	0.806495	0.331602	0.0387675	WT_inj	WT	YES	8.31085	8.40225	8.7724	8.83268	8.55405	8.43191	384.675	-0.545463	0.331889	0.245811	mycb_inj	WT_inj	NO
ENSDARG00000041397	405839	eif2b2	eukaryotic translation initiation factor 2B, subunit 2 beta [Source:ZFIN;Acc:ZDB-GENE-040426-2605]	1589.28	0.786355	0.236138	0.00324236	WT_inj	WT	YES	10.2921	10.416	10.9561	10.7014	10.5451	10.67	1589.28	-0.363264	0.236071	0.283986	mycb_inj	WT_inj	NO
ENSDARG00000077012	79380	eif4ea	eukaryotic translation initiation factor 4ea [Source:NCBI gene;Acc:79380]	886.023	0.77625	0.249645	0.0064	WT_inj	WT	YES	9.53245	9.43894	9.91887	9.9783	9.90105	9.77792	886.023	-0.174083	0.249221	0.686334	mycb_inj	WT_inj	NO
ENSDARG00000012603	394189	eif3ja	eukaryotic translation initiation factor 3, subunit Ja [Source:NCBI gene;Acc:394189]	5334.72	0.769498	0.214038	0.00134558	WT_inj	WT	YES	11.8805	12.1949	12.5181	12.5575	12.3381	12.5475	5334.72	-0.137531	0.213943	0.714552	mycb_inj	WT_inj	NO
ENSDARG00000010194	336619	eif4bb	eukaryotic translation initiation factor 4Bb [Source:ZFIN;Acc:ZDB-GENE-030131-8563]	5534.95	0.755832	0.192439	0.000408	WT_inj	WT	YES	12.0096	12.261	12.5991	12.6464	12.5008	12.3847	5534.95	-0.274614	0.192392	0.329404	mycb_inj	WT_inj	NO
ENSDARG00000002549	561049	eif3eb	eukaryotic translation initiation factor 3, subunit E, b [Source:NCBI gene;Acc:561049]	1849.25	0.681348	0.24318	0.0152697	WT_inj	WT	YES	10.5929	10.648	11.1767	10.9031	10.6601	10.9309	1849.25	-0.383232	0.243234	0.270065	mycb_inj	WT_inj	NO
ENSDARG00000076815	327515	eif3s10	eukaryotic translation initiation factor 3, subunit 10 (theta) [Source:NCBI gene;Acc:327515]	11231.2	0.674709	0.169442	0.000332	WT_inj	WT	YES	13.1356	13.3089	13.644	13.6718	13.4702	13.3418	11231.2	-0.384836	0.169457	0.0817759	mycb_inj	WT_inj	NO
ENSDARG00000004696	641497	eefsec	eukaryotic elongation factor, selenocysteine-tRNA-specific [Source:ZFIN;Acc:ZDB-GENE-051120-72]	940.507	0.619008	0.247961	0.0332628	WT_inj	WT	YES	9.75929	9.59783	10.0209	10.091	9.86225	9.79957	940.507	-0.366132	0.248138	0.309685	mycb_inj	WT_inj	NO

## Sheet: ars
gene_id	entrezgene_id	external_gene_name	description	baseMean.WT2dpi_vs_WTuninj	log2FoldChange.WT2dpi_vs_WTuninj	lfcSE.WT2dpi_vs_WTuninj	stat.WT2dpi_vs_WTuninj	pvalue.WT2dpi_vs_WTuninj	padj.WT2dpi_vs_WTuninj	Condition.WT2dpi_vs_WTuninj	Control.WT2dpi_vs_WTuninj	Call.WT2dpi_vs_WTuninj	baseMean.mych2dpi_vs_WT2dpi	log2FoldChange.mych2dpi_vs_WT2dpi	lfcSE.mych2dpi_vs_WT2dpi	stat.mych2dpi_vs_WT2dpi	pvalue.mych2dpi_vs_WT2dpi	padj.mych2dpi_vs_WT2dpi	Condition.mych2dpi_vs_WT2dpi	Control.mych2dpi_vs_WT2dpi	Call.mych2dpi_vs_WT2dpi
ENSDARG00000010316	394188	qars1	glutaminyl-tRNA synthetase 1 [Source:ZFIN;Acc:ZDB-GENE-040426-1011]	5107.59	2.77081	0.202395	13.6901	1.16304e-42	1.39524e-40	WT.2dpi	WT.uninj	YES	5107.59	-1.09784	0.201348	-5.45245	4.96806e-08	9.69348e-06	mychMT.2dpi	WT.2dpi	YES
ENSDARG00000104659	NA	WARS1	tryptophanyl-tRNA synthetase 1 [Source:HGNC Symbol;Acc:HGNC:12729]	368.191	2.61438	0.44935	5.81815	5.9503e-09	5.07302e-08	WT.2dpi	WT.uninj	YES	368.191	-0.574264	0.443628	-1.29447	0.195502	0.449343	mychMT.2dpi	WT.2dpi	NO
ENSDARG00000054530	337070	rars1	arginyl-tRNA synthetase 1 [Source:ZFIN;Acc:ZDB-GENE-030131-9014]	3339.06	2.54277	0.166855	15.2394	1.93748e-52	3.741e-50	WT.2dpi	WT.uninj	YES	3339.06	-0.790275	0.164995	-4.78969	1.67043e-06	0.000167843	mychMT.2dpi	WT.2dpi	YES
ENSDARG00000035913	368235	yars1	tyrosyl-tRNA synthetase 1 [Source:NCBI gene;Acc:368235]	4300.31	2.43294	0.219551	11.0814	1.54413e-28	8.69601e-27	WT.2dpi	WT.uninj	YES	4300.31	-0.608445	0.218496	-2.7847	0.00535773	0.0511683	mychMT.2dpi	WT.2dpi	NO
ENSDARG00000007955	334393	iars1	isoleucyl-tRNA synthetase 1 [Source:ZFIN;Acc:ZDB-GENE-030131-6325]	6610.76	2.16011	0.144292	14.9704	1.14566e-50	1.98523e-48	WT.2dpi	WT.uninj	YES	6610.76	-1.21259	0.143676	-8.43975	3.18012e-17	5.92916e-14	mychMT.2dpi	WT.2dpi	YES
ENSDARG00000059070	337230	gars1	glycyl-tRNA synthetase 1 [Source:ZFIN;Acc:ZDB-GENE-030131-9174]	9175.52	2.11552	0.173036	12.2259	2.26115e-34	1.73646e-32	WT.2dpi	WT.uninj	YES	9175.52	-0.755036	0.17258	-4.37498	1.21443e-05	0.000741021	mychMT.2dpi	WT.2dpi	YES
ENSDARG00000103799	280647	kars1	lysyl-tRNA synthetase 1 [Source:ZFIN;Acc:ZDB-GENE-021115-8]	14679.5	2.10132	0.167029	12.5805	2.70196e-36	2.31137e-34	WT.2dpi	WT.uninj	YES	14679.5	-1.07026	0.166785	-6.41697	1.39017e-10	7.06878e-08	mychMT.2dpi	WT.2dpi	YES
ENSDARG00000019280	569778	lars1b	leucyl-tRNA synthetase 1b [Source:ZFIN;Acc:ZDB-GENE-030114-7]	3894.17	2.08852	0.213671	9.77447	1.44909e-22	5.33192e-21	WT.2dpi	WT.uninj	YES	3894.17	-0.73716	0.212831	-3.46359	0.000533016	0.011166	mychMT.2dpi	WT.2dpi	YES
ENSDARG00000034396	338183	mars1	methionyl-tRNA synthetase 1 [Source:ZFIN;Acc:ZDB-GENE-030219-83]	4915.47	2.05395	0.16108	12.7511	3.07232e-37	2.85726e-35	WT.2dpi	WT.uninj	YES	4915.47	-0.477016	0.160076	-2.97993	0.00288312	0.0340105	mychMT.2dpi	WT.2dpi	NO
ENSDARG00000013250	449661	tars1	threonyl-tRNA synthetase 1 [Source:ZFIN;Acc:ZDB-GENE-041010-218]	7251.34	2.05314	0.193158	10.6293	2.17684e-26	1.03843e-24	WT.2dpi	WT.uninj	YES	7251.34	-0.688908	0.192658	-3.57582	0.000349137	0.00823983	mychMT.2dpi	WT.2dpi	YES
ENSDARG00000008237	445405	sars1	seryl-tRNA synthetase 1 [Source:NCBI gene;Acc:445405]	13656	1.88267	0.210664	8.93681	4.00579e-19	1.10194e-17	WT.2dpi	WT.uninj	YES	13656	-0.751223	0.210466	-3.56934	0.000357879	0.00839889	mychMT.2dpi	WT.2dpi	YES
ENSDARG00000098825	692329	farsa	phenylalanyl-tRNA synthetase subunit alpha [Source:NCBI gene;Acc:692329]	6502.15	1.87721	0.198382	9.46259	3.00407e-21	9.98433e-20	WT.2dpi	WT.uninj	YES	6502.15	-0.98502	0.198	-4.97484	6.53024e-07	8.11685e-05	mychMT.2dpi	WT.2dpi	YES
ENSDARG00000003693	447847	hars	histidyl-tRNA synthetase [Source:ZFIN;Acc:ZDB-GENE-040912-152]	12626.1	1.84569	0.219432	8.4112	4.05842e-17	9.37134e-16	WT.2dpi	WT.uninj	YES	12626.1	-0.777327	0.219237	-3.5456	0.000391728	0.0089553	mychMT.2dpi	WT.2dpi	YES
ENSDARG00000090988	110440055	lars1a	leucyl-tRNA synthetase 1a [Source:ZFIN;Acc:ZDB-GENE-110411-16]	765.839	1.80598	0.278134	6.49322	8.40219e-11	9.55389e-10	WT.2dpi	WT.uninj	YES	765.839	-0.873157	0.275934	-3.16437	0.00155422	0.0227	mychMT.2dpi	WT.2dpi	YES
ENSDARG00000100954	108179007	wars1	tryptophanyl-tRNA synthetase 1 [Source:ZFIN;Acc:ZDB-GENE-040426-1742]	243.371	1.73023	0.608809	2.84199	0.00448328	0.0115862	WT.2dpi	WT.uninj	YES	243.371	-0.294762	0.606326	-0.486145	0.626864	0.815818	mychMT.2dpi	WT.2dpi	NO
ENSDARG00000044575	114427	vars1	valyl-tRNA synthetase 1 [Source:ZFIN;Acc:ZDB-GENE-010601-1]	6386.3	1.70778	0.190208	8.97848	2.74538e-19	7.68781e-18	WT.2dpi	WT.uninj	YES	6386.3	-0.652959	0.189783	-3.44056	0.000580515	0.0117645	mychMT.2dpi	WT.2dpi	YES
ENSDARG00000091247	793097	fars2	phenylalanyl-tRNA synthetase 2, mitochondrial [Source:ZFIN;Acc:ZDB-GENE-070928-38]	1293.15	1.60577	0.233013	6.89133	5.5273e-12	7.22504e-11	WT.2dpi	WT.uninj	YES	1293.15	-0.436401	0.231275	-1.88693	0.0591695	0.225139	mychMT.2dpi	WT.2dpi	NO
ENSDARG00000070043	324025	dars1	aspartyl-tRNA synthetase 1 [Source:ZFIN;Acc:ZDB-GENE-061110-135]	12732.9	1.53833	0.242859	6.33428	2.38458e-10	2.51257e-09	WT.2dpi	WT.uninj	YES	12732.9	-0.11948	0.242668	-0.492358	0.622466	0.812678	mychMT.2dpi	WT.2dpi	NO
ENSDARG00000061100	568332	nars1	asparaginyl-tRNA synthetase 1 [Source:ZFIN;Acc:ZDB-GENE-030131-1016]	6382.13	1.51186	0.322601	4.68647	2.77964e-06	1.45694e-05	WT.2dpi	WT.uninj	YES	6382.13	-0.235258	0.322356	-0.72981	0.465506	0.707408	mychMT.2dpi	WT.2dpi	NO
ENSDARG00000069142	324940	aars1	alanyl-tRNA synthetase 1 [Source:ZFIN;Acc:ZDB-GENE-030131-3663]	14709.2	1.49631	0.164977	9.06983	1.19207e-19	3.46744e-18	WT.2dpi	WT.uninj	YES	14709.2	-0.710205	0.164811	-4.30919	1.63851e-05	0.00093905	mychMT.2dpi	WT.2dpi	YES
ENSDARG00000016864	493608	farsb	phenylalanyl-tRNA synthetase subunit beta [Source:ZFIN;Acc:ZDB-GENE-021206-2]	4931.19	1.36546	0.171417	7.96575	1.6422e-15	3.17388e-14	WT.2dpi	WT.uninj	YES	4931.19	-0.714085	0.171013	-4.17563	2.97166e-05	0.00145803	mychMT.2dpi	WT.2dpi	YES
ENSDARG00000075337	100126021	lars2	leucyl-tRNA synthetase 2, mitochondrial [Source:ZFIN;Acc:ZDB-GENE-070928-3]	857.797	1.34377	0.277587	4.84089	1.2926e-06	7.20938e-06	WT.2dpi	WT.uninj	YES	857.797	-0.814155	0.276397	-2.9456	0.00322333	0.0367443	mychMT.2dpi	WT.2dpi	YES
ENSDARG00000077299	556702	yars2	tyrosyl-tRNA synthetase 2, mitochondrial [Source:ZFIN;Acc:ZDB-GENE-030131-6268]	458.252	1.22486	0.412055	2.97256	0.00295324	0.00796302	WT.2dpi	WT.uninj	YES	458.252	-0.916087	0.411088	-2.22844	0.0258509	0.139829	mychMT.2dpi	WT.2dpi	NO
ENSDARG00000036164	368284	cars1	cysteinyl-tRNA synthetase 1 [Source:ZFIN;Acc:ZDB-GENE-030328-29]	3728.26	1.02632	0.17924	5.72595	1.02859e-08	8.43935e-08	WT.2dpi	WT.uninj	YES	3728.26	-0.37385	0.178784	-2.09107	0.0365214	0.170136	mychMT.2dpi	WT.2dpi	NO
ENSDARG00000078546	555187	cars2	cysteinyl-tRNA synthetase 2, mitochondrial [Source:ZFIN;Acc:ZDB-GENE-030131-5564]	804.769	0.963904	0.344526	2.79777	0.00514572	0.0131209	WT.2dpi	WT.uninj	YES	804.769	-0.373537	0.343628	-1.08704	0.277019	0.541139	mychMT.2dpi	WT.2dpi	NO
ENSDARG00000102736	394154	sars2	seryl-tRNA synthetase 2, mitochondrial [Source:ZFIN;Acc:ZDB-GENE-040426-1616]	719.583	0.739543	0.290486	2.54589	0.0109001	0.0254683	WT.2dpi	WT.uninj	YES	719.583	-0.571418	0.289804	-1.97174	0.0486392	0.201274	mychMT.2dpi	WT.2dpi	NO
gene_id	entrezgene_id	external_gene_name	description	baseMean.WT_inj_vs_WT	log2FoldChange.WT_inj_vs_WT	lfcSE.WT_inj_vs_WT	padj.WT_inj_vs_WT	Condition.WT_inj_vs_WT	Control.WT_inj_vs_WT	Call.WT_inj_vs_WT	WT_1.x	WT_2.x	WT_inj_1.x	WT_inj_2.x	mycb_inj_1.x	mycb_inj_2.x	baseMean.mycb_inj_vs_WT_inj	log2FoldChange.mycb_inj_vs_WT_inj	lfcSE.mycb_inj_vs_WT_inj	padj.mycb_inj_vs_WT_inj	Condition.mycb_inj_vs_WT_inj	Control.mycb_inj_vs_WT_inj	Call.mycb_inj_vs_WT_inj
ENSDARG00000010316	394188	qars1	glutaminyl-tRNA synthetase 1 [Source:ZFIN;Acc:ZDB-GENE-040426-1011]	2670.14	2.186	0.223905	6.27e-21	WT_inj	WT	YES	10.2483	10.494	11.802	11.6256	11.3287	11.4466	2670.14	-0.490499	0.222586	0.0933588	mycb_inj	WT_inj	NO
ENSDARG00000054530	337070	rars1	arginyl-tRNA synthetase 1 [Source:ZFIN;Acc:ZDB-GENE-030131-9014]	2430.9	2.07095	0.205599	3.11e-22	WT_inj	WT	YES	10.3631	10.2764	11.6498	11.5179	11.1476	11.3297	2430.9	-0.518222	0.204219	0.045885	mycb_inj	WT_inj	NO
ENSDARG00000007955	334393	iars1	isoleucyl-tRNA synthetase 1 [Source:ZFIN;Acc:ZDB-GENE-030131-6325]	3778.21	1.92157	0.239448	2.3e-14	WT_inj	WT	YES	10.9255	11.1148	12.2417	12.2178	11.6166	12.0501	3778.21	-0.557498	0.238851	0.0717926	mycb_inj	WT_inj	NO
ENSDARG00000090988	110440055	lars1a	leucyl-tRNA synthetase 1a [Source:ZFIN;Acc:ZDB-GENE-110411-16]	530.042	1.8238	0.307748	3.27e-08	WT_inj	WT	YES	8.33999	8.32951	9.26842	9.45331	9.0744	8.89939	530.042	-0.607141	0.305184	0.140095	mycb_inj	WT_inj	NO
ENSDARG00000104659	NA	WARS1	tryptophanyl-tRNA synthetase 1 [Source:HGNC Symbol;Acc:HGNC:12729]	367.707	1.79196	0.413421	8.18e-05	WT_inj	WT	YES	7.59712	8.07353	8.87992	8.8916	8.1514	8.39451	367.707	-0.995695	0.412199	0.0605196	mycb_inj	WT_inj	NO
ENSDARG00000100954	108179007	wars1	tryptophanyl-tRNA synthetase 1 [Source:ZFIN;Acc:ZDB-GENE-040426-1742]	238.852	1.5413	0.418529	0.000994	WT_inj	WT	YES	7.47935	7.29343	8.18371	8.19015	7.63573	7.88805	238.852	-0.746472	0.416869	0.195934	mycb_inj	WT_inj	NO
ENSDARG00000019280	569778	lars1b	leucyl-tRNA synthetase 1b [Source:ZFIN;Acc:ZDB-GENE-030114-7]	2655.16	1.51352	0.204071	2.23e-12	WT_inj	WT	YES	10.6467	10.784	11.7355	11.5639	11.3526	11.4705	2655.16	-0.365876	0.203363	0.193287	mycb_inj	WT_inj	NO
ENSDARG00000103799	280647	kars1	lysyl-tRNA synthetase 1 [Source:ZFIN;Acc:ZDB-GENE-021115-8]	9472.06	1.49441	0.182801	7e-15	WT_inj	WT	YES	12.512	12.6745	13.5415	13.5491	13.0407	13.2595	9472.06	-0.587553	0.182643	0.00783038	mycb_inj	WT_inj	YES
ENSDARG00000070043	324025	dars1	aspartyl-tRNA synthetase 1 [Source:ZFIN;Acc:ZDB-GENE-061110-135]	8325.99	1.45449	0.204149	1.77e-11	WT_inj	WT	YES	12.6492	12.3917	13.5126	13.4372	12.5021	12.7409	8325.99	-1.29096	0.204212	9.08e-09	mycb_inj	WT_inj	YES
ENSDARG00000059070	337230	gars1	glycyl-tRNA synthetase 1 [Source:ZFIN;Acc:ZDB-GENE-030131-9174]	6016.12	1.4355	0.209203	1.04e-10	WT_inj	WT	YES	11.7793	12.0897	12.8863	12.823	12.4693	12.6253	6016.12	-0.459206	0.208969	0.0945373	mycb_inj	WT_inj	NO
ENSDARG00000044575	114427	vars1	valyl-tRNA synthetase 1 [Source:ZFIN;Acc:ZDB-GENE-010601-1]	3177.07	1.38961	0.178206	1.33e-13	WT_inj	WT	YES	11.1213	11.0607	11.9321	11.9877	11.5169	11.6125	3177.07	-0.606441	0.17784	0.00437852	mycb_inj	WT_inj	YES
ENSDARG00000035913	368235	yars1	tyrosyl-tRNA synthetase 1 [Source:NCBI gene;Acc:368235]	2496.8	1.38092	0.225095	9.8e-09	WT_inj	WT	YES	10.6453	10.8433	11.6945	11.531	11.0788	11.3081	2496.8	-0.637922	0.224772	0.0220845	mycb_inj	WT_inj	YES
ENSDARG00000091247	793097	fars2	phenylalanyl-tRNA synthetase 2, mitochondrial [Source:ZFIN;Acc:ZDB-GENE-070928-38]	724.539	1.36784	0.313806	7.38e-05	WT_inj	WT	YES	8.93664	9.07985	9.96062	9.6888	9.16442	9.50048	724.539	-0.779996	0.313369	0.0513874	mycb_inj	WT_inj	NO
ENSDARG00000013250	449661	tars1	threonyl-tRNA synthetase 1 [Source:ZFIN;Acc:ZDB-GENE-041010-218]	4996.86	1.34633	0.164759	7.18e-15	WT_inj	WT	YES	11.6916	11.7774	12.6147	12.5427	12.2902	12.2727	4996.86	-0.454722	0.164448	0.0264667	mycb_inj	WT_inj	NO
ENSDARG00000034396	338183	mars1	methionyl-tRNA synthetase 1 [Source:ZFIN;Acc:ZDB-GENE-030219-83]	2484.88	1.28323	0.202244	2.75e-09	WT_inj	WT	YES	10.6995	10.8	11.4959	11.596	11.1991	11.3789	2484.88	-0.391257	0.201756	0.153034	mycb_inj	WT_inj	NO
ENSDARG00000008237	445405	sars1	seryl-tRNA synthetase 1 [Source:NCBI gene;Acc:445405]	8618.79	1.26876	0.173461	4.7e-12	WT_inj	WT	YES	12.5299	12.7146	13.4596	13.4206	12.8283	12.9362	8618.79	-0.850535	0.173442	1.45e-05	mycb_inj	WT_inj	YES
ENSDARG00000003693	447847	hars	histidyl-tRNA synthetase [Source:ZFIN;Acc:ZDB-GENE-040912-152]	7013.29	1.1377	0.191296	2.9e-08	WT_inj	WT	YES	12.1915	12.4671	13.0245	13.1007	12.7152	12.7363	7013.29	-0.513889	0.191207	0.0319813	mycb_inj	WT_inj	NO
ENSDARG00000061100	568332	nars1	asparaginyl-tRNA synthetase 1 [Source:ZFIN;Acc:ZDB-GENE-030131-1016]	3192.89	1.06937	0.334249	0.00486974	WT_inj	WT	YES	11.1581	11.3132	11.8096	12.066	10.9546	11.8233	3192.89	-0.695626	0.334244	0.118303	mycb_inj	WT_inj	NO
ENSDARG00000098825	692329	farsa	phenylalanyl-tRNA synthetase subunit alpha [Source:NCBI gene;Acc:692329]	4406.8	1.06691	0.190434	1.98e-07	WT_inj	WT	YES	11.6746	11.8004	12.4405	12.3982	11.8545	12.0687	4406.8	-0.696958	0.190429	0.00196303	mycb_inj	WT_inj	YES
ENSDARG00000077299	556702	yars2	tyrosyl-tRNA synthetase 2, mitochondrial [Source:ZFIN;Acc:ZDB-GENE-030131-6268]	262.463	1.05803	0.376575	0.0149806	WT_inj	WT	YES	7.69761	7.75986	8.25434	8.31937	7.89539	7.93811	262.463	-0.67755	0.376501	0.193135	mycb_inj	WT_inj	NO
ENSDARG00000069142	324940	aars1	alanyl-tRNA synthetase 1 [Source:ZFIN;Acc:ZDB-GENE-030131-3663]	8851.99	1.051	0.168982	5.93e-09	WT_inj	WT	YES	12.6331	12.8135	13.4013	13.394	13.0001	13.0771	8851.99	-0.548467	0.168938	0.00714918	mycb_inj	WT_inj	NO
ENSDARG00000102736	394154	sars2	seryl-tRNA synthetase 2, mitochondrial [Source:ZFIN;Acc:ZDB-GENE-040426-1616]	417.858	1.0155	0.341939	0.00959672	WT_inj	WT	YES	8.16194	8.32941	8.91927	8.67203	8.88325	8.8347	417.858	0.0940027	0.340046	0.889664	mycb_inj	WT_inj	NO
ENSDARG00000075337	100126021	lars2	leucyl-tRNA synthetase 2, mitochondrial [Source:ZFIN;Acc:ZDB-GENE-070928-3]	379.177	1.0048	0.325956	0.00693969	WT_inj	WT	YES	8.245	8.28745	8.81881	8.83396	8.47031	8.42381	379.177	-0.661748	0.326011	0.130056	mycb_inj	WT_inj	NO
ENSDARG00000016864	493608	farsb	phenylalanyl-tRNA synthetase subunit beta [Source:ZFIN;Acc:ZDB-GENE-021206-2]	3534.53	0.883353	0.224909	0.000408	WT_inj	WT	YES	11.2727	11.5855	12.0254	11.9758	11.6718	11.8965	3534.53	-0.323236	0.224806	0.325013	mycb_inj	WT_inj	NO
ENSDARG00000060861	571144	dars2	aspartyl-tRNA synthetase 2, mitochondrial [Source:ZFIN;Acc:ZDB-GENE-070912-443]	537.492	0.746093	0.316006	0.0456564	WT_inj	WT	YES	8.78629	8.87053	9.37981	9.13329	8.91799	9.11501	537.492	-0.406836	0.316051	0.393583	mycb_inj	WT_inj	NO
ENSDARG00000036164	368284	cars1	cysteinyl-tRNA synthetase 1 [Source:ZFIN;Acc:ZDB-GENE-030328-29]	2658.95	0.67525	0.207553	0.00413123	WT_inj	WT	YES	11.0776	11.0487	11.59	11.3644	11.4076	11.566	2658.95	0.00990275	0.207324	0.984322	mycb_inj	WT_inj	NO

## Sheet: nucleolus
gene_id	entrezgene_id	external_gene_name	description	baseMean.WT2dpi_vs_WTuninj	log2FoldChange.WT2dpi_vs_WTuninj	lfcSE.WT2dpi_vs_WTuninj	stat.WT2dpi_vs_WTuninj	pvalue.WT2dpi_vs_WTuninj	padj.WT2dpi_vs_WTuninj	Condition.WT2dpi_vs_WTuninj	Control.WT2dpi_vs_WTuninj	Call.WT2dpi_vs_WTuninj	log2FoldChange.mych2dpi_vs_WT2dpi	lfcSE.mych2dpi_vs_WT2dpi	stat.mych2dpi_vs_WT2dpi	pvalue.mych2dpi_vs_WT2dpi	padj.mych2dpi_vs_WT2dpi	Condition.mych2dpi_vs_WT2dpi	Control.mych2dpi_vs_WT2dpi	Call.mych2dpi_vs_WT2dpi
ENSDARG00000002403	567446	nusap1	nucleolar and spindle associated protein 1 [Source:NCBI gene;Acc:567446]	2565.22	5.49435	0.386535	14.2143	7.46417e-46	1.05824e-43	WT.2dpi	WT.uninj	YES	-1.75855	0.379877	-4.62928	3.66942e-06	0.000307864	mychMT.2dpi	WT.2dpi	YES
ENSDARG00000041991	402808	rrp9	ribosomal RNA processing 9, U3 small nucleolar RNA binding protein [Source:ZFIN;Acc:ZDB-GENE-060427-1]	1455.32	3.62221	0.254546	14.2301	5.96131e-46	8.51124e-44	WT.2dpi	WT.uninj	YES	-1.4928	0.249541	-5.98217	2.20187e-09	7.3863e-07	mychMT.2dpi	WT.2dpi	YES
ENSDARG00000001754	58013	noc2l	NOC2-like nucleolar associated transcriptional repressor [Source:ZFIN;Acc:ZDB-GENE-000607-75]	2506.7	3.15817	0.289282	10.9173	9.53009e-28	5.11145e-26	WT.2dpi	WT.uninj	YES	-1.1178	0.287343	-3.89014	0.000100186	0.00345198	mychMT.2dpi	WT.2dpi	YES
ENSDARG00000059711	334362	nol6	nucleolar protein 6 (RNA-associated) [Source:ZFIN;Acc:ZDB-GENE-030131-6294]	2781.36	3.11862	0.171308	18.2047	4.73252e-74	1.84514e-71	WT.2dpi	WT.uninj	YES	-1.29657	0.168443	-7.69742	1.38846e-14	1.94153e-11	mychMT.2dpi	WT.2dpi	YES
ENSDARG00000006219	321897	gnl3	guanine nucleotide binding protein-like 3 (nucleolar) [Source:NCBI gene;Acc:321897]	5835.55	2.86572	0.209137	13.7026	9.79299e-43	1.1818e-40	WT.2dpi	WT.uninj	YES	-1.05785	0.208164	-5.08181	3.73859e-07	4.97885e-05	mychMT.2dpi	WT.2dpi	YES
ENSDARG00000043304	321130	nop2	NOP2 nucleolar protein homolog (yeast) [Source:ZFIN;Acc:ZDB-GENE-050309-7]	2869.81	2.7487	0.22998	11.9519	6.34361e-33	4.57688e-31	WT.2dpi	WT.uninj	YES	-1.2939	0.228525	-5.66194	1.49675e-08	3.5374e-06	mychMT.2dpi	WT.2dpi	YES
ENSDARG00000059075	553616	nip7	NIP7 nucleolar pre-rRNA processing protein [Source:NCBI gene;Acc:553616]	627.874	2.63246	0.424647	6.19918	5.67592e-10	5.65472e-09	WT.2dpi	WT.uninj	YES	-1.13137	0.421716	-2.68277	0.00730143	0.062573	mychMT.2dpi	WT.2dpi	NO
ENSDARG00000040666	317644	nifk	nucleolar protein interacting with the FHA domain of MKI67 [Source:NCBI gene;Acc:317644]	2237.66	2.45023	0.266147	9.20632	3.37507e-20	1.04467e-18	WT.2dpi	WT.uninj	YES	-1.1895	0.264891	-4.49052	7.1051e-06	0.000496765	mychMT.2dpi	WT.2dpi	YES
ENSDARG00000044402	436807	nop16	NOP16 nucleolar protein homolog (yeast) [Source:NCBI gene;Acc:436807]	1138.28	2.40261	0.338237	7.10333	1.21785e-12	1.69579e-11	WT.2dpi	WT.uninj	YES	-1.51175	0.336788	-4.48872	7.16514e-06	0.000498884	mychMT.2dpi	WT.2dpi	YES
ENSDARG00000054540	436992	imp4	IMP U3 small nucleolar ribonucleoprotein 4 [Source:ZFIN;Acc:ZDB-GENE-040718-474]	1050.1	2.35975	0.282087	8.36533	5.99451e-17	1.35036e-15	WT.2dpi	WT.uninj	YES	-1.18312	0.27979	-4.2286	2.35145e-05	0.00124471	mychMT.2dpi	WT.2dpi	YES
ENSDARG00000026767	321700	nol11	nucleolar protein 11 [Source:NCBI gene;Acc:321700]	3742.39	2.11169	0.244372	8.64128	5.55876e-18	1.37773e-16	WT.2dpi	WT.uninj	YES	-0.587896	0.243546	-2.4139	0.0157828	0.101641	mychMT.2dpi	WT.2dpi	NO
ENSDARG00000115266	393237	imp3	IMP U3 small nucleolar ribonucleoprotein 3 [Source:ZFIN;Acc:ZDB-GENE-040426-1062]	1237.2	2.10433	0.296041	7.10824	1.17528e-12	1.64103e-11	WT.2dpi	WT.uninj	YES	-1.14104	0.29459	-3.87332	0.000107362	0.00364684	mychMT.2dpi	WT.2dpi	YES
ENSDARG00000060027	557585	nom1	nucleolar protein with MIF4G domain 1 [Source:ZFIN;Acc:ZDB-GENE-060503-321]	1139.2	2.09242	0.345275	6.06015	1.35997e-09	1.27944e-08	WT.2dpi	WT.uninj	YES	-0.819266	0.343733	-2.38344	0.0171517	0.10698	mychMT.2dpi	WT.2dpi	NO
ENSDARG00000024561	561131	nolc1	nucleolar and coiled-body phosphoprotein 1 [Source:ZFIN;Acc:ZDB-GENE-030131-6349]	10148.4	2.07341	0.170711	12.1457	6.04437e-34	4.47239e-32	WT.2dpi	WT.uninj	YES	-0.922094	0.170345	-5.4131	6.19413e-08	1.14217e-05	mychMT.2dpi	WT.2dpi	YES
ENSDARG00000075795	558911	nol7	nucleolar protein 7 [Source:ZFIN;Acc:ZDB-GENE-030131-9100]	1433.9	1.90448	0.297026	6.41182	1.43791e-10	1.56648e-09	WT.2dpi	WT.uninj	YES	-1.04409	0.295955	-3.52788	0.000418898	0.00938465	mychMT.2dpi	WT.2dpi	YES
ENSDARG00000020077	393206	nol10	nucleolar protein 10 [Source:NCBI gene;Acc:393206]	2186.05	1.90036	0.262602	7.23666	4.59884e-13	6.77593e-12	WT.2dpi	WT.uninj	YES	-1.41662	0.262009	-5.40677	6.41711e-08	1.17043e-05	mychMT.2dpi	WT.2dpi	YES
ENSDARG00000045565	554096	noc4l	nucleolar complex associated 4 homolog [Source:NCBI gene;Acc:554096]	1216.25	1.86909	0.298392	6.26386	3.7556e-10	3.84939e-09	WT.2dpi	WT.uninj	YES	-1.08702	0.297223	-3.65724	0.000254945	0.00666352	mychMT.2dpi	WT.2dpi	YES
ENSDARG00000078442	100332577	AL954696.1	NOP9 nucleolar protein [Source:NCBI gene;Acc:100332577]	928.94	1.84693	0.312388	5.9123	3.37369e-09	2.99205e-08	WT.2dpi	WT.uninj	YES	-1.04984	0.310941	-3.37634	0.000734578	0.0137569	mychMT.2dpi	WT.2dpi	YES
ENSDARG00000002710	767714	ncl	nucleolin [Source:ZFIN;Acc:ZDB-GENE-030131-6986]	51058.1	1.83293	0.165454	11.0782	1.60084e-28	8.99043e-27	WT.2dpi	WT.uninj	YES	-1.10643	0.165403	-6.6893	2.2424e-11	1.5051e-08	mychMT.2dpi	WT.2dpi	YES
ENSDARG00000038027	393260	nol12	nucleolar protein 12 [Source:NCBI gene;Acc:393260]	788.538	1.74374	0.283611	6.14833	7.8302e-10	7.66906e-09	WT.2dpi	WT.uninj	YES	-1.01358	0.281858	-3.59607	0.000323067	0.0078339	mychMT.2dpi	WT.2dpi	YES
ENSDARG00000012495	323426	mphosph10	M-phase phosphoprotein 10 (U3 small nucleolar ribonucleoprotein) [Source:ZFIN;Acc:ZDB-GENE-030131-2146]	2267.69	1.49644	0.229194	6.52917	6.61331e-11	7.65723e-10	WT.2dpi	WT.uninj	YES	-1.19389	0.228734	-5.21958	1.79331e-07	2.83884e-05	mychMT.2dpi	WT.2dpi	YES
ENSDARG00000044143	613021	nol8	nucleolar protein 8 [Source:ZFIN;Acc:ZDB-GENE-050208-491]	1363.56	1.31131	0.24524	5.34707	8.93908e-08	6.18113e-07	WT.2dpi	WT.uninj	YES	-0.935258	0.244516	-3.82494	0.000130806	0.00416495	mychMT.2dpi	WT.2dpi	YES
ENSDARG00000098859	321133	nop14	NOP14 nucleolar protein homolog (yeast) [Source:ZFIN;Acc:ZDB-GENE-030131-9691]	1410.57	1.29487	0.320971	4.03423	5.47816e-05	0.000219105	WT.2dpi	WT.uninj	YES	-0.420331	0.320174	-1.31282	0.189244	0.441165	mychMT.2dpi	WT.2dpi	NO
ENSDARG00000098080	793727	gnl2	guanine nucleotide binding protein-like 2 (nucleolar) [Source:ZFIN;Acc:ZDB-GENE-040426-2317]	3081.87	1.12828	0.205031	5.50297	3.73451e-08	2.79386e-07	WT.2dpi	WT.uninj	YES	-0.549333	0.204572	-2.68528	0.00724682	0.0623279	mychMT.2dpi	WT.2dpi	NO
ENSDARG00000020595	442932	gnl3l	guanine nucleotide binding protein-like 3 (nucleolar)-like [Source:ZFIN;Acc:ZDB-GENE-040723-1]	1869.77	0.811322	0.227501	3.56623	0.000362151	0.00121219	WT.2dpi	WT.uninj	YES	-0.628952	0.227133	-2.76909	0.00562135	0.0526784	mychMT.2dpi	WT.2dpi	NO
ENSDARG00000077751	567715	nol9	nucleolar protein 9 [Source:ZFIN;Acc:ZDB-GENE-070629-1]	1557.81	0.792669	0.204227	3.88131	0.000103895	0.000389779	WT.2dpi	WT.uninj	YES	-0.40552	0.203561	-1.99213	0.0463571	0.195981	mychMT.2dpi	WT.2dpi	NO
ENSDARG00000008740	326718	esf1	ESF1, nucleolar pre-rRNA processing protein, homolog (S. cerevisiae) [Source:ZFIN;Acc:ZDB-GENE-030131-4917]	2059.76	0.645171	0.271867	2.37311	0.0176388	0.0389638	WT.2dpi	WT.uninj	YES	-0.308915	0.271542	-1.13763	0.255275	0.519267	mychMT.2dpi	WT.2dpi	NO
gene_id	entrezgene_id	external_gene_name	description	baseMean.WT_inj_vs_WT	log2FoldChange.WT_inj_vs_WT	lfcSE.WT_inj_vs_WT	padj.WT_inj_vs_WT	Condition.WT_inj_vs_WT	Control.WT_inj_vs_WT	Call.WT_inj_vs_WT	WT_1.x	WT_2.x	WT_inj_1.x	WT_inj_2.x	mycb_inj_1.x	mycb_inj_2.x	baseMean.mycb_inj_vs_WT_inj	log2FoldChange.mycb_inj_vs_WT_inj	lfcSE.mycb_inj_vs_WT_inj	padj.mycb_inj_vs_WT_inj	Condition.mycb_inj_vs_WT_inj	Control.mycb_inj_vs_WT_inj	Call.mycb_inj_vs_WT_inj
ENSDARG00000002403	567446	nusap1	nucleolar and spindle associated protein 1 [Source:NCBI gene;Acc:567446]	1184.96	3.90354	0.638729	1.12e-08	WT_inj	WT	YES	7.52333	8.00823	10.5709	10.5987	10.1164	9.37643	1184.96	-0.917225	0.637179	0.324473	mycb_inj	WT_inj	NO
ENSDARG00000006219	321897	gnl3	guanine nucleotide binding protein-like 3 (nucleolar) [Source:NCBI gene;Acc:321897]	3343.71	2.79958	0.217718	8.16e-36	WT_inj	WT	YES	10.3129	10.5739	12.2563	12.1085	11.3982	11.4803	3343.71	-1.1033	0.216324	5.8e-06	mycb_inj	WT_inj	YES
ENSDARG00000001754	58013	noc2l	NOC2-like nucleolar associated transcriptional repressor [Source:ZFIN;Acc:ZDB-GENE-000607-75]	1740.14	2.75535	0.236641	1.76e-29	WT_inj	WT	YES	9.67711	9.44677	11.3207	11.18	10.4926	10.3786	1740.14	-1.22747	0.234522	3.05e-06	mycb_inj	WT_inj	YES
ENSDARG00000059075	553616	nip7	NIP7 nucleolar pre-rRNA processing protein [Source:NCBI gene;Acc:553616]	731.698	2.37477	0.325174	5.09e-12	WT_inj	WT	YES	8.29864	8.70056	9.96395	9.8663	9.30074	9.34879	731.698	-0.91403	0.322486	0.0222802	mycb_inj	WT_inj	YES
ENSDARG00000045565	554096	noc4l	nucleolar complex associated 4 homolog [Source:NCBI gene;Acc:554096]	756.096	2.34468	0.306576	4.11e-13	WT_inj	WT	YES	8.50345	8.7184	10.167	9.8261	9.18239	9.31405	756.096	-1.18677	0.304488	0.00086	mycb_inj	WT_inj	YES
ENSDARG00000041991	402808	rrp9	ribosomal RNA processing 9, U3 small nucleolar RNA binding protein [Source:ZFIN;Acc:ZDB-GENE-060427-1]	697.69	2.31675	0.291312	4.06e-14	WT_inj	WT	YES	8.39944	8.6333	9.92716	9.82355	9.21213	9.1563	697.69	-1.09287	0.288738	0.00127974	mycb_inj	WT_inj	YES
ENSDARG00000054540	436992	imp4	IMP U3 small nucleolar ribonucleoprotein 4 [Source:ZFIN;Acc:ZDB-GENE-040718-474]	699.98	2.28757	0.274181	1.8e-15	WT_inj	WT	YES	8.46689	8.6135	9.84266	9.89696	9.20896	9.2369	699.98	-1.02669	0.271331	0.00128435	mycb_inj	WT_inj	YES
ENSDARG00000059711	334362	nol6	nucleolar protein 6 (RNA-associated) [Source:ZFIN;Acc:ZDB-GENE-030131-6294]	1068.89	2.22281	0.255478	9.22e-17	WT_inj	WT	YES	9.13295	9.1465	10.5804	10.3442	9.80214	9.98106	1068.89	-0.88609	0.253343	0.00331913	mycb_inj	WT_inj	YES
ENSDARG00000043304	321130	nop2	NOP2 nucleolar protein homolog (yeast) [Source:ZFIN;Acc:ZDB-GENE-050309-7]	1394.91	2.08809	0.225954	8.18e-19	WT_inj	WT	YES	9.5316	9.65268	10.8764	10.8478	10.3403	10.1915	1394.91	-0.915012	0.224432	0.000447	mycb_inj	WT_inj	YES
ENSDARG00000075795	558911	nol7	nucleolar protein 7 [Source:ZFIN;Acc:ZDB-GENE-030131-9100]	1247.26	1.83134	0.252503	7.27e-12	WT_inj	WT	YES	9.55531	9.62587	10.5927	10.8303	10.1131	9.89094	1247.26	-1.10656	0.251868	0.00013	mycb_inj	WT_inj	YES
ENSDARG00000040666	317644	nifk	nucleolar protein interacting with the FHA domain of MKI67 [Source:NCBI gene;Acc:317644]	1856.31	1.7743	0.209653	6.74e-16	WT_inj	WT	YES	10.0606	10.238	11.2363	11.2592	10.7234	10.7111	1856.31	-0.816672	0.208823	0.000821	mycb_inj	WT_inj	YES
ENSDARG00000038027	393260	nol12	nucleolar protein 12 [Source:NCBI gene;Acc:393260]	399.706	1.73443	0.357096	8.2e-06	WT_inj	WT	YES	7.86922	8.0042	8.89899	8.86303	8.49289	8.82777	399.706	-0.341019	0.353931	0.549755	mycb_inj	WT_inj	NO
ENSDARG00000020077	393206	nol10	nucleolar protein 10 [Source:NCBI gene;Acc:393206]	1193.93	1.70886	0.245688	5.56e-11	WT_inj	WT	YES	9.65983	9.41646	10.5838	10.5819	10.1054	10.1199	1193.93	-0.732276	0.244615	0.0148143	mycb_inj	WT_inj	YES
ENSDARG00000026767	321700	nol11	nucleolar protein 11 [Source:NCBI gene;Acc:321700]	2455.97	1.70293	0.242356	3.46e-11	WT_inj	WT	YES	10.6332	10.571	11.827	11.5088	10.8726	11.1742	2455.97	-0.983023	0.242037	0.000473	mycb_inj	WT_inj	YES
ENSDARG00000044402	436807	nop16	NOP16 nucleolar protein homolog (yeast) [Source:NCBI gene;Acc:436807]	726.735	1.68255	0.361953	2.11e-05	WT_inj	WT	YES	8.62629	9.0773	9.87102	9.96068	9.39128	8.93484	726.735	-1.13746	0.361628	0.00961449	mycb_inj	WT_inj	YES
ENSDARG00000115266	393237	imp3	IMP U3 small nucleolar ribonucleoprotein 3 [Source:ZFIN;Acc:ZDB-GENE-040426-1062]	1263.97	1.58824	0.237467	3.22e-10	WT_inj	WT	YES	9.52953	9.68253	10.6322	10.4822	10.3183	10.4164	1263.97	-0.296814	0.23597	0.407141	mycb_inj	WT_inj	NO
ENSDARG00000078442	100332577	AL954696.1	NOP9 nucleolar protein [Source:NCBI gene;Acc:100332577]	502.972	1.50958	0.349242	8.59e-05	WT_inj	WT	YES	8.47216	8.3986	9.49345	9.10677	8.63916	8.92255	502.972	-0.861123	0.34853	0.0536228	mycb_inj	WT_inj	NO
ENSDARG00000024561	561131	nolc1	nucleolar and coiled-body phosphoprotein 1 [Source:ZFIN;Acc:ZDB-GENE-030131-6349]	4541.05	1.42796	0.175274	8.75e-15	WT_inj	WT	YES	11.4879	11.6377	12.4511	12.4719	12.0916	12.1514	4541.05	-0.517518	0.174934	0.0162614	mycb_inj	WT_inj	NO
ENSDARG00000002710	767714	ncl	nucleolin [Source:ZFIN;Acc:ZDB-GENE-030131-6986]	24288.9	1.16667	0.140174	2.12e-15	WT_inj	WT	YES	14.0921	14.1472	14.8686	14.8572	14.5357	14.5021	24288.9	-0.524008	0.140135	0.00149213	mycb_inj	WT_inj	NO
ENSDARG00000077751	567715	nol9	nucleolar protein 9 [Source:ZFIN;Acc:ZDB-GENE-070629-1]	1239.86	1.04277	0.221526	1.62e-05	WT_inj	WT	YES	9.96342	9.92662	10.6334	10.5394	10.0668	10.148	1239.86	-0.766127	0.221663	0.00379496	mycb_inj	WT_inj	YES
ENSDARG00000044143	613021	nol8	nucleolar protein 8 [Source:ZFIN;Acc:ZDB-GENE-050208-491]	679.775	0.985394	0.293327	0.0029607	WT_inj	WT	YES	8.96117	9.15147	9.74725	9.5283	9.3102	9.42399	679.775	-0.448743	0.292977	0.286845	mycb_inj	WT_inj	NO
ENSDARG00000098859	321133	nop14	NOP14 nucleolar protein homolog (yeast) [Source:ZFIN;Acc:ZDB-GENE-030131-9691]	657.208	0.946001	0.290898	0.00414833	WT_inj	WT	YES	9.00134	9.23279	9.7761	9.6139	9.00021	9.00447	657.208	-1.16231	0.292233	0.000648	mycb_inj	WT_inj	YES
ENSDARG00000098080	793727	gnl2	guanine nucleotide binding protein-like 2 (nucleolar) [Source:ZFIN;Acc:ZDB-GENE-040426-2317]	1374.6	0.849253	0.232254	0.00108817	WT_inj	WT	YES	10.1786	10.0086	10.574	10.6593	10.5181	10.368	1374.6	-0.271245	0.231979	0.449546	mycb_inj	WT_inj	NO
ENSDARG00000060027	557585	nom1	nucleolar protein with MIF4G domain 1 [Source:ZFIN;Acc:ZDB-GENE-060503-321]	673.856	0.728687	0.288437	0.03093	WT_inj	WT	YES	8.99991	9.20814	9.55027	9.5222	9.53401	9.36092	673.856	-0.139625	0.288005	0.79149	mycb_inj	WT_inj	NO
ENSDARG00000020595	442932	gnl3l	guanine nucleotide binding protein-like 3 (nucleolar)-like [Source:ZFIN;Acc:ZDB-GENE-040723-1]	1355.2	0.725676	0.216764	0.00306872	WT_inj	WT	YES	10.0371	10.1412	10.4937	10.5658	10.5121	10.4845	1355.2	-0.050608	0.216344	0.907646	mycb_inj	WT_inj	NO

## Sheet: ddx
gene_id	entrezgene_id	external_gene_name	description	baseMean.WT2dpi_vs_WTuninj	log2FoldChange.WT2dpi_vs_WTuninj	lfcSE.WT2dpi_vs_WTuninj	stat.WT2dpi_vs_WTuninj	pvalue.WT2dpi_vs_WTuninj	padj.WT2dpi_vs_WTuninj	Condition.WT2dpi_vs_WTuninj	Control.WT2dpi_vs_WTuninj	Call.WT2dpi_vs_WTuninj	baseMean.mych2dpi_vs_WT2dpi	log2FoldChange.mych2dpi_vs_WT2dpi	lfcSE.mych2dpi_vs_WT2dpi	stat.mych2dpi_vs_WT2dpi	pvalue.mych2dpi_vs_WT2dpi	padj.mych2dpi_vs_WT2dpi	Condition.mych2dpi_vs_WT2dpi	Control.mych2dpi_vs_WT2dpi	Call.mych2dpi_vs_WT2dpi
ENSDARG00000100505	407696	ddx52	DEAD (Asp-Glu-Ala-Asp) box polypeptide 52 [Source:ZFIN;Acc:ZDB-GENE-060623-1]	1592.36	2.67017	0.297271	8.98225	2.65283e-19	7.45956e-18	WT.2dpi	WT.uninj	YES	1592.36	-1.3253	0.295495	-4.48501	7.29121e-06	0.000505564	mychMT.2dpi	WT.2dpi	YES
ENSDARG00000011072	492353	ddx11	DEAD/H (Asp-Glu-Ala-Asp/His) box helicase 11 [Source:NCBI gene;Acc:492353]	524.147	2.57909	0.484654	5.32151	1.0291e-07	7.01547e-07	WT.2dpi	WT.uninj	YES	524.147	-0.57326	0.481228	-1.19124	0.233558	0.494744	mychMT.2dpi	WT.2dpi	NO
ENSDARG00000012899	386632	ddx49	DEAD (Asp-Glu-Ala-Asp) box polypeptide 49 [Source:ZFIN;Acc:ZDB-GENE-031030-3]	1132.75	2.45386	0.29249	8.38957	4.87929e-17	1.11274e-15	WT.2dpi	WT.uninj	YES	1132.75	-1.21465	0.290296	-4.18419	2.86181e-05	0.00142295	mychMT.2dpi	WT.2dpi	YES
ENSDARG00000015111	406249	ddx39ab	DEAD (Asp-Glu-Ala-Asp) box polypeptide 39Ab [Source:ZFIN;Acc:ZDB-GENE-040426-2902]	11686.5	2.43188	0.203883	11.9278	8.47542e-33	6.02914e-31	WT.2dpi	WT.uninj	YES	11686.5	-0.973832	0.203527	-4.78479	1.71169e-06	0.000169953	mychMT.2dpi	WT.2dpi	YES
ENSDARG00000035507	325248	ddx31	DEAD (Asp-Glu-Ala-Asp) box polypeptide 31 [Source:ZFIN;Acc:ZDB-GENE-030131-3973]	731.31	2.42298	0.406693	5.95777	2.55709e-09	2.3144e-08	WT.2dpi	WT.uninj	YES	731.31	-1.17741	0.404533	-2.91054	0.00360808	0.0393651	mychMT.2dpi	WT.2dpi	YES
ENSDARG00000030789	321127	ddx18	DEAD (Asp-Glu-Ala-Asp) box polypeptide 18 [Source:ZFIN;Acc:ZDB-GENE-030131-9685]	3626.22	2.37582	0.195311	12.1643	4.8157e-34	3.57632e-32	WT.2dpi	WT.uninj	YES	3626.22	-1.27969	0.194336	-6.58491	4.55173e-11	2.52835e-08	mychMT.2dpi	WT.2dpi	YES
ENSDARG00000091831	378844	ddx27	DEAD (Asp-Glu-Ala-Asp) box polypeptide 27 [Source:ZFIN;Acc:ZDB-GENE-031001-8]	2986.94	2.14542	0.261294	8.21076	2.19786e-16	4.6659e-15	WT.2dpi	WT.uninj	YES	2986.94	-1.00805	0.260504	-3.8696	0.000109013	0.00368798	mychMT.2dpi	WT.2dpi	YES
ENSDARG00000104708	553462	ddx24	DEAD (Asp-Glu-Ala-Asp) box helicase 24 [Source:ZFIN;Acc:ZDB-GENE-100716-4]	2790.19	2.11216	0.271477	7.78026	7.23771e-15	1.30317e-13	WT.2dpi	WT.uninj	YES	2790.19	-1.06169	0.27072	-3.92173	8.79148e-05	0.00315891	mychMT.2dpi	WT.2dpi	YES
ENSDARG00000006225	325550	ddx39aa	DEAD (Asp-Glu-Ala-Asp) box polypeptide 39Aa [Source:ZFIN;Acc:ZDB-GENE-030131-4275]	4330.46	1.96269	0.224631	8.73738	2.38586e-18	6.16189e-17	WT.2dpi	WT.uninj	YES	4330.46	-0.830541	0.22403	-3.70728	0.000209501	0.0058493	mychMT.2dpi	WT.2dpi	YES
ENSDARG00000020913	445399	ddx56	DEAD (Asp-Glu-Ala-Asp) box helicase 56 [Source:ZFIN;Acc:ZDB-GENE-040825-3]	1703.31	1.95508	0.218335	8.95451	3.41247e-19	9.45142e-18	WT.2dpi	WT.uninj	YES	1703.31	-0.972089	0.216898	-4.48178	7.40243e-06	0.000510332	mychMT.2dpi	WT.2dpi	YES
ENSDARG00000105286	286777	ddx54	DEAD (Asp-Glu-Ala-Asp) box polypeptide 54 [Source:ZFIN;Acc:ZDB-GENE-021220-2]	3677.81	1.86616	0.189885	9.82783	8.54423e-23	3.17263e-21	WT.2dpi	WT.uninj	YES	3677.81	-1.00538	0.189195	-5.314	1.07244e-07	1.87454e-05	mychMT.2dpi	WT.2dpi	YES
ENSDARG00000025854	445387	ddx51	DEAD (Asp-Glu-Ala-Asp) box polypeptide 51 [Source:NCBI gene;Acc:445387]	1091.87	1.77392	0.298112	5.95051	2.67312e-09	2.40759e-08	WT.2dpi	WT.uninj	YES	1091.87	-1.05489	0.296918	-3.55281	0.000381135	0.00879704	mychMT.2dpi	WT.2dpi	YES
ENSDARG00000063626	799650	ddx21	DEAD (Asp-Glu-Ala-Asp) box helicase 21 [Source:ZFIN;Acc:ZDB-GENE-031113-10]	5360.45	1.70274	0.205873	8.27084	1.33018e-16	2.87812e-15	WT.2dpi	WT.uninj	YES	5360.45	-1.29161	0.205601	-6.28214	3.33937e-10	1.4746e-07	mychMT.2dpi	WT.2dpi	YES
ENSDARG00000005699	192339	ddx19	DEAD/H (Asp-Glu-Ala-Asp/His) box polypeptide 19 (DBP5 homolog, yeast) [Source:ZFIN;Acc:ZDB-GENE-020419-30]	5534.46	1.67299	0.163464	10.2346	1.38792e-24	5.83791e-23	WT.2dpi	WT.uninj	YES	5534.46	-0.812885	0.162964	-4.98814	6.0963e-07	7.67997e-05	mychMT.2dpi	WT.2dpi	YES
ENSDARG00000061865	569118	ddx10	DEAD (Asp-Glu-Ala-Asp) box polypeptide 10 [Source:ZFIN;Acc:ZDB-GENE-071022-2]	1635.32	1.50165	0.26851	5.59255	2.23763e-08	1.73284e-07	WT.2dpi	WT.uninj	YES	1635.32	-0.7032	0.26764	-2.62741	0.00860369	0.0695423	mychMT.2dpi	WT.2dpi	NO
ENSDARG00000102353	553715	ddx47	DEAD (Asp-Glu-Ala-Asp) box polypeptide 47 [Source:ZFIN;Acc:ZDB-GENE-050522-359]	959.787	1.47373	0.251118	5.86866	4.39333e-09	3.83099e-08	WT.2dpi	WT.uninj	YES	959.787	-1.1266	0.250093	-4.50474	6.64539e-06	0.000470505	mychMT.2dpi	WT.2dpi	YES
ENSDARG00000009864	286745	ddx55	DEAD (Asp-Glu-Ala-Asp) box polypeptide 55 [Source:NCBI gene;Acc:286745]	954.325	1.45271	0.327428	4.43673	9.13347e-06	4.30533e-05	WT.2dpi	WT.uninj	YES	954.325	-0.939043	0.326539	-2.87574	0.00403079	0.0424587	mychMT.2dpi	WT.2dpi	YES
ENSDARG00000018425	100007313	ddx61	DEAD (Asp-Glu-Ala-Asp) box helicase 61 [Source:ZFIN;Acc:ZDB-GENE-030131-6611]	6685.01	1.36092	0.143475	9.48544	2.41372e-21	8.04863e-20	WT.2dpi	WT.uninj	YES	6685.01	-0.688708	0.143109	-4.81249	1.49064e-06	0.000154401	mychMT.2dpi	WT.2dpi	YES
ENSDARG00000032117	556790	ddx1	DEAD (Asp-Glu-Ala-Asp) box helicase 1 [Source:ZFIN;Acc:ZDB-GENE-041001-215]	2945.22	0.922148	0.177563	5.19335	2.06547e-07	1.34173e-06	WT.2dpi	WT.uninj	YES	2945.22	-0.541704	0.177139	-3.05807	0.0022277	0.0286939	mychMT.2dpi	WT.2dpi	NO
ENSDARG00000005774	30116	ddx3xb	DEAD-box helicase 3 X-linked b [Source:ZFIN;Acc:ZDB-GENE-980526-150]	24541.5	0.627329	0.137276	4.56985	4.88084e-06	2.44271e-05	WT.2dpi	WT.uninj	YES	24541.5	-0.376261	0.137224	-2.74194	0.00610773	0.0555489	mychMT.2dpi	WT.2dpi	NO
gene_id	entrezgene_id	external_gene_name	description	baseMean.WT_inj_vs_WT	log2FoldChange.WT_inj_vs_WT	lfcSE.WT_inj_vs_WT	padj.WT_inj_vs_WT	Condition.WT_inj_vs_WT	Control.WT_inj_vs_WT	Call.WT_inj_vs_WT	WT_1.x	WT_2.x	WT_inj_1.x	WT_inj_2.x	mycb_inj_1.x	mycb_inj_2.x	baseMean.mycb_inj_vs_WT_inj	log2FoldChange.mycb_inj_vs_WT_inj	lfcSE.mycb_inj_vs_WT_inj	padj.mycb_inj_vs_WT_inj	Condition.mycb_inj_vs_WT_inj	Control.mycb_inj_vs_WT_inj	Call.mycb_inj_vs_WT_inj
ENSDARG00000100505	407696	ddx52	DEAD (Asp-Glu-Ala-Asp) box polypeptide 52 [Source:ZFIN;Acc:ZDB-GENE-060623-1]	1094.29	2.38165	0.253974	2.35e-19	WT_inj	WT	YES	8.96209	9.1808	10.5432	10.4355	9.97323	9.95616	1094.29	-0.807422	0.251241	0.00789905	mycb_inj	WT_inj	YES
ENSDARG00000030789	321127	ddx18	DEAD (Asp-Glu-Ala-Asp) box polypeptide 18 [Source:ZFIN;Acc:ZDB-GENE-030131-9685]	2812.78	2.10967	0.239161	3.33e-17	WT_inj	WT	YES	10.3748	10.7513	11.9145	11.9058	11.1746	11.255	2812.78	-1.04339	0.238537	0.00014	mycb_inj	WT_inj	YES
ENSDARG00000015111	406249	ddx39ab	DEAD (Asp-Glu-Ala-Asp) box polypeptide 39Ab [Source:ZFIN;Acc:ZDB-GENE-040426-2902]	9611.77	2.06889	0.157106	1.57e-37	WT_inj	WT	YES	12.3069	12.4117	13.6896	13.6402	13.0305	13.0887	9611.77	-0.908162	0.156781	1.78e-07	mycb_inj	WT_inj	YES
ENSDARG00000020913	445399	ddx56	DEAD (Asp-Glu-Ala-Asp) box helicase 56 [Source:ZFIN;Acc:ZDB-GENE-040825-3]	873.53	1.49993	0.266983	1.82e-07	WT_inj	WT	YES	9.08778	9.31762	10.1537	10.0603	9.63163	9.68636	873.53	-0.713251	0.266118	0.0326026	mycb_inj	WT_inj	YES
ENSDARG00000035507	325248	ddx31	DEAD (Asp-Glu-Ala-Asp) box polypeptide 31 [Source:ZFIN;Acc:ZDB-GENE-030131-3973]	412.348	1.4595	0.329224	5.38e-05	WT_inj	WT	YES	8.20295	8.22563	9.13561	8.93887	8.39957	8.50347	412.348	-1.00298	0.328905	0.0126653	mycb_inj	WT_inj	YES
ENSDARG00000091831	378844	ddx27	DEAD (Asp-Glu-Ala-Asp) box polypeptide 27 [Source:ZFIN;Acc:ZDB-GENE-031001-8]	1797.88	1.41379	0.194688	6.82e-12	WT_inj	WT	YES	10.2761	10.2536	11.1418	11.1259	10.7289	10.7679	1797.88	-0.599999	0.194057	0.0112241	mycb_inj	WT_inj	YES
ENSDARG00000102353	553715	ddx47	DEAD (Asp-Glu-Ala-Asp) box polypeptide 47 [Source:ZFIN;Acc:ZDB-GENE-050522-359]	803.33	1.36367	0.317504	9.61e-05	WT_inj	WT	YES	8.95133	9.28341	9.99641	9.91394	9.37182	9.72081	803.33	-0.623008	0.316868	0.146062	mycb_inj	WT_inj	NO
ENSDARG00000006225	325550	ddx39aa	DEAD (Asp-Glu-Ala-Asp) box polypeptide 39Aa [Source:ZFIN;Acc:ZDB-GENE-030131-4275]	3146.26	1.33803	0.201834	4.69e-10	WT_inj	WT	YES	10.9517	11.195	11.9472	11.8899	11.5825	11.6009	3146.26	-0.500471	0.20148	0.0520306	mycb_inj	WT_inj	NO
ENSDARG00000018425	100007313	ddx61	DEAD (Asp-Glu-Ala-Asp) box helicase 61 [Source:ZFIN;Acc:ZDB-GENE-030131-6611]	5560.51	1.25338	0.164171	4.54e-13	WT_inj	WT	YES	11.8961	12.0103	12.753	12.7385	12.3688	12.411	5560.51	-0.544386	0.163989	0.00573665	mycb_inj	WT_inj	NO
ENSDARG00000025854	445387	ddx51	DEAD (Asp-Glu-Ala-Asp) box polypeptide 51 [Source:NCBI gene;Acc:445387]	848.986	1.23831	0.271459	3.1e-05	WT_inj	WT	YES	9.36021	9.22753	10.0058	10.0777	9.4787	9.72064	848.986	-0.699211	0.271117	0.0416497	mycb_inj	WT_inj	YES
ENSDARG00000009864	286745	ddx55	DEAD (Asp-Glu-Ala-Asp) box polypeptide 55 [Source:NCBI gene;Acc:286745]	523.132	1.23696	0.301493	0.000207	WT_inj	WT	YES	8.54895	8.63898	9.39047	9.20822	8.96467	8.97387	523.132	-0.555702	0.30064	0.178794	mycb_inj	WT_inj	NO
ENSDARG00000011072	492353	ddx11	DEAD/H (Asp-Glu-Ala-Asp/His) box helicase 11 [Source:NCBI gene;Acc:492353]	242.543	1.23176	0.428082	0.0124445	WT_inj	WT	YES	7.47991	7.58997	8.29158	8.07313	7.9355	7.59664	242.543	-0.732899	0.42762	0.220729	mycb_inj	WT_inj	NO
ENSDARG00000012899	386632	ddx49	DEAD (Asp-Glu-Ala-Asp) box polypeptide 49 [Source:ZFIN;Acc:ZDB-GENE-031030-3]	954.661	1.22956	0.288915	0.000113	WT_inj	WT	YES	9.30506	9.50853	10.058	10.2446	9.71404	10.0392	954.661	-0.418715	0.28823	0.318611	mycb_inj	WT_inj	NO
ENSDARG00000104708	553462	ddx24	DEAD (Asp-Glu-Ala-Asp) box helicase 24 [Source:ZFIN;Acc:ZDB-GENE-100716-4]	1459.98	1.21908	0.316534	0.000541	WT_inj	WT	YES	9.96185	9.91643	10.8421	10.5279	10.2449	10.8799	1459.98	-0.131732	0.31591	0.824769	mycb_inj	WT_inj	NO
ENSDARG00000105286	286777	ddx54	DEAD (Asp-Glu-Ala-Asp) box polypeptide 54 [Source:ZFIN;Acc:ZDB-GENE-021220-2]	1468.55	1.19997	0.230062	1.45e-06	WT_inj	WT	YES	10.108	9.99172	10.777	10.7975	10.3879	10.6105	1468.55	-0.441276	0.229539	0.157397	mycb_inj	WT_inj	NO
ENSDARG00000063626	799650	ddx21	DEAD (Asp-Glu-Ala-Asp) box helicase 21 [Source:ZFIN;Acc:ZDB-GENE-031113-10]	3736.76	1.01304	0.193079	1.24e-06	WT_inj	WT	YES	11.3944	11.5034	12.1326	12.0373	12.0022	11.7992	3736.76	-0.277157	0.192854	0.325277	mycb_inj	WT_inj	NO
ENSDARG00000005699	192339	ddx19	DEAD/H (Asp-Glu-Ala-Asp/His) box polypeptide 19 (DBP5 homolog, yeast) [Source:ZFIN;Acc:ZDB-GENE-020419-30]	3530.08	0.958481	0.182963	1.29e-06	WT_inj	WT	YES	11.3626	11.4613	12.0878	11.9366	11.7703	11.8069	3530.08	-0.349385	0.182796	0.160587	mycb_inj	WT_inj	NO
ENSDARG00000061865	569118	ddx10	DEAD (Asp-Glu-Ala-Asp) box polypeptide 10 [Source:ZFIN;Acc:ZDB-GENE-071022-2]	879.582	0.957822	0.317696	0.00845188	WT_inj	WT	YES	9.31238	9.51693	10.1763	9.7997	9.56092	9.90997	879.582	-0.403141	0.317432	0.401726	mycb_inj	WT_inj	NO
ENSDARG00000032117	556790	ddx1	DEAD (Asp-Glu-Ala-Asp) box helicase 1 [Source:ZFIN;Acc:ZDB-GENE-041001-215]	2389.41	0.855574	0.2054	0.000162	WT_inj	WT	YES	10.8559	10.9275	11.5158	11.3287	11.1619	11.3011	2389.41	-0.29982	0.205235	0.315319	mycb_inj	WT_inj	NO
ENSDARG00000061204	556273	ddx20	DEAD (Asp-Glu-Ala-Asp) box polypeptide 20 [Source:NCBI gene;Acc:556273]	611.229	0.767402	0.328812	0.0486414	WT_inj	WT	YES	8.86534	9.06505	9.48959	9.35265	9.05134	9.43792	611.229	-0.262654	0.328557	0.632458	mycb_inj	WT_inj	NO
