# Supplementary material for: Mycb and Mych stimulate Müller glial cell reprogramming and proliferation in the uninjured and injured zebrafish retina
Source: Development. 2024 Jul 26;151(14):dev203062. doi: 10.1242/dev.203062 (PMC11369687; doi:10.1242/dev.203062)
Supplement: Table S4. Injury and mycb regulated genes with insignificant regulation by mych. [file develop-151-203062-TableS4.xlsx]

## Sheet: Sheet1
Supplementary Table S4: Injury & mycb reg genes w insignif regulation by mych
external_gene_name	description	baseMean.WT_inj_vs_WT	log2FoldChange.WT_inj_vs_WT	padj.WT_inj_vs_WT	Condition.WT_inj_vs_WT	Control.WT_inj_vs_WT	Call.WT_inj_vs_WT	log2FoldChange.mycb_inj_vs_WT_inj	pvalue.mycb_inj_vs_WT_inj	padj.mycb_inj_vs_WT_inj	Condition.mycb_inj_vs_WT_inj	Control.mycb_inj_vs_WT_inj	Call.mycb_inj_vs_WT_inj	log2FoldChange.mych2dpi_vs_WT2dpi
lin28a	lin-28 homolog A (C. elegans) [Source:NCBI gene;Acc:394066]	1684.24	9.69704	7.99e-95	WT_inj	WT	YES	-1.26837	9.37e-09	2.34e-07	mycb_inj	WT_inj	YES	0.246475
mmp9	matrix metallopeptidase 9 [Source:ZFIN;Acc:ZDB-GENE-040426-2132]	14586.3	8.82687	7.92e-243	WT_inj	WT	YES	-1.78022	9.23e-14	6.89e-12	mycb_inj	WT_inj	YES	-0.470513
kng1	kininogen 1 [Source:ZFIN;Acc:ZDB-GENE-041010-56]	973.814	8.52824	3.46e-80	WT_inj	WT	YES	-1.20603	1.56e-06	2.3e-05	mycb_inj	WT_inj	YES	0.425369		select all significant injury/mycb regulated genes and identify those not regulated by mych
clcf1	cardiotrophin-like cytokine factor 1 [Source:ZFIN;Acc:ZDB-GENE-110411-244]	1365.2	8.27666	8.57e-105	WT_inj	WT	YES	-1.40873	4.14e-09	1.13e-07	mycb_inj	WT_inj	YES	-0.242038		conditions are basal above 300fpkm, signif inj and mycb calls, mych log2 fold change between -0.5 and 0.5 indicating insignificant chage with no call.
met	MET proto-oncogene, receptor tyrosine kinase [Source:ZFIN;Acc:ZDB-GENE-041014-1]	849.211	8.15602	7.14e-77	WT_inj	WT	YES	-1.44488	8.98e-08	1.75e-06	mycb_inj	WT_inj	YES	-0.127735
cart4	cocaine- and amphetamine-regulated transcript 4 [Source:NCBI gene;Acc:799423]	405.752	6.86779	2.22e-44	WT_inj	WT	YES	-2.30884	3.63e-09	1e-07	mycb_inj	WT_inj	YES	-0.46144
dkk1a	dickkopf WNT signaling pathway inhibitor 1a [Source:ZFIN;Acc:ZDB-GENE-090313-406]	380.678	6.43937	2.52e-49	WT_inj	WT	YES	-2.45033	1.14e-12	6.77e-11	mycb_inj	WT_inj	YES	-0.0680604
lim2.2	lens intrinsic membrane protein 2.2 [Source:ZFIN;Acc:ZDB-GENE-060124-1]	669.355	6.39642	8.56e-52	WT_inj	WT	YES	-1.76436	1.06e-06	1.62e-05	mycb_inj	WT_inj	YES	-0.29146
krt18a.1	keratin 18a, tandem duplicate 1 [Source:NCBI gene;Acc:352912]	5188.69	6.28439	2.7e-153	WT_inj	WT	YES	-1.36592	7.97e-10	2.52e-08	mycb_inj	WT_inj	YES	-0.285646
crlf1a	cytokine receptor-like factor 1a [Source:ZFIN;Acc:ZDB-GENE-040718-397]	7279.91	5.9805	6.65e-174	WT_inj	WT	YES	-2.04608	7.25e-24	3.7e-21	mycb_inj	WT_inj	YES	-0.332528
rrm2	ribonucleotide reductase regulatory subunit M2 [Source:NCBI gene;Acc:100330864]	5893.9	5.57813	4.36e-88	WT_inj	WT	YES	-2.71137	1.87e-23	8.46e-21	mycb_inj	WT_inj	YES	0.0667055
crybb2	crystallin, beta B2 [Source:ZFIN;Acc:ZDB-GENE-060130-1]	1304.12	5.44026	3.57e-53	WT_inj	WT	YES	-2.17764	5.45e-11	2.18e-09	mycb_inj	WT_inj	YES	0.20601
CR762483.1	growth-regulated alpha protein-like [Source:NCBI gene;Acc:101883994]	345.774	4.97882	4.35e-30	WT_inj	WT	YES	-1.41668	0.000268	0.00206229	mycb_inj	WT_inj	YES	-0.00924993
c7b	complement component 7b [Source:ZFIN;Acc:ZDB-GENE-021120-1]	37615.3	4.81197	3.07e-16	WT_inj	WT	YES	-1.47728	0.0085918	0.0369796	mycb_inj	WT_inj	YES	-0.0964288
cited1	Cbp/p300-interacting transactivator, with Glu/Asp-rich carboxy-terminal domain, 1 [Source:ZFIN;Acc:ZDB-GENE-030131-5596]	384.58	4.80588	1.22e-28	WT_inj	WT	YES	-1.65061	2.72e-05	0.000284	mycb_inj	WT_inj	YES	-0.385143
mis12	MIS12 kinetochore complex component [Source:ZFIN;Acc:ZDB-GENE-040426-1372]	399.256	4.79237	1.48e-29	WT_inj	WT	YES	-1.5859	3.9e-05	0.000389	mycb_inj	WT_inj	YES	-0.415712
AXL	AXL receptor tyrosine kinase [Source:NCBI gene;Acc:100330721]	488.148	4.72907	7.21e-26	WT_inj	WT	YES	-1.18403	0.00425543	0.0210461	mycb_inj	WT_inj	YES	0.170376
si:dkey-25e12.3	si:dkey-25e12.3 [Source:NCBI gene;Acc:678527]	328.645	4.7158	2.47e-24	WT_inj	WT	YES	-1.08275	0.00954513	0.040499	mycb_inj	WT_inj	YES	-0.399951
epha2a	eph receptor A2 a [Source:ZFIN;Acc:ZDB-GENE-990415-63]	1649.66	4.64886	1.08e-75	WT_inj	WT	YES	-2.02558	2.16e-17	3.34e-15	mycb_inj	WT_inj	YES	-0.232394
lgals2a	lectin, galactoside-binding, soluble, 2a [Source:ZFIN;Acc:ZDB-GENE-050318-2]	2545.31	4.55338	6.96e-11	WT_inj	WT	YES	-1.69954	0.00967957	0.0409173	mycb_inj	WT_inj	YES	-0.481632
cd276	CD276 molecule [Source:ZFIN;Acc:ZDB-GENE-070112-452]	992.647	4.46772	3.99e-61	WT_inj	WT	YES	-0.827011	0.000816	0.00527426	mycb_inj	WT_inj	YES	-0.251553
dlc	deltaC [Source:NCBI gene;Acc:30120]	1042.74	4.46484	5.66e-30	WT_inj	WT	YES	-0.963981	0.00921068	0.0392947	mycb_inj	WT_inj	YES	-0.257356
si:dkey-126g1.7	si:dkey-126g1.7 [Source:ZFIN;Acc:ZDB-GENE-090313-181]	367.717	4.45849	4e-24	WT_inj	WT	YES	-1.49811	0.000209	0.00166512	mycb_inj	WT_inj	YES	0.225741
hmox1a	heme oxygenase 1a [Source:ZFIN;Acc:ZDB-GENE-030131-3102]	1462.88	4.35589	1.84e-59	WT_inj	WT	YES	0.707769	0.00335313	0.0173809	mycb_inj	WT_inj	YES	-0.142137
orc1	origin recognition complex, subunit 1 [Source:ZFIN;Acc:ZDB-GENE-030131-6960]	457.299	4.30019	1.31e-19	WT_inj	WT	YES	-1.4053	0.00149825	0.00882983	mycb_inj	WT_inj	YES	-0.459658
lifrb	LIF receptor subunit alpha b [Source:ZFIN;Acc:ZDB-GENE-080107-2]	311.832	4.25352	2.83e-23	WT_inj	WT	YES	-1.79145	5.23e-06	6.7e-05	mycb_inj	WT_inj	YES	-0.205798
cd63	CD63 molecule [Source:ZFIN;Acc:ZDB-GENE-030131-180]	6624.35	4.21889	7.16e-78	WT_inj	WT	YES	-0.980198	7.94e-06	9.64e-05	mycb_inj	WT_inj	YES	-0.301393
serpinb1	serpin peptidase inhibitor, clade B (ovalbumin), member 1 [Source:ZFIN;Acc:ZDB-GENE-040718-400]	3970.26	3.9494	4.98e-85	WT_inj	WT	YES	-2.18475	9.94e-29	1.98e-25	mycb_inj	WT_inj	YES	-0.370966
rpa3	replication protein A3 [Source:ZFIN;Acc:ZDB-GENE-040426-977]	594.485	3.93007	9.68e-22	WT_inj	WT	YES	-1.24825	0.00118307	0.00722688	mycb_inj	WT_inj	YES	-0.418439
dcn	decorin [Source:ZFIN;Acc:ZDB-GENE-010102-1]	1544.84	3.86438	3.49e-41	WT_inj	WT	YES	-1.84192	2.32e-11	1.02e-09	mycb_inj	WT_inj	YES	-0.179228
zic2b	zic family member 2 (odd-paired homolog, Drosophila) b [Source:ZFIN;Acc:ZDB-GENE-030219-92]	2395.65	3.85198	7.34e-70	WT_inj	WT	YES	-1.34341	1.34e-10	4.96e-09	mycb_inj	WT_inj	YES	-0.228636
stm	starmaker [Source:NCBI gene;Acc:386700]	2085.61	3.82175	1.86e-06	WT_inj	WT	YES	-3.02113	4.43e-05	0.000435	mycb_inj	WT_inj	YES	0.139219
c7a	complement component 7a [Source:ZFIN;Acc:ZDB-GENE-081104-392]	5177.9	3.75763	2.34e-50	WT_inj	WT	YES	-1.85725	3.19e-14	2.59e-12	mycb_inj	WT_inj	YES	-0.453713
olig2	oligodendrocyte lineage transcription factor 2 [Source:ZFIN;Acc:ZDB-GENE-030131-4013]	675.584	3.6942	7.8e-37	WT_inj	WT	YES	-1.49421	4.47e-08	9.41e-07	mycb_inj	WT_inj	YES	0.2294
adam8b	ADAM metallopeptidase domain 8b [Source:ZFIN;Acc:ZDB-GENE-070808-1]	1455.75	3.64763	1.76e-25	WT_inj	WT	YES	-0.87065	0.00893758	0.0383064	mycb_inj	WT_inj	YES	0.06456
AL732488.2	uncharacterized LOC110438942 [Source:NCBI gene;Acc:110438942]	896.993	3.64037	1.6e-31	WT_inj	WT	YES	-0.831142	0.0046067	0.0223338	mycb_inj	WT_inj	YES	-0.12844
dck	deoxycytidine kinase [Source:ZFIN;Acc:ZDB-GENE-041024-3]	418.594	3.58433	2.38e-17	WT_inj	WT	YES	-1.10153	0.00519105	0.0246134	mycb_inj	WT_inj	YES	-0.492196
cdt1	chromatin licensing and DNA replication factor 1 [Source:ZFIN;Acc:ZDB-GENE-070111-1]	423.186	3.58372	1.33e-20	WT_inj	WT	YES	-1.01704	0.00446487	0.0218045	mycb_inj	WT_inj	YES	-0.476496
ddr1	discoidin domain receptor tyrosine kinase 1 [Source:ZFIN;Acc:ZDB-GENE-060323-2]	5299.81	3.56834	1.77e-62	WT_inj	WT	YES	-1.63838	3.5e-15	3.54e-13	mycb_inj	WT_inj	YES	0.14526
si:ch211-191i18.2	si:ch211-191i18.2 [Source:ZFIN;Acc:ZDB-GENE-060503-769]	704.74	3.49274	8.33e-30	WT_inj	WT	YES	-1.64818	1.55e-08	3.65e-07	mycb_inj	WT_inj	YES	-0.196917
fabp11a	fatty acid binding protein 11a [Source:ZFIN;Acc:ZDB-GENE-040912-132]	1248.61	3.4675	8.84e-38	WT_inj	WT	YES	1.41425	6.74e-09	1.74e-07	mycb_inj	WT_inj	YES	0.186699
cldn5a	claudin 5a [Source:ZFIN;Acc:ZDB-GENE-040426-2442]	667.886	3.45852	2e-24	WT_inj	WT	YES	-0.947114	0.00294263	0.0156236	mycb_inj	WT_inj	YES	-0.200595
prdx1	peroxiredoxin 1 [Source:ZFIN;Acc:ZDB-GENE-050320-35]	1181.71	3.32478	3.09e-39	WT_inj	WT	YES	-1.33875	3.05e-08	6.66e-07	mycb_inj	WT_inj	YES	-0.253961
capn2a	calpain 2, (m/II) large subunit a [Source:ZFIN;Acc:ZDB-GENE-050320-69]	1678.57	3.32012	3.27e-29	WT_inj	WT	YES	-1.46129	2.59e-07	4.58e-06	mycb_inj	WT_inj	YES	0.173788
arhgap42a	Rho GTPase activating protein 42a [Source:NCBI gene;Acc:566275]	1598.75	3.26046	6.13e-20	WT_inj	WT	YES	-1.37016	5.6e-05	0.000533	mycb_inj	WT_inj	YES	-0.100738
flna	filamin A, alpha (actin binding protein 280) [Source:ZFIN;Acc:ZDB-GENE-030131-2145]	16087.2	3.20943	9.86e-41	WT_inj	WT	YES	-0.661277	0.00460121	0.0223128	mycb_inj	WT_inj	YES	0.255165
trabd	TraB domain containing [Source:ZFIN;Acc:ZDB-GENE-030131-1301]	1100.71	3.16195	2.7e-35	WT_inj	WT	YES	-1.14477	2.37e-06	3.33e-05	mycb_inj	WT_inj	YES	-0.0626673
lgals9l1	lectin, galactoside-binding, soluble, 9 (galectin 9)-like 1 [Source:ZFIN;Acc:ZDB-GENE-030131-9543]	785.435	3.14073	3.8e-24	WT_inj	WT	YES	0.882333	0.00189206	0.010767	mycb_inj	WT_inj	YES	-0.169809
krt8	keratin 8 [Source:NCBI gene;Acc:797433]	13542.8	3.06264	8.6e-55	WT_inj	WT	YES	-1.07645	1.96e-08	4.48e-07	mycb_inj	WT_inj	YES	-0.144922
tmem108	transmembrane protein 108 [Source:ZFIN;Acc:ZDB-GENE-091204-397]	675.711	3.05019	4.19e-23	WT_inj	WT	YES	-1.0447	0.000323	0.00242172	mycb_inj	WT_inj	YES	-0.325908
cd151l	CD151 antigen, like [Source:ZFIN;Acc:ZDB-GENE-040426-1868]	375.073	3.0458	4.55e-09	WT_inj	WT	YES	-1.26456	0.00868611	0.0373193	mycb_inj	WT_inj	YES	-0.247801
tpm4a	tropomyosin 4a [Source:ZFIN;Acc:ZDB-GENE-040426-2185]	1486.58	3.01888	2.81e-28	WT_inj	WT	YES	-0.829751	0.00148984	0.00879093	mycb_inj	WT_inj	YES	-0.433614
rfx2	regulatory factor X, 2 (influences HLA class II expression) [Source:NCBI gene;Acc:503590]	310.756	2.95964	8.04e-10	WT_inj	WT	YES	-1.47582	0.00097	0.00611135	mycb_inj	WT_inj	YES	-0.275231
slc35f1	solute carrier family 35 member F1 [Source:ZFIN;Acc:ZDB-GENE-060503-463]	404.44	2.95632	1.2e-14	WT_inj	WT	YES	-1.72073	1.78e-06	2.58e-05	mycb_inj	WT_inj	YES	-0.0027667
cyb5a	cytochrome b5 type A (microsomal) [Source:ZFIN;Acc:ZDB-GENE-040426-2148]	1054.22	2.92637	3.27e-20	WT_inj	WT	YES	-1.58741	1.58e-07	2.92e-06	mycb_inj	WT_inj	YES	-0.216861
si:ch211-183d21.1	si:ch211-183d21.1 [Source:ZFIN;Acc:ZDB-GENE-030131-8516]	2122.56	2.9031	6.51e-22	WT_inj	WT	YES	-1.68729	5.43e-09	1.44e-07	mycb_inj	WT_inj	YES	-0.182111
mvp	major vault protein [Source:NCBI gene;Acc:373081]	8355.65	2.90098	3.8e-40	WT_inj	WT	YES	-1.19248	1.95e-08	4.46e-07	mycb_inj	WT_inj	YES	-0.350299
myl6	myosin, light chain 6, alkali, smooth muscle and non-muscle [Source:ZFIN;Acc:ZDB-GENE-041010-28]	8013.88	2.8732	6.29e-38	WT_inj	WT	YES	-1.56294	5.31e-13	3.37e-11	mycb_inj	WT_inj	YES	-0.474889
cnn2	calponin 2 [Source:ZFIN;Acc:ZDB-GENE-030131-542]	3010.77	2.83382	1.1e-25	WT_inj	WT	YES	-1.17846	5.79e-06	7.33e-05	mycb_inj	WT_inj	YES	-0.435382
tuba1b	tubulin, alpha 1b [Source:ZFIN;Acc:ZDB-GENE-030822-1]	18648.3	2.78422	4.74e-30	WT_inj	WT	YES	-0.745332	0.00162334	0.00943801	mycb_inj	WT_inj	YES	-0.167067
her9	hairy-related 9 [Source:ZFIN;Acc:ZDB-GENE-011213-1]	3772.41	2.78045	7.03e-37	WT_inj	WT	YES	-1.70444	9.89e-16	1.13e-13	mycb_inj	WT_inj	YES	-0.26804
runx1	RUNX family transcription factor 1 [Source:ZFIN;Acc:ZDB-GENE-000605-1]	307.04	2.77848	7.67e-13	WT_inj	WT	YES	-1.22724	0.000662	0.00444164	mycb_inj	WT_inj	YES	-0.0683201
scube2	signal peptide, CUB domain, EGF-like 2 [Source:NCBI gene;Acc:503728]	491.575	2.73374	4.38e-14	WT_inj	WT	YES	-1.53729	6.45e-06	8.02e-05	mycb_inj	WT_inj	YES	0.243955
cbfb	core-binding factor subunit beta [Source:ZFIN;Acc:ZDB-GENE-980526-440]	775.975	2.72351	1.36e-15	WT_inj	WT	YES	-1.06112	0.00097	0.00611135	mycb_inj	WT_inj	YES	-0.198878
niban2b	niban apoptosis regulator 2b [Source:ZFIN;Acc:ZDB-GENE-030131-6218]	2979.36	2.68425	5.08e-26	WT_inj	WT	YES	-1.41687	7.15e-09	1.83e-07	mycb_inj	WT_inj	YES	-0.197882
her4.2	hairy-related 4, tandem duplicate 2 [Source:ZFIN;Acc:ZDB-GENE-060815-1]	12882.8	2.63911	2.69e-23	WT_inj	WT	YES	-1.45162	1.35e-08	3.24e-07	mycb_inj	WT_inj	YES	-0.308243
relt	RELT TNF receptor [Source:ZFIN;Acc:ZDB-GENE-040426-2361]	1163.51	2.63175	1.68e-18	WT_inj	WT	YES	-1.15232	5.27e-05	0.000505	mycb_inj	WT_inj	YES	-0.34564
tes	testis derived transcript (3 LIM domains) [Source:ZFIN;Acc:ZDB-GENE-040718-59]	639.341	2.62244	5.2e-18	WT_inj	WT	YES	-1.07599	0.000168	0.00137976	mycb_inj	WT_inj	YES	-0.322512
keap1a	kelch-like ECH-associated protein 1a [Source:ZFIN;Acc:ZDB-GENE-030131-556]	1959.94	2.58726	2.72e-23	WT_inj	WT	YES	-1.91603	1.92e-14	1.63e-12	mycb_inj	WT_inj	YES	0.120253
adma	adrenomedullin a [Source:ZFIN;Acc:ZDB-GENE-120221-5]	846.062	2.55842	2.94e-13	WT_inj	WT	YES	-1.24353	0.000167	0.00137445	mycb_inj	WT_inj	YES	-0.382039
dnmt3ba	DNA (cytosine-5-)-methyltransferase 3 beta, duplicate a [Source:ZFIN;Acc:ZDB-GENE-050314-4]	989.345	2.52993	1.63e-19	WT_inj	WT	YES	-0.777582	0.00337439	0.0174583	mycb_inj	WT_inj	YES	-0.393193
ak3	adenylate kinase 3 [Source:ZFIN;Acc:ZDB-GENE-040426-2142]	3024.53	2.52635	5.65e-26	WT_inj	WT	YES	-2.06216	5e-19	1.12e-16	mycb_inj	WT_inj	YES	-0.00626393
zgc:174863	zgc:174863 [Source:ZFIN;Acc:ZDB-GENE-080204-87]	660.993	2.50092	7.82e-18	WT_inj	WT	YES	-1.22756	8.01e-06	9.72e-05	mycb_inj	WT_inj	YES	-0.091377
phtf1	putative homeodomain transcription factor 1 [Source:ZFIN;Acc:ZDB-GENE-080204-123]	1226.73	2.42576	1.9e-18	WT_inj	WT	YES	-1.93303	2.91e-13	1.94e-11	mycb_inj	WT_inj	YES	-0.371445
si:ch211-11k18.4	si:ch211-11k18.4 [Source:ZFIN;Acc:ZDB-GENE-070912-22]	2025.1	2.40392	1.26e-27	WT_inj	WT	YES	-0.85785	5.04e-05	0.000485	mycb_inj	WT_inj	YES	-0.439511
LO018196.1		338.12	2.38531	2.15e-06	WT_inj	WT	YES	-1.64166	0.000393	0.002864	mycb_inj	WT_inj	YES	-0.140365
her12	hairy-related 12 [Source:ZFIN;Acc:ZDB-GENE-040824-5]	1745.4	2.37163	7.28e-10	WT_inj	WT	YES	-1.70214	2.45e-06	3.43e-05	mycb_inj	WT_inj	YES	-0.274802
isg20	interferon stimulated exonuclease gene [Source:ZFIN;Acc:ZDB-GENE-100422-17]	1464.36	2.35289	4.64e-17	WT_inj	WT	YES	-0.762142	0.00416937	0.0206751	mycb_inj	WT_inj	YES	-0.486532
ctsh	cathepsin H [Source:ZFIN;Acc:ZDB-GENE-030131-3539]	975.701	2.33102	4.36e-19	WT_inj	WT	YES	-1.29047	2.08e-07	3.79e-06	mycb_inj	WT_inj	YES	0.0402026
ctc1	CTS telomere maintenance complex component 1 [Source:NCBI gene;Acc:777638]	573.374	2.32713	5.96e-15	WT_inj	WT	YES	-1.03462	0.000225	0.00177796	mycb_inj	WT_inj	YES	-0.364168
jarid2b	jumonji, AT rich interactive domain 2b [Source:NCBI gene;Acc:558456]	850.457	2.30163	2.2e-13	WT_inj	WT	YES	-0.833044	0.00476444	0.0229552	mycb_inj	WT_inj	YES	-0.103134
nrp2a	neuropilin 2a [Source:ZFIN;Acc:ZDB-GENE-040611-2]	1840.17	2.29982	7.15e-28	WT_inj	WT	YES	-0.753457	0.000181	0.00146866	mycb_inj	WT_inj	YES	-0.2906
msna	moesin a [Source:ZFIN;Acc:ZDB-GENE-021211-2]	19873.2	2.29353	6.28e-58	WT_inj	WT	YES	-1.00156	7.66e-13	4.68e-11	mycb_inj	WT_inj	YES	-0.427803
tgfb2	transforming growth factor, beta 2 [Source:ZFIN;Acc:ZDB-GENE-030723-3]	440.078	2.2869	1.44e-09	WT_inj	WT	YES	-1.31063	0.000199	0.00160095	mycb_inj	WT_inj	YES	0.196412
cdkn1a	cyclin-dependent kinase inhibitor 1A [Source:ZFIN;Acc:ZDB-GENE-070705-7]	1532.63	2.26779	4.11e-13	WT_inj	WT	YES	-2.08918	1.94e-12	1.09e-10	mycb_inj	WT_inj	YES	-0.449101
s100a10b	S100 calcium binding protein A10b [Source:ZFIN;Acc:ZDB-GENE-040426-1937]	16006.1	2.26146	3.54e-20	WT_inj	WT	YES	-1.28231	5.46e-08	1.12e-06	mycb_inj	WT_inj	YES	-0.278466
tp53i11a	tumor protein p53 inducible protein 11a [Source:ZFIN;Acc:ZDB-GENE-050306-58]	612.309	2.25275	2.06e-11	WT_inj	WT	YES	-1.15386	0.000248	0.00193889	mycb_inj	WT_inj	YES	-0.238324
gpr37l1a	G protein-coupled receptor 37 like 1a [Source:ZFIN;Acc:ZDB-GENE-110411-20]	379.707	2.25261	6.28e-09	WT_inj	WT	YES	-1.63995	5.77e-06	7.31e-05	mycb_inj	WT_inj	YES	0.0280394
ehd1b	EH-domain containing 1b [Source:ZFIN;Acc:ZDB-GENE-030131-2069]	862.595	2.24931	8.43e-13	WT_inj	WT	YES	-1.44865	1.06e-06	1.61e-05	mycb_inj	WT_inj	YES	-0.373999
mybl1	v-myb avian myeloblastosis viral oncogene homolog-like 1 [Source:ZFIN;Acc:ZDB-GENE-041111-281]	3384.02	2.23158	1.27e-17	WT_inj	WT	YES	-1.12219	6.72e-06	8.32e-05	mycb_inj	WT_inj	YES	-0.146234
nsmce4a	NSE4 homolog A, SMC5-SMC6 complex component [Source:ZFIN;Acc:ZDB-GENE-050522-111]	715.148	2.17586	8.08e-13	WT_inj	WT	YES	-0.903713	0.00154337	0.00904627	mycb_inj	WT_inj	YES	-0.39399
icn	ictacalcin [Source:ZFIN;Acc:ZDB-GENE-030131-8599]	6509.71	2.1747	2.15e-14	WT_inj	WT	YES	-1.14604	2.26e-05	0.00024	mycb_inj	WT_inj	YES	-0.270827
FAM83G	si:dkeyp-9d4.4 [Source:ZFIN;Acc:ZDB-GENE-121214-254]	967.375	2.16457	1.18e-15	WT_inj	WT	YES	-1.20553	2.57e-06	3.56e-05	mycb_inj	WT_inj	YES	-0.0979941
zgc:63587	zgc:63587 [Source:ZFIN;Acc:ZDB-GENE-040426-1175]	1059.35	2.14746	1.21e-16	WT_inj	WT	YES	-1.31331	1.01e-07	1.94e-06	mycb_inj	WT_inj	YES	-0.17356
casp8	caspase 8, apoptosis-related cysteine peptidase [Source:ZFIN;Acc:ZDB-GENE-000713-1]	473.417	2.13895	4.45e-11	WT_inj	WT	YES	-1.38728	5.19e-06	6.65e-05	mycb_inj	WT_inj	YES	-0.299908
tmem168a	transmembrane protein 168a [Source:NCBI gene;Acc:100034546]	958.572	2.12586	5.35e-11	WT_inj	WT	YES	-1.48626	1.08e-06	1.64e-05	mycb_inj	WT_inj	YES	-0.181907
igfbp3	insulin-like growth factor binding protein 3 [Source:ZFIN;Acc:ZDB-GENE-040412-1]	2548.46	2.12007	3.33e-23	WT_inj	WT	YES	-1.37989	1.85e-11	8.29e-10	mycb_inj	WT_inj	YES	0.0831876
serinc2	serine incorporator 2 [Source:ZFIN;Acc:ZDB-GENE-041111-296]	1140.23	2.11	7.09e-13	WT_inj	WT	YES	-1.0652	0.000122	0.00104992	mycb_inj	WT_inj	YES	-0.0772132
tram1	translocation associated membrane protein 1 [Source:ZFIN;Acc:ZDB-GENE-021011-1]	1502.32	2.09543	5.33e-14	WT_inj	WT	YES	-0.890179	0.000729	0.00480245	mycb_inj	WT_inj	YES	-0.367789
si:ch211-166a6.5	si:ch211-166a6.5 [Source:ZFIN;Acc:ZDB-GENE-030131-9913]	470.272	2.08741	3.27e-08	WT_inj	WT	YES	-0.947775	0.00674011	0.0303352	mycb_inj	WT_inj	YES	-0.324581
vmp1	vacuole membrane protein 1 [Source:NCBI gene;Acc:336789]	4311.98	2.08257	6.23e-20	WT_inj	WT	YES	-0.896519	3.98e-05	0.000396	mycb_inj	WT_inj	YES	-0.384498
metrnla	meteorin like, glial cell differentiation regulator a [Source:NCBI gene;Acc:406258]	2052.01	2.07976	1.62e-15	WT_inj	WT	YES	-1.83395	1.78e-13	1.24e-11	mycb_inj	WT_inj	YES	-0.022715
si:ch73-222f22.2	si:ch73-222f22.2 [Source:ZFIN;Acc:ZDB-GENE-100921-20]	300.458	2.0776	2.87e-05	WT_inj	WT	YES	-1.39071	0.00212099	0.0118418	mycb_inj	WT_inj	YES	-0.450113
slc12a4	solute carrier family 12 member 4 [Source:ZFIN;Acc:ZDB-GENE-090218-27]	4014.09	2.06058	2.87e-22	WT_inj	WT	YES	-1.78441	2.61e-18	5.23e-16	mycb_inj	WT_inj	YES	-0.0972907
gfap	glial fibrillary acidic protein [Source:NCBI gene;Acc:30646]	20192.3	2.04887	1.11e-20	WT_inj	WT	YES	-1.80597	1.21e-17	2.04e-15	mycb_inj	WT_inj	YES	0.213008
cd99	CD99 molecule [Source:ZFIN;Acc:ZDB-GENE-061103-391]	3703.67	2.0417	1.61e-23	WT_inj	WT	YES	-1.32598	1.53e-11	7.03e-10	mycb_inj	WT_inj	YES	-0.411126
spata13	spermatogenesis associated 13 [Source:ZFIN;Acc:ZDB-GENE-091116-25]	849.572	2.03296	3.21e-09	WT_inj	WT	YES	-0.883118	0.00580829	0.0269282	mycb_inj	WT_inj	YES	-0.429985
gna13a	guanine nucleotide binding protein (G protein), alpha 13a [Source:ZFIN;Acc:ZDB-GENE-030131-5024]	822.174	2.03187	5.65e-11	WT_inj	WT	YES	-1.01858	0.000459	0.00326258	mycb_inj	WT_inj	YES	-0.323369
apoeb	apolipoprotein Eb [Source:NCBI gene;Acc:30314]	252336	2.03127	3.56e-29	WT_inj	WT	YES	-1.85098	4.91e-26	3.53e-23	mycb_inj	WT_inj	YES	0.145654
rtca	RNA 3'-terminal phosphate cyclase [Source:ZFIN;Acc:ZDB-GENE-030131-9687]	4536.32	2.03077	7.08e-19	WT_inj	WT	YES	-1.24574	1.3e-08	3.14e-07	mycb_inj	WT_inj	YES	-0.414403
cyb5b	cytochrome b5 type B [Source:ZFIN;Acc:ZDB-GENE-040426-2614]	538.305	2.00731	9.02e-07	WT_inj	WT	YES	-1.2486	0.000927	0.00588223	mycb_inj	WT_inj	YES	0.152696
clic4	chloride intracellular channel 4 [Source:ZFIN;Acc:ZDB-GENE-030326-3]	4518.37	2.00376	3.52e-17	WT_inj	WT	YES	-1.54399	1.09e-11	5.17e-10	mycb_inj	WT_inj	YES	0.0192029
ecm1b	extracellular matrix protein 1b [Source:ZFIN;Acc:ZDB-GENE-121204-2]	2219.9	1.99081	5.37e-07	WT_inj	WT	YES	-1.43516	9.49e-05	0.000844	mycb_inj	WT_inj	YES	0.414513
tspan14	tetraspanin 14 [Source:ZFIN;Acc:ZDB-GENE-060825-329]	1355.79	1.9905	1.23e-12	WT_inj	WT	YES	-1.33542	4.66e-07	7.73e-06	mycb_inj	WT_inj	YES	-0.401587
tagln3b	transgelin 3b [Source:ZFIN;Acc:ZDB-GENE-030131-4199]	742.579	1.98274	4.92e-10	WT_inj	WT	YES	-1.07195	0.000323	0.00242108	mycb_inj	WT_inj	YES	-0.498333
cpdp	CPD photolyase [Source:ZFIN;Acc:ZDB-GENE-040426-1644]	598.974	1.98174	1.04e-09	WT_inj	WT	YES	-1.20982	6.71e-05	0.000627	mycb_inj	WT_inj	YES	-0.315692
tipin	timeless interacting protein [Source:NCBI gene;Acc:445058]	523.816	1.97396	7.06e-09	WT_inj	WT	YES	-1.03076	0.00114972	0.0070587	mycb_inj	WT_inj	YES	-0.446644
tmem176l.3a	transmembrane protein 176l.3a [Source:ZFIN;Acc:ZDB-GENE-080829-13]	344.883	1.96688	3.94e-07	WT_inj	WT	YES	-1.23816	0.000542	0.00376801	mycb_inj	WT_inj	YES	-0.043978
trmt61a	tRNA methyltransferase 61A [Source:ZFIN;Acc:ZDB-GENE-040718-5]	455.232	1.95795	8.23e-08	WT_inj	WT	YES	-1.25601	0.000208	0.00165928	mycb_inj	WT_inj	YES	-0.395968
arhgdia	Rho GDP dissociation inhibitor (GDI) alpha [Source:ZFIN;Acc:ZDB-GENE-040426-2816]	4707.38	1.94937	6.59e-22	WT_inj	WT	YES	-1.17607	1.54e-09	4.6e-08	mycb_inj	WT_inj	YES	-0.47696
commd5	COMM domain containing 5 [Source:ZFIN;Acc:ZDB-GENE-040801-71]	422.43	1.94146	5.89e-08	WT_inj	WT	YES	-1.40273	2.49e-05	0.000262	mycb_inj	WT_inj	YES	0.159516
tmed1b	transmembrane p24 trafficking protein 1b [Source:ZFIN;Acc:ZDB-GENE-070112-1112]	382.932	1.93703	3.81e-06	WT_inj	WT	YES	-1.53213	7.14e-05	0.00066	mycb_inj	WT_inj	YES	-0.256813
gng12a	guanine nucleotide binding protein (G protein), gamma 12a [Source:ZFIN;Acc:ZDB-GENE-040426-2555]	1200.85	1.92651	8.64e-11	WT_inj	WT	YES	-1.21741	1.28e-05	0.000147	mycb_inj	WT_inj	YES	-0.480697
itgb1a	integrin, beta 1a [Source:ZFIN;Acc:ZDB-GENE-060803-2]	759.18	1.91067	1.24e-12	WT_inj	WT	YES	-1.17469	3.67e-06	4.88e-05	mycb_inj	WT_inj	YES	0.0349385
pdlim4	PDZ and LIM domain 4 [Source:ZFIN;Acc:ZDB-GENE-070308-5]	1262.41	1.89723	2.85e-10	WT_inj	WT	YES	-1.37849	1.07e-06	1.63e-05	mycb_inj	WT_inj	YES	-0.385717
gmppb	GDP-mannose pyrophosphorylase B [Source:NCBI gene;Acc:445097]	1129.96	1.8882	6.27e-13	WT_inj	WT	YES	-0.849166	0.000599	0.00408564	mycb_inj	WT_inj	YES	0.101005
ctnna1	catenin (cadherin-associated protein), alpha 1 [Source:ZFIN;Acc:ZDB-GENE-991207-24]	4069.41	1.88454	2.59e-20	WT_inj	WT	YES	-0.82102	2.68e-05	0.00028	mycb_inj	WT_inj	YES	0.0388167
helb	helicase (DNA) B [Source:ZFIN;Acc:ZDB-GENE-030729-16]	590.852	1.88449	3.88e-08	WT_inj	WT	YES	-1.20824	0.00015	0.00125679	mycb_inj	WT_inj	YES	-0.182807
glulb	glutamate-ammonia ligase (glutamine synthase) b [Source:ZFIN;Acc:ZDB-GENE-030131-8417]	21120.9	1.88245	0.000147	WT_inj	WT	YES	-1.54596	0.000578	0.00396274	mycb_inj	WT_inj	YES	-0.320981
apoc1	apolipoprotein C-I [Source:ZFIN;Acc:ZDB-GENE-030131-1074]	2621.54	1.87498	3.57e-13	WT_inj	WT	YES	1.30205	7.28e-08	1.46e-06	mycb_inj	WT_inj	YES	-0.18663
ntrk2a	neurotrophic tyrosine kinase, receptor, type 2a [Source:ZFIN;Acc:ZDB-GENE-010126-1]	1213.2	1.87268	2.12e-11	WT_inj	WT	YES	-1.36646	2.16e-07	3.92e-06	mycb_inj	WT_inj	YES	0.0992653
cyyr1	cysteine/tyrosine-rich 1 [Source:NCBI gene;Acc:405818]	751.203	1.86993	1.08e-07	WT_inj	WT	YES	-1.18871	0.000273	0.00209948	mycb_inj	WT_inj	YES	-0.310139
rhbdf1a	rhomboid 5 homolog 1a (Drosophila) [Source:NCBI gene;Acc:798402]	1110.58	1.86608	7.59e-12	WT_inj	WT	YES	-1.1959	3.24e-06	4.37e-05	mycb_inj	WT_inj	YES	-0.169866
col18a1a	collagen type XVIII alpha 1 chain a [Source:ZFIN;Acc:ZDB-GENE-030516-3]	14095.8	1.86506	7.04e-17	WT_inj	WT	YES	-1.59122	9.32e-14	6.93e-12	mycb_inj	WT_inj	YES	0.230636
chl1b	cell adhesion molecule L1-like b [Source:ZFIN;Acc:ZDB-GENE-091105-1]	3449.06	1.86207	7.07e-15	WT_inj	WT	YES	-1.2494	4.05e-08	8.6e-07	mycb_inj	WT_inj	YES	-0.122272
nucb2b	nucleobindin 2b [Source:ZFIN;Acc:ZDB-GENE-030131-4775]	601.32	1.85725	2.1e-09	WT_inj	WT	YES	-0.767493	0.00781765	0.0343019	mycb_inj	WT_inj	YES	-0.0753495
cttnbp2nlb	CTTNBP2 N-terminal like b [Source:ZFIN;Acc:ZDB-GENE-040724-65]	1077.29	1.84706	1.32e-08	WT_inj	WT	YES	-1.03898	0.000602	0.00410118	mycb_inj	WT_inj	YES	-0.486851
lgals3bpb	lectin, galactoside-binding, soluble, 3 binding protein b [Source:NCBI gene;Acc:405809]	3381.74	1.84097	1.77e-15	WT_inj	WT	YES	0.640496	0.00345298	0.017761	mycb_inj	WT_inj	YES	-0.148818
nedd1	NEDD1 gamma-tubulin ring complex targeting factor [Source:ZFIN;Acc:ZDB-GENE-040426-2906]	815.181	1.83827	2.13e-08	WT_inj	WT	YES	-0.854507	0.00509138	0.0242653	mycb_inj	WT_inj	YES	-0.493628
zgc:153867	zgc:153867 [Source:ZFIN;Acc:ZDB-GENE-030131-9170]	8946.79	1.83791	3.12e-23	WT_inj	WT	YES	-0.687564	0.000113	0.00098	mycb_inj	WT_inj	YES	-0.308223
itgb1bp1	integrin beta 1 binding protein 1 [Source:ZFIN;Acc:ZDB-GENE-051113-264]	766.602	1.83263	1.86e-07	WT_inj	WT	YES	-1.54733	2.16e-06	3.06e-05	mycb_inj	WT_inj	YES	-0.30509
slc25a21	solute carrier family 25 member 21 [Source:ZFIN;Acc:ZDB-GENE-060929-664]	325.734	1.82961	2.79e-05	WT_inj	WT	YES	-1.31989	0.000923	0.00585817	mycb_inj	WT_inj	YES	-0.147162
si:dkey-7j14.6	si:dkey-7j14.6 [Source:ZFIN;Acc:ZDB-GENE-030131-8466]	6881.01	1.81617	2.96e-27	WT_inj	WT	YES	-1.5229	6.73e-21	1.95e-18	mycb_inj	WT_inj	YES	-0.479489
TXN	zgc:56493 [Source:ZFIN;Acc:ZDB-GENE-030131-8581]	5354.78	1.7871	1.54e-25	WT_inj	WT	YES	-1.21718	1.64e-13	1.16e-11	mycb_inj	WT_inj	YES	-0.375653
rhogc	ras homolog gene family, member Gc [Source:ZFIN;Acc:ZDB-GENE-030131-3402]	966.16	1.78614	6.29e-11	WT_inj	WT	YES	-0.899109	0.000453	0.00322954	mycb_inj	WT_inj	YES	-0.429788
pls3	plastin 3 (T isoform) [Source:ZFIN;Acc:ZDB-GENE-040718-10]	2994.55	1.78079	3.85e-21	WT_inj	WT	YES	-1.07455	2.96e-09	8.29e-08	mycb_inj	WT_inj	YES	-0.373356
cpox	coproporphyrinogen oxidase [Source:ZFIN;Acc:ZDB-GENE-030131-9884]	996.16	1.77031	4e-10	WT_inj	WT	YES	-0.677811	0.0104265	0.043385	mycb_inj	WT_inj	YES	-0.0112911
hdlbpa	high density lipoprotein binding protein a [Source:ZFIN;Acc:ZDB-GENE-030131-2032]	17327.8	1.7671	5.01e-26	WT_inj	WT	YES	-1.09467	1.29e-11	5.98e-10	mycb_inj	WT_inj	YES	-0.365737
GCA	zgc:92027 [Source:ZFIN;Acc:ZDB-GENE-040930-3]	3990.66	1.76483	3.88e-17	WT_inj	WT	YES	-1.43847	7.27e-13	4.48e-11	mycb_inj	WT_inj	YES	-0.246777
fzd7b	frizzled class receptor 7b [Source:ZFIN;Acc:ZDB-GENE-990415-229]	584.817	1.76441	2.89e-08	WT_inj	WT	YES	-1.09771	0.000206	0.00164653	mycb_inj	WT_inj	YES	0.0570398
arf6b	ADP-ribosylation factor 6b [Source:ZFIN;Acc:ZDB-GENE-030131-9056]	4253.11	1.76289	8.75e-18	WT_inj	WT	YES	-0.783129	6.45e-05	0.000606	mycb_inj	WT_inj	YES	-0.397391
acaa2	acetyl-CoA acyltransferase 2 [Source:ZFIN;Acc:ZDB-GENE-040426-1996]	2591.44	1.75128	4.04e-18	WT_inj	WT	YES	-1.01194	1.53e-07	2.84e-06	mycb_inj	WT_inj	YES	-0.407862
actb1	actin, beta 1 [Source:NCBI gene;Acc:57934]	52788.1	1.74332	1.73e-21	WT_inj	WT	YES	-0.730351	3.36e-05	0.000342	mycb_inj	WT_inj	YES	-0.427362
kcnj13	potassium inwardly rectifying channel subfamily J member 13 [Source:ZFIN;Acc:ZDB-GENE-070129-1]	524.047	1.73896	6.13e-07	WT_inj	WT	YES	-1.39339	1.59e-05	0.000177	mycb_inj	WT_inj	YES	0.00847666
tmbim1b	transmembrane BAX inhibitor motif containing 1b [Source:ZFIN;Acc:ZDB-GENE-170110-3]	324.292	1.73091	2.02e-05	WT_inj	WT	YES	-1.07638	0.00366572	0.0186427	mycb_inj	WT_inj	YES	-0.15451
entpd5b	ectonucleoside triphosphate diphosphohydrolase 5b [Source:ZFIN;Acc:ZDB-GENE-091118-88]	405.557	1.72969	7.07e-05	WT_inj	WT	YES	-1.16622	0.00317856	0.016636	mycb_inj	WT_inj	YES	-0.0713593
uchl3	ubiquitin carboxyl-terminal esterase L3 (ubiquitin thiolesterase) [Source:ZFIN;Acc:ZDB-GENE-050522-158]	2060.77	1.70921	2.17e-11	WT_inj	WT	YES	-0.976028	4.93e-05	0.000477	mycb_inj	WT_inj	YES	-0.461741
lcp1	lymphocyte cytosolic protein 1 (L-plastin) [Source:NCBI gene;Acc:30583]	599.794	1.70318	1.82e-05	WT_inj	WT	YES	1.24225	0.000518	0.0036177	mycb_inj	WT_inj	YES	-0.094499
acad11	acyl-CoA dehydrogenase family, member 11 [Source:ZFIN;Acc:ZDB-GENE-040426-814]	343.37	1.70142	3.15e-05	WT_inj	WT	YES	-1.30171	0.000487	0.00342341	mycb_inj	WT_inj	YES	-0.0160222
plscr3b	phospholipid scramblase 3b [Source:ZFIN;Acc:ZDB-GENE-040426-2517]	1061.85	1.69925	1.67e-11	WT_inj	WT	YES	-1.30732	4.01e-08	8.54e-07	mycb_inj	WT_inj	YES	-0.260847
psmb10	proteasome 20S subunit beta 10 [Source:ZFIN;Acc:ZDB-GENE-040718-278]	594.775	1.69597	4.83e-05	WT_inj	WT	YES	0.9756	0.00940348	0.0399942	mycb_inj	WT_inj	YES	0.0239765
med10	mediator complex subunit 10 [Source:NCBI gene;Acc:550394]	1401.48	1.69369	8.09e-13	WT_inj	WT	YES	-0.741223	0.000895	0.00570758	mycb_inj	WT_inj	YES	-0.1882
nsfb	N-ethylmaleimide-sensitive factor b [Source:ZFIN;Acc:ZDB-GENE-050808-1]	1135.68	1.68968	6.13e-07	WT_inj	WT	YES	-1.1975	0.000134	0.00113157	mycb_inj	WT_inj	YES	-0.380102
tnfaip1	tumor necrosis factor, alpha-induced protein 1 (endothelial) [Source:ZFIN;Acc:ZDB-GENE-030131-5610]	867.884	1.68906	5.79e-09	WT_inj	WT	YES	-0.692419	0.0103452	0.0431114	mycb_inj	WT_inj	YES	-0.324349
dnajc1	DnaJ (Hsp40) homolog, subfamily C, member 1 [Source:ZFIN;Acc:ZDB-GENE-061103-529]	3785.94	1.68436	1.45e-17	WT_inj	WT	YES	-1.22563	8.46e-11	3.26e-09	mycb_inj	WT_inj	YES	-0.46441
xrcc5	X-ray repair complementing defective repair in Chinese hamster cells 5 [Source:ZFIN;Acc:ZDB-GENE-041008-108]	650.723	1.66837	6.08e-07	WT_inj	WT	YES	-0.833531	0.00689262	0.0308214	mycb_inj	WT_inj	YES	-0.0125769
fkbp9	FKBP prolyl isomerase 9 [Source:ZFIN;Acc:ZDB-GENE-040801-23]	725.353	1.66808	1.44e-05	WT_inj	WT	YES	-1.12509	0.00139386	0.00830537	mycb_inj	WT_inj	YES	0.23689
entpd6	ectonucleoside triphosphate diphosphohydrolase 6 [Source:ZFIN;Acc:ZDB-GENE-050417-412]	745.196	1.64855	4.36e-09	WT_inj	WT	YES	-0.72278	0.0057122	0.0265271	mycb_inj	WT_inj	YES	-0.237941
ptpn9a	protein tyrosine phosphatase non-receptor type 9a [Source:ZFIN;Acc:ZDB-GENE-101027-1]	719.614	1.64742	5.96e-09	WT_inj	WT	YES	-1.35094	3.47e-07	5.91e-06	mycb_inj	WT_inj	YES	-0.405765
rac1a	Rac family small GTPase 1a [Source:ZFIN;Acc:ZDB-GENE-030131-5415]	6806.03	1.64682	2.12e-17	WT_inj	WT	YES	-0.934657	4.63e-07	7.71e-06	mycb_inj	WT_inj	YES	-0.373127
SBNO2	si:ch73-63e15.2 [Source:ZFIN;Acc:ZDB-GENE-091204-463]	1524.55	1.63944	4.6e-10	WT_inj	WT	YES	-0.802137	0.00114069	0.00701883	mycb_inj	WT_inj	YES	-0.0559853
arf4a	ADP-ribosylation factor 4a [Source:ZFIN;Acc:ZDB-GENE-040801-109]	665.228	1.6317	7.66e-07	WT_inj	WT	YES	-0.804164	0.00822859	0.0357407	mycb_inj	WT_inj	YES	-0.348081
sgpl1	sphingosine-1-phosphate lyase 1 [Source:ZFIN;Acc:ZDB-GENE-070410-24]	2534.07	1.62942	2.66e-11	WT_inj	WT	YES	-0.811978	0.00042	0.00302581	mycb_inj	WT_inj	YES	0.31511
ptk7a	protein tyrosine kinase 7a [Source:ZFIN;Acc:ZDB-GENE-050522-216]	1805.89	1.62229	1.99e-10	WT_inj	WT	YES	-1.66749	4.04e-12	2.11e-10	mycb_inj	WT_inj	YES	0.00443822
xrcc6	X-ray repair complementing defective repair in Chinese hamster cells 6 [Source:ZFIN;Acc:ZDB-GENE-030131-6420]	1750.73	1.6184	1.16e-12	WT_inj	WT	YES	-0.764439	0.000376	0.00275839	mycb_inj	WT_inj	YES	-0.375955
nfe2l1a	nuclear factor, erythroid 2-like 1a [Source:ZFIN;Acc:ZDB-GENE-040630-5]	432.299	1.61758	0.00011	WT_inj	WT	YES	-1.09137	0.00398593	0.0199368	mycb_inj	WT_inj	YES	-0.125861
anxa13	annexin A13 [Source:ZFIN;Acc:ZDB-GENE-010406-1]	14300.6	1.61352	1.75e-18	WT_inj	WT	YES	-1.38158	4.52e-15	4.45e-13	mycb_inj	WT_inj	YES	-0.183004
dpp3	dipeptidyl-peptidase 3 [Source:ZFIN;Acc:ZDB-GENE-030131-1247]	3444.32	1.61094	6.21e-12	WT_inj	WT	YES	-0.794843	0.000325	0.00243326	mycb_inj	WT_inj	YES	-0.420277
fam53b	family with sequence similarity 53 member B [Source:NCBI gene;Acc:406586]	1290.08	1.60623	3.59e-10	WT_inj	WT	YES	-0.914255	0.000141	0.00118509	mycb_inj	WT_inj	YES	-0.281824
tsg101b	tumor susceptibility 101b [Source:ZFIN;Acc:ZDB-GENE-130530-542]	749.91	1.59645	2.09e-08	WT_inj	WT	YES	-1.2262	3.98e-06	5.24e-05	mycb_inj	WT_inj	YES	-0.163352
mocs2	molybdenum cofactor synthesis 2 [Source:ZFIN;Acc:ZDB-GENE-110411-53]	690.937	1.59497	3.59e-06	WT_inj	WT	YES	-1.08515	0.00061	0.00414451	mycb_inj	WT_inj	YES	-0.460823
nabp1a	nucleic acid binding protein 1a [Source:NCBI gene;Acc:494100]	680.444	1.58754	5.55e-06	WT_inj	WT	YES	-1.06955	0.000862	0.00551409	mycb_inj	WT_inj	YES	-0.427317
ccdc43	coiled-coil domain containing 43 [Source:NCBI gene;Acc:393631]	1184.27	1.58482	6.86e-11	WT_inj	WT	YES	-0.871506	0.000134	0.00113455	mycb_inj	WT_inj	YES	-0.414928
alpl	alkaline phosphatase, biomineralization associated [Source:ZFIN;Acc:ZDB-GENE-040420-1]	5686.87	1.57756	5.61e-16	WT_inj	WT	YES	-1.99427	1.04e-26	8.37e-24	mycb_inj	WT_inj	YES	-0.472348
prps1b	phosphoribosyl pyrophosphate synthetase 1B [Source:ZFIN;Acc:ZDB-GENE-030131-4011]	1375.02	1.57234	1.08e-09	WT_inj	WT	YES	-0.707341	0.00336523	0.017425	mycb_inj	WT_inj	YES	-0.485078
fam3c	family with sequence similarity 3 member C [Source:NCBI gene;Acc:334205]	751.09	1.57228	5.17e-07	WT_inj	WT	YES	-0.850766	0.0032719	0.0170464	mycb_inj	WT_inj	YES	-0.391386
six3b	SIX homeobox 3b [Source:ZFIN;Acc:ZDB-GENE-990415-128]	13466.1	1.56843	2.74e-21	WT_inj	WT	YES	-1.4512	8.25e-20	2.08e-17	mycb_inj	WT_inj	YES	-0.286152
dnajc10	DnaJ (Hsp40) homolog, subfamily C, member 10 [Source:ZFIN;Acc:ZDB-GENE-070327-1]	1810.42	1.56057	3.5e-14	WT_inj	WT	YES	-0.789616	5.22e-05	0.0005	mycb_inj	WT_inj	YES	-0.436827
notch1b	notch receptor 1b [Source:ZFIN;Acc:ZDB-GENE-990415-183]	2998.08	1.55157	2.41e-09	WT_inj	WT	YES	-1.18789	1.09e-06	1.66e-05	mycb_inj	WT_inj	YES	-0.364291
tspan7	tetraspanin 7 [Source:ZFIN;Acc:ZDB-GENE-030131-5435]	1999.74	1.54595	2.08e-12	WT_inj	WT	YES	-0.842389	5.01e-05	0.000483	mycb_inj	WT_inj	YES	-0.221093
eif2ak1	eukaryotic translation initiation factor 2-alpha kinase 1 [Source:ZFIN;Acc:ZDB-GENE-061013-268]	929.924	1.54114	1.36e-08	WT_inj	WT	YES	-0.870604	0.000575	0.00394742	mycb_inj	WT_inj	YES	-0.294751
calua	calumenin a [Source:NCBI gene;Acc:415241]	1270.29	1.53193	2.32e-09	WT_inj	WT	YES	-0.60302	0.0118019	0.0479629	mycb_inj	WT_inj	YES	0.0778909
dynll1	dynein, light chain, LC8-type 1 [Source:ZFIN;Acc:ZDB-GENE-040426-1961]	7485.51	1.52989	1.33e-18	WT_inj	WT	YES	-0.681303	4.2e-05	0.000417	mycb_inj	WT_inj	YES	-0.462388
parvaa	parvin, alpha a [Source:ZFIN;Acc:ZDB-GENE-040721-2]	1775.44	1.52835	1.82e-10	WT_inj	WT	YES	-1.38606	8.37e-10	2.62e-08	mycb_inj	WT_inj	YES	0.108909
tmem263	transmembrane protein 263 [Source:NCBI gene;Acc:406415]	343.932	1.52435	0.000315	WT_inj	WT	YES	-1.10511	0.00374966	0.0190049	mycb_inj	WT_inj	YES	-0.0200735
sowahab	sosondowah ankyrin repeat domain family member Ab [Source:ZFIN;Acc:ZDB-GENE-100910-4]	372.456	1.52329	9.05e-05	WT_inj	WT	YES	-1.62074	5.03e-06	6.47e-05	mycb_inj	WT_inj	YES	0.0595132
slc51a	solute carrier family 51 alpha subunit [Source:NCBI gene;Acc:447807]	389.868	1.5209	0.00014	WT_inj	WT	YES	-1.59521	1.14e-05	0.000132	mycb_inj	WT_inj	YES	0.254413
zgc:123010	zgc:123010 [Source:ZFIN;Acc:ZDB-GENE-051120-15]	390.479	1.51957	1.82e-05	WT_inj	WT	YES	-0.884196	0.00629439	0.0287559	mycb_inj	WT_inj	YES	-0.100977
arpc4	actin related protein 2/3 complex, subunit 4 [Source:ZFIN;Acc:ZDB-GENE-010724-9]	1921.04	1.51575	2.21e-10	WT_inj	WT	YES	-0.699479	0.00180426	0.0103412	mycb_inj	WT_inj	YES	-0.464925
ralba	v-ral simian leukemia viral oncogene homolog Ba (ras related) [Source:ZFIN;Acc:ZDB-GENE-040801-267]	749.281	1.51327	2.34e-07	WT_inj	WT	YES	-0.897033	0.000933	0.00591577	mycb_inj	WT_inj	YES	-0.302079
cdh2	cadherin 2, type 1, N-cadherin (neuronal) [Source:NCBI gene;Acc:30291]	31480.6	1.49167	1.14e-14	WT_inj	WT	YES	-0.900477	9.63e-07	1.48e-05	mycb_inj	WT_inj	YES	0.0238993
syngr2a	synaptogyrin 2a [Source:ZFIN;Acc:ZDB-GENE-070112-1292]	523.406	1.48943	7.37e-06	WT_inj	WT	YES	-1.05017	0.000574	0.00394122	mycb_inj	WT_inj	YES	-0.0999905
fam89b	family with sequence similarity 89 member B [Source:ZFIN;Acc:ZDB-GENE-091204-269]	332.423	1.48413	0.00140235	WT_inj	WT	YES	-1.19901	0.00381104	0.0192256	mycb_inj	WT_inj	YES	-0.00768017
psmd14	proteasome 26S subunit, non-ATPase 14 [Source:ZFIN;Acc:ZDB-GENE-070410-56]	3522.13	1.48017	5.78e-12	WT_inj	WT	YES	-0.629552	0.00191103	0.0108569	mycb_inj	WT_inj	YES	-0.386384
tpk1	thiamin pyrophosphokinase 1 [Source:ZFIN;Acc:ZDB-GENE-041010-176]	322.092	1.47262	0.000566	WT_inj	WT	YES	-1.06731	0.00537913	0.0252706	mycb_inj	WT_inj	YES	-0.281834
si:ch211-194k22.8	si:ch211-194k22.8 [Source:ZFIN;Acc:ZDB-GENE-030131-1820]	1442.04	1.47138	1.32e-07	WT_inj	WT	YES	-0.91522	0.000409	0.00296024	mycb_inj	WT_inj	YES	-0.434091
nap1l4a	nucleosome assembly protein 1-like 4a [Source:ZFIN;Acc:ZDB-GENE-030131-9099]	2899.02	1.4702	4.62e-12	WT_inj	WT	YES	-0.782673	9.6e-05	0.000852	mycb_inj	WT_inj	YES	-0.352455
socs3b	suppressor of cytokine signaling 3b [Source:ZFIN;Acc:ZDB-GENE-040426-2528]	4700.41	1.46893	2.25e-09	WT_inj	WT	YES	-1.03782	6.58e-06	8.17e-05	mycb_inj	WT_inj	YES	-0.449253
cd82a	CD82 molecule a [Source:ZFIN;Acc:ZDB-GENE-030131-2818]	2888.65	1.46311	3.42e-14	WT_inj	WT	YES	-1.6561	2.34e-19	5.5e-17	mycb_inj	WT_inj	YES	-0.406631
ddr2l	discoidin domain receptor family, member 2, like [Source:ZFIN;Acc:ZDB-GENE-041210-162]	394.402	1.46023	0.00150672	WT_inj	WT	YES	-1.52701	0.000204	0.00163287	mycb_inj	WT_inj	YES	0.134574
myo10	myosin X [Source:ZFIN;Acc:ZDB-GENE-070912-277]	1036.29	1.45672	6.41e-08	WT_inj	WT	YES	-0.825215	0.000979	0.00616302	mycb_inj	WT_inj	YES	-0.244841
dars1	aspartyl-tRNA synthetase 1 [Source:ZFIN;Acc:ZDB-GENE-061110-135]	8325.99	1.45449	1.77e-11	WT_inj	WT	YES	-1.29096	2.59e-10	9.08e-09	mycb_inj	WT_inj	YES	-0.11948
zgc:162944	zgc:162944 [Source:ZFIN;Acc:ZDB-GENE-070424-75]	2152.24	1.4445	3.26e-13	WT_inj	WT	YES	-0.653758	0.000491	0.00345198	mycb_inj	WT_inj	YES	-0.234433
cpne3	copine III [Source:ZFIN;Acc:ZDB-GENE-040426-763]	1313.49	1.44433	2.91e-07	WT_inj	WT	YES	-1.54226	3.91e-09	1.07e-07	mycb_inj	WT_inj	YES	-0.43289
phlda2	pleckstrin homology-like domain, family A, member 2 [Source:NCBI gene;Acc:553622]	451.254	1.44398	0.000789	WT_inj	WT	YES	-1.34704	0.000483	0.00340408	mycb_inj	WT_inj	YES	-0.0130383
ergic1	endoplasmic reticulum-golgi intermediate compartment 1 [Source:NCBI gene;Acc:567774]	1076.47	1.42602	3.72e-08	WT_inj	WT	YES	-0.82737	0.000601	0.00409485	mycb_inj	WT_inj	YES	-0.351868
rnaset2	ribonuclease T2 [Source:NCBI gene;Acc:791890]	1487.9	1.42509	5.47e-11	WT_inj	WT	YES	-1.19595	5.44e-09	1.44e-07	mycb_inj	WT_inj	YES	-0.341617
eri1	exoribonuclease 1 [Source:ZFIN;Acc:ZDB-GENE-050522-39]	774.957	1.42231	4.01e-06	WT_inj	WT	YES	-0.829923	0.00341407	0.0176121	mycb_inj	WT_inj	YES	-0.438538
mtmr2	myotubularin related protein 2 [Source:NCBI gene;Acc:30644]	1544.38	1.41351	1.61e-10	WT_inj	WT	YES	-0.916175	1.04e-05	0.000122	mycb_inj	WT_inj	YES	-0.402279
derl3	derlin 3 [Source:ZFIN;Acc:ZDB-GENE-040426-1324]	345.106	1.40515	0.000595	WT_inj	WT	YES	-1.28947	0.000461	0.00327311	mycb_inj	WT_inj	YES	0.236782
sri	sorcin [Source:ZFIN;Acc:ZDB-GENE-040426-1356]	2561.31	1.40495	1.94e-12	WT_inj	WT	YES	-0.966493	3.09e-07	5.34e-06	mycb_inj	WT_inj	YES	-0.245408
sdcbp2	syndecan binding protein (syntenin) 2 [Source:ZFIN;Acc:ZDB-GENE-030131-3727]	8092.92	1.39994	3.84e-09	WT_inj	WT	YES	-0.903576	4.88e-05	0.000473	mycb_inj	WT_inj	YES	-0.247804
slc33a1	solute carrier family 33 member 1 [Source:ZFIN;Acc:ZDB-GENE-040426-1241]	611.207	1.39233	1.31e-05	WT_inj	WT	YES	-0.735993	0.011725	0.0477138	mycb_inj	WT_inj	YES	-0.328082
elmo3	engulfment and cell motility 3 [Source:ZFIN;Acc:ZDB-GENE-050309-39]	655.883	1.38934	0.000922	WT_inj	WT	YES	-1.17111	0.00180988	0.0103642	mycb_inj	WT_inj	YES	0.242855
calub	calumenin b [Source:NCBI gene;Acc:394057]	777.151	1.38927	1.24e-06	WT_inj	WT	YES	-0.720627	0.00635546	0.0289872	mycb_inj	WT_inj	YES	-0.278397
selenon	selenoprotein N [Source:NCBI gene;Acc:352914]	2527.35	1.38385	1.68e-08	WT_inj	WT	YES	-0.878505	0.000124	0.00106164	mycb_inj	WT_inj	YES	-0.00574355
perp	p53 apoptosis effector related to pmp22 [Source:ZFIN;Acc:ZDB-GENE-050104-1]	1985.11	1.38352	1.91e-06	WT_inj	WT	YES	-1.6744	4.64e-10	1.53e-08	mycb_inj	WT_inj	YES	-0.489193
cgref1	cell growth regulator with EF-hand domain 1 [Source:ZFIN;Acc:ZDB-GENE-131121-137]	553.544	1.38228	1.16e-05	WT_inj	WT	YES	-1.38261	1.89e-06	2.72e-05	mycb_inj	WT_inj	YES	-0.0775595
sox2	SRY-box transcription factor 2 [Source:NCBI gene;Acc:378723]	6761.77	1.37605	6.41e-08	WT_inj	WT	YES	-1.66321	2.34e-12	1.28e-10	mycb_inj	WT_inj	YES	-0.355592
eif4a1b	eukaryotic translation initiation factor 4A1B [Source:ZFIN;Acc:ZDB-GENE-040120-6]	21546.9	1.36765	2.5e-18	WT_inj	WT	YES	-0.685535	4.85e-06	6.26e-05	mycb_inj	WT_inj	YES	-0.367665
hspb8	heat shock protein b8 [Source:ZFIN;Acc:ZDB-GENE-030131-2480]	1360.15	1.3646	0.000283	WT_inj	WT	YES	-1.71975	4.23e-07	7.1e-06	mycb_inj	WT_inj	YES	-0.00575811
sft2d1	SFT2 domain containing 1 [Source:ZFIN;Acc:ZDB-GENE-040426-1350]	429.632	1.36312	0.00047	WT_inj	WT	YES	-1.15335	0.0010113	0.00632333	mycb_inj	WT_inj	YES	-0.472235
snx1a	sorting nexin 1a [Source:ZFIN;Acc:ZDB-GENE-060302-3]	4795.94	1.3497	3.36e-13	WT_inj	WT	YES	-0.984627	2.15e-08	4.88e-07	mycb_inj	WT_inj	YES	-0.303209
lrrc17	leucine rich repeat containing 17 [Source:ZFIN;Acc:ZDB-GENE-030131-9774]	889.763	1.34717	0.000128	WT_inj	WT	YES	-2.21743	5.25e-12	2.67e-10	mycb_inj	WT_inj	YES	0.251382
poglut1	protein O-glucosyltransferase 1 [Source:ZFIN;Acc:ZDB-GENE-051120-24]	551.35	1.34636	0.000529	WT_inj	WT	YES	-1.0172	0.00356983	0.0182455	mycb_inj	WT_inj	YES	-0.48301
gk5	glycerol kinase 5 [Source:NCBI gene;Acc:777765]	607.223	1.34045	0.000483	WT_inj	WT	YES	-0.891166	0.00980985	0.0413547	mycb_inj	WT_inj	YES	-0.410054
txnipa	thioredoxin interacting protein a [Source:ZFIN;Acc:ZDB-GENE-030804-10]	1697.05	1.33683	1.59e-06	WT_inj	WT	YES	0.814094	0.00143021	0.00848289	mycb_inj	WT_inj	YES	-0.361339
serpine3	serpin peptidase inhibitor, clade E (nexin, plasminogen activator inhibitor type 1), member 3 [Source:NCBI gene;Acc:556612]	1690.29	1.33276	0.000532	WT_inj	WT	YES	-2.77896	1.35e-15	1.5e-13	mycb_inj	WT_inj	YES	-0.377139
frem2b	FRAS1 related extracellular matrix 2b [Source:ZFIN;Acc:ZDB-GENE-081119-4]	1045.42	1.32375	3.79e-07	WT_inj	WT	YES	-1.04695	1.49e-05	0.000168	mycb_inj	WT_inj	YES	-0.0797562
ptp4a3a	protein tyrosine phosphatase 4A3a [Source:ZFIN;Acc:ZDB-GENE-040426-2220]	1538.31	1.31774	1.42e-09	WT_inj	WT	YES	-1.06089	2.09e-07	3.82e-06	mycb_inj	WT_inj	YES	-0.253091
pkn2	protein kinase N2 [Source:ZFIN;Acc:ZDB-GENE-061207-42]	358.885	1.31759	0.00113249	WT_inj	WT	YES	-0.913943	0.0114284	0.0467027	mycb_inj	WT_inj	YES	-0.178594
cdc16	cell division cycle 16 homolog (S. cerevisiae) [Source:ZFIN;Acc:ZDB-GENE-051113-132]	729.245	1.31558	5.44e-06	WT_inj	WT	YES	-0.720614	0.00664541	0.0299994	mycb_inj	WT_inj	YES	-0.459281
rassf7a	Ras association domain family member 7a [Source:ZFIN;Acc:ZDB-GENE-091013-3]	442.973	1.31345	0.00224521	WT_inj	WT	YES	-1.82815	1.92e-06	2.75e-05	mycb_inj	WT_inj	YES	0.27186
cldn12	claudin 12 [Source:ZFIN;Acc:ZDB-GENE-010328-14]	1760.35	1.30666	3.93e-09	WT_inj	WT	YES	-1.06573	2.99e-07	5.2e-06	mycb_inj	WT_inj	YES	-0.494409
cyp20a1	cytochrome P450, family 20, subfamily A, polypeptide 1 [Source:ZFIN;Acc:ZDB-GENE-040426-2646]	1483.33	1.30193	1.66e-05	WT_inj	WT	YES	-0.879929	0.00147961	0.00873589	mycb_inj	WT_inj	YES	-0.142636
frmd8	FERM domain containing 8 [Source:NCBI gene;Acc:559410]	1566.05	1.29889	3.87e-09	WT_inj	WT	YES	-1.03775	5.13e-07	8.42e-06	mycb_inj	WT_inj	YES	-0.101501
scamp2	secretory carrier membrane protein 2 [Source:ZFIN;Acc:ZDB-GENE-040426-2702]	1024.78	1.29862	4.36e-07	WT_inj	WT	YES	-0.841759	0.000404	0.00293513	mycb_inj	WT_inj	YES	-0.179607
CAPN1	zgc:55262 [Source:ZFIN;Acc:ZDB-GENE-040426-2814]	615.022	1.29818	0.000192	WT_inj	WT	YES	-1.63634	2.39e-07	4.29e-06	mycb_inj	WT_inj	YES	-0.0328346
topbp1	DNA topoisomerase II binding protein 1 [Source:ZFIN;Acc:ZDB-GENE-060626-1]	761.795	1.29534	5.73e-06	WT_inj	WT	YES	-0.83729	0.00141347	0.00840661	mycb_inj	WT_inj	YES	-0.349841
tmed5	transmembrane p24 trafficking protein 5 [Source:ZFIN;Acc:ZDB-GENE-040426-1302]	1035.3	1.29232	8.12e-06	WT_inj	WT	YES	-0.851974	0.0013505	0.00810478	mycb_inj	WT_inj	YES	-0.404281
pgrmc1	progesterone receptor membrane component 1 [Source:ZFIN;Acc:ZDB-GENE-041114-91]	2043.47	1.2921	2.1e-09	WT_inj	WT	YES	-0.864696	1.89e-05	0.000206	mycb_inj	WT_inj	YES	-0.410255
rpn2	ribophorin II [Source:ZFIN;Acc:ZDB-GENE-030131-7928]	4897.33	1.28833	4.05e-13	WT_inj	WT	YES	-0.733936	1.29e-05	0.000147	mycb_inj	WT_inj	YES	-0.325308
prkab1b	protein kinase, AMP-activated, beta 1 non-catalytic subunit, b [Source:ZFIN;Acc:ZDB-GENE-030131-7172]	1544.61	1.28009	2.34e-08	WT_inj	WT	YES	-0.984651	4.2e-06	5.5e-05	mycb_inj	WT_inj	YES	-0.456717
erlin1	ER lipid raft associated 1 [Source:NCBI gene;Acc:541490]	3454.09	1.27642	1.02e-10	WT_inj	WT	YES	-0.657563	0.0004	0.00291239	mycb_inj	WT_inj	YES	-0.499494
atp6ap1b	ATPase H+ transporting accessory protein 1b [Source:ZFIN;Acc:ZDB-GENE-020423-2]	735.697	1.27	0.000956	WT_inj	WT	YES	-0.952786	0.0056007	0.026103	mycb_inj	WT_inj	YES	-0.20069
ctnnd2b	catenin (cadherin-associated protein), delta 2b [Source:ZFIN;Acc:ZDB-GENE-070912-532]	8770.21	1.26861	2.58e-10	WT_inj	WT	YES	-1.03209	4.54e-08	9.54e-07	mycb_inj	WT_inj	YES	-0.200058
C11H6orf120	zgc:77929 [Source:NCBI gene;Acc:402944]	785.711	1.26711	1.8e-05	WT_inj	WT	YES	-0.73842	0.00627079	0.0286954	mycb_inj	WT_inj	YES	0.0729672
litaf	lipopolysaccharide-induced TNF factor [Source:NCBI gene;Acc:431731]	1057.48	1.25992	7.14e-06	WT_inj	WT	YES	-1.15626	7.56e-06	9.25e-05	mycb_inj	WT_inj	YES	-0.414596
tln1	talin 1 [Source:ZFIN;Acc:ZDB-GENE-031002-48]	2496.66	1.25729	2.05e-07	WT_inj	WT	YES	-1.16642	2.15e-07	3.9e-06	mycb_inj	WT_inj	YES	-0.494508
sox9a	SRY-box transcription factor 9a [Source:ZFIN;Acc:ZDB-GENE-001103-1]	1371.91	1.24995	4.55e-05	WT_inj	WT	YES	-1.80438	1.31e-10	4.87e-09	mycb_inj	WT_inj	YES	-0.0856253
dvl2	dishevelled segment polarity protein 2 [Source:ZFIN;Acc:ZDB-GENE-041118-20]	966.883	1.24887	1.99e-06	WT_inj	WT	YES	-0.710407	0.00333595	0.0173104	mycb_inj	WT_inj	YES	-0.470574
anxa11a	annexin A11a [Source:ZFIN;Acc:ZDB-GENE-030707-4]	2577.09	1.24817	1.03e-09	WT_inj	WT	YES	-1.48818	1.08e-14	9.69e-13	mycb_inj	WT_inj	YES	-0.241297
chmp4bb	charged multivesicular body protein 4Bb [Source:NCBI gene;Acc:406766]	2884.22	1.24698	2.84e-10	WT_inj	WT	YES	-0.771438	3.29e-05	0.000337	mycb_inj	WT_inj	YES	-0.390961
stxbp2	syntaxin binding protein 2 [Source:ZFIN;Acc:ZDB-GENE-040426-2482]	877.643	1.24621	1.68e-05	WT_inj	WT	YES	-1.03675	9.42e-05	0.000839	mycb_inj	WT_inj	YES	-0.164543
ctsa	cathepsin A [Source:ZFIN;Acc:ZDB-GENE-030131-537]	3134.49	1.24365	2.12e-10	WT_inj	WT	YES	-0.78433	2.04e-05	0.000219	mycb_inj	WT_inj	YES	-0.234489
hdac3	histone deacetylase 3 [Source:NCBI gene;Acc:393965]	2287.08	1.23997	1.55e-08	WT_inj	WT	YES	-0.895206	1.23e-05	0.000141	mycb_inj	WT_inj	YES	-0.454561
wee1	WEE1 G2 checkpoint kinase [Source:ZFIN;Acc:ZDB-GENE-030131-5268]	1641.46	1.23835	1.27e-05	WT_inj	WT	YES	-1.20353	3.81e-06	5.05e-05	mycb_inj	WT_inj	YES	-0.253876
tbccd1	TBCC domain containing 1 [Source:NCBI gene;Acc:100037389]	370.136	1.23535	0.00124645	WT_inj	WT	YES	-1.02927	0.00262038	0.0141944	mycb_inj	WT_inj	YES	-0.0779206
pla2g7	phospholipase A2, group VII (platelet-activating factor acetylhydrolase, plasma) [Source:ZFIN;Acc:ZDB-GENE-040426-2248]	1063.02	1.23329	6.97e-06	WT_inj	WT	YES	-0.722224	0.00413428	0.0205254	mycb_inj	WT_inj	YES	-0.284447
npc2	Niemann-Pick disease, type C2 [Source:NCBI gene;Acc:282673]	2015.61	1.23122	2.8e-09	WT_inj	WT	YES	-0.945146	1.14e-06	1.72e-05	mycb_inj	WT_inj	YES	-0.361403
nras	NRAS proto-oncogene, GTPase [Source:NCBI gene;Acc:30380]	538.482	1.23031	0.000118	WT_inj	WT	YES	-0.836987	0.00387914	0.0195184	mycb_inj	WT_inj	YES	-0.402901
slc27a1a	solute carrier family 27 member 1a [Source:ZFIN;Acc:ZDB-GENE-050320-112]	1997.94	1.22861	1.07e-06	WT_inj	WT	YES	-1.24806	8.82e-08	1.72e-06	mycb_inj	WT_inj	YES	-0.136017
gmppab	GDP-mannose pyrophosphorylase Ab [Source:NCBI gene;Acc:393469]	1157.21	1.22232	6.59e-06	WT_inj	WT	YES	-0.659228	0.0080909	0.03523	mycb_inj	WT_inj	YES	-0.454566
dachc	dachshund c [Source:ZFIN;Acc:ZDB-GENE-020402-5]	448.608	1.22044	0.00083	WT_inj	WT	YES	-0.943497	0.00392868	0.0197165	mycb_inj	WT_inj	YES	0.103719
mhc1zba	major histocompatibility complex class I ZBA [Source:ZFIN;Acc:ZDB-GENE-040426-2149]	4997.4	1.21642	2.41e-09	WT_inj	WT	YES	-0.84436	9.9e-06	0.000117	mycb_inj	WT_inj	YES	-0.233031
irf9	interferon regulatory factor 9 [Source:ZFIN;Acc:ZDB-GENE-040912-165]	1519.44	1.21066	1.54e-07	WT_inj	WT	YES	-0.627398	0.00336804	0.0174349	mycb_inj	WT_inj	YES	-0.0574964
sypl2a	synaptophysin-like 2a [Source:ZFIN;Acc:ZDB-GENE-040426-1434]	1013.01	1.20982	6.77e-06	WT_inj	WT	YES	-1.17354	2.14e-06	3.04e-05	mycb_inj	WT_inj	YES	-0.34708
tmc6b	transmembrane channel-like 6b [Source:ZFIN;Acc:ZDB-GENE-040718-460]	751.849	1.20897	3.14e-05	WT_inj	WT	YES	-2.29025	2.1e-17	3.31e-15	mycb_inj	WT_inj	YES	-0.402411
qsox2	quiescin Q6 sulfhydryl oxidase 2 [Source:ZFIN;Acc:ZDB-GENE-110203-4]	1043.91	1.20403	8.09e-05	WT_inj	WT	YES	-0.708522	0.0106493	0.0440945	mycb_inj	WT_inj	YES	0.424239
gli2a	GLI family zinc finger 2a [Source:ZFIN;Acc:ZDB-GENE-990706-8]	1092.75	1.20283	3.44e-05	WT_inj	WT	YES	-0.946972	0.000357	0.0026402	mycb_inj	WT_inj	YES	-0.0394792
zgc:112083	zgc:112083 [Source:ZFIN;Acc:ZDB-GENE-050417-284]	617.663	1.18871	0.000117	WT_inj	WT	YES	-1.08791	0.000106	0.000925	mycb_inj	WT_inj	YES	-0.425069
mgat4a	alpha-1,3-mannosyl-glycoprotein 4-beta-N-acetylglucosaminyltransferase A [Source:ZFIN;Acc:ZDB-GENE-070912-27]	2212.49	1.18563	7.8e-09	WT_inj	WT	YES	-0.948301	8.05e-07	1.26e-05	mycb_inj	WT_inj	YES	-0.381409
aifm2	apoptosis inducing factor mitochondria associated 2 [Source:ZFIN;Acc:ZDB-GENE-050506-76]	592.253	1.18552	0.000627	WT_inj	WT	YES	-1.03363	0.000907	0.00576643	mycb_inj	WT_inj	YES	-0.36118
zswim8	zinc finger, SWIM-type containing 8 [Source:ZFIN;Acc:ZDB-GENE-050320-59]	9142.53	1.18545	1.33e-13	WT_inj	WT	YES	-0.848448	2.39e-08	5.35e-07	mycb_inj	WT_inj	YES	-0.282193
erf	Ets2 repressor factor [Source:ZFIN;Acc:ZDB-GENE-010724-17]	838.637	1.17818	0.000756	WT_inj	WT	YES	-1.0128	0.00124478	0.00755643	mycb_inj	WT_inj	YES	-0.419944
cdan1	codanin 1 [Source:ZFIN;Acc:ZDB-GENE-110411-280]	399.448	1.17716	0.00151439	WT_inj	WT	YES	-0.942846	0.00439856	0.0215617	mycb_inj	WT_inj	YES	-0.373844
lratd2	LRAT domain containing 2 [Source:ZFIN;Acc:ZDB-GENE-060929-1130]	743.835	1.17358	0.00148682	WT_inj	WT	YES	-1.81781	4.07e-08	8.63e-07	mycb_inj	WT_inj	YES	-0.0462783
taz	tafazzin [Source:ZFIN;Acc:ZDB-GENE-030131-684]	937.386	1.16971	2.05e-05	WT_inj	WT	YES	-1.01143	5.85e-05	0.000554	mycb_inj	WT_inj	YES	-0.435271
pms2	PMS1 homolog 2, mismatch repair system component [Source:ZFIN;Acc:ZDB-GENE-030131-686]	351.305	1.16838	0.00643584	WT_inj	WT	YES	-1.26951	0.00077	0.00502142	mycb_inj	WT_inj	YES	-0.472258
rdh10b	retinol dehydrogenase 10b [Source:NCBI gene;Acc:378722]	499.954	1.16637	0.00132124	WT_inj	WT	YES	-0.902102	0.00539425	0.0253084	mycb_inj	WT_inj	YES	-0.137918
plekha1a	pleckstrin homology domain containing, family A (phosphoinositide binding specific) member 1a [Source:ZFIN;Acc:ZDB-GENE-040426-2780]	1776.24	1.16579	1.36e-05	WT_inj	WT	YES	-0.925413	0.000166	0.00136221	mycb_inj	WT_inj	YES	0.0700747
abcd3a	ATP-binding cassette, sub-family D (ALD), member 3a [Source:ZFIN;Acc:ZDB-GENE-040426-2868]	2335.67	1.15217	1.08e-08	WT_inj	WT	YES	-1.29645	6.79e-12	3.38e-10	mycb_inj	WT_inj	YES	-0.252475
cacybp	calcyclin binding protein [Source:ZFIN;Acc:ZDB-GENE-040426-2579]	2103.1	1.15071	1.03e-05	WT_inj	WT	YES	-0.855091	0.000354	0.00262195	mycb_inj	WT_inj	YES	-0.399949
pgp	phosphoglycolate phosphatase [Source:ZFIN;Acc:ZDB-GENE-030131-6240]	2663.14	1.14593	7.13e-08	WT_inj	WT	YES	-0.778207	8.46e-05	0.000762	mycb_inj	WT_inj	YES	-0.0634467
vaspb	vasodilator stimulated phosphoprotein b [Source:ZFIN;Acc:ZDB-GENE-030131-7118]	3816.21	1.14446	2.1e-06	WT_inj	WT	YES	-0.797904	0.000338	0.00251218	mycb_inj	WT_inj	YES	-0.281985
id1	inhibitor of DNA binding 1, HLH protein [Source:ZFIN;Acc:ZDB-GENE-990415-96]	10182	1.13857	2.01e-10	WT_inj	WT	YES	-1.70179	6.28e-24	3.36e-21	mycb_inj	WT_inj	YES	-0.436893
ctnnbip1	catenin, beta interacting protein 1 [Source:ZFIN;Acc:ZDB-GENE-000906-3]	1906.59	1.13367	4.41e-07	WT_inj	WT	YES	-0.716099	0.000573	0.00393491	mycb_inj	WT_inj	YES	-0.0661552
si:dkey-42i9.6	si:dkey-42i9.6 [Source:ZFIN;Acc:ZDB-GENE-030131-6596]	2190.36	1.13294	0.000336	WT_inj	WT	YES	-0.867199	0.00232683	0.0128396	mycb_inj	WT_inj	YES	-0.218323
gapvd1	GTPase activating protein and VPS9 domains 1 [Source:ZFIN;Acc:ZDB-GENE-040718-117]	3711.88	1.13187	1.27e-09	WT_inj	WT	YES	-1.05856	1.5e-09	4.49e-08	mycb_inj	WT_inj	YES	-0.102278
eci2	enoyl-CoA delta isomerase 2 [Source:ZFIN;Acc:ZDB-GENE-040718-392]	2409.02	1.12967	1.85e-07	WT_inj	WT	YES	-1.06942	1.11e-07	2.11e-06	mycb_inj	WT_inj	YES	-0.495703
lonp1	lon peptidase 1, mitochondrial [Source:ZFIN;Acc:ZDB-GENE-030131-4006]	1324.96	1.12816	1.33e-06	WT_inj	WT	YES	-0.626566	0.00362538	0.0184812	mycb_inj	WT_inj	YES	-0.402459
zgc:174888	zgc:174888 [Source:ZFIN;Acc:ZDB-GENE-030328-33]	1671.02	1.12452	2.21e-06	WT_inj	WT	YES	-0.988118	6.7e-06	8.29e-05	mycb_inj	WT_inj	YES	0.367288
adgrg1	adhesion G protein-coupled receptor G1 [Source:ZFIN;Acc:ZDB-GENE-030131-3671]	1436.42	1.12276	0.000115	WT_inj	WT	YES	-1.77662	2.25e-11	9.91e-10	mycb_inj	WT_inj	YES	-0.180193
sugt1	SGT1 homolog, MIS12 kinetochore complex assembly cochaperone [Source:ZFIN;Acc:ZDB-GENE-041114-56]	2974.49	1.11885	7.19e-06	WT_inj	WT	YES	-0.753508	0.00100087	0.00627388	mycb_inj	WT_inj	YES	-0.397693
kctd10	potassium channel tetramerization domain containing 10 [Source:ZFIN;Acc:ZDB-GENE-040426-2843]	2365.16	1.11729	1.72e-08	WT_inj	WT	YES	-0.75337	4.67e-05	0.000455	mycb_inj	WT_inj	YES	-0.339761
nhlrc2	NHL repeat containing 2 [Source:ZFIN;Acc:ZDB-GENE-100318-2]	794.768	1.11574	0.000383	WT_inj	WT	YES	-0.929903	0.00102577	0.00640303	mycb_inj	WT_inj	YES	-0.427542
cpne1	copine I [Source:ZFIN;Acc:ZDB-GENE-030131-3562]	4501.31	1.11138	1.03e-09	WT_inj	WT	YES	-1.22265	9.1e-13	5.45e-11	mycb_inj	WT_inj	YES	-0.126353
mlh1	mutL homolog 1, colon cancer, nonpolyposis type 2 (E. coli) [Source:ZFIN;Acc:ZDB-GENE-040426-1600]	755.226	1.10772	0.000139	WT_inj	WT	YES	-0.896266	0.00068	0.00454394	mycb_inj	WT_inj	YES	-0.262296
elac2	elaC ribonuclease Z 2 [Source:ZFIN;Acc:ZDB-GENE-041111-227]	1241.95	1.10515	8.17e-06	WT_inj	WT	YES	-0.646589	0.00445347	0.0217924	mycb_inj	WT_inj	YES	-0.397141
akt2l	v-akt murine thymoma viral oncogene homolog 2, like [Source:ZFIN;Acc:ZDB-GENE-040121-5]	870.168	1.10234	0.000557	WT_inj	WT	YES	-0.955813	0.000875	0.00558668	mycb_inj	WT_inj	YES	-0.489148
sgk1	serum/glucocorticoid regulated kinase 1 [Source:NCBI gene;Acc:324140]	9024.76	1.10147	5.03e-06	WT_inj	WT	YES	-1.45264	6.24e-11	2.46e-09	mycb_inj	WT_inj	YES	0.302735
panx1a	pannexin 1a [Source:ZFIN;Acc:ZDB-GENE-040426-766]	729.634	1.09404	0.00142737	WT_inj	WT	YES	-1.22901	6.16e-05	0.000581	mycb_inj	WT_inj	YES	-0.310637
nemp2	nuclear envelope integral membrane protein 2 [Source:ZFIN;Acc:ZDB-GENE-081104-413]	1096.06	1.09207	1.9e-05	WT_inj	WT	YES	-0.929232	7.21e-05	0.000665	mycb_inj	WT_inj	YES	0.0633711
mapk1	mitogen-activated protein kinase 1 [Source:ZFIN;Acc:ZDB-GENE-030722-2]	1599.02	1.08555	0.000195	WT_inj	WT	YES	-1.36947	2.2e-07	3.99e-06	mycb_inj	WT_inj	YES	-0.160727
epha4l	eph receptor A4, like [Source:ZFIN;Acc:ZDB-GENE-990415-61]	341.537	1.07456	0.0374697	WT_inj	WT	YES	-2.07084	2.98e-06	4.07e-05	mycb_inj	WT_inj	YES	0.344201
rab10	RAB10, member RAS oncogene family [Source:ZFIN;Acc:ZDB-GENE-040718-304]	6795.33	1.07304	2.38e-05	WT_inj	WT	YES	-0.648379	0.00522905	0.0247452	mycb_inj	WT_inj	YES	-0.327877
tcp11l1	t-complex 11, testis-specific-like 1 [Source:ZFIN;Acc:ZDB-GENE-050327-11]	810.682	1.06857	0.000196	WT_inj	WT	YES	-0.844776	0.00114885	0.00705562	mycb_inj	WT_inj	YES	-0.415459
zgc:162816	zgc:162816 [Source:ZFIN;Acc:ZDB-GENE-070410-94]	1098.53	1.06442	0.00266334	WT_inj	WT	YES	-1.78095	1.64e-08	3.85e-07	mycb_inj	WT_inj	YES	-0.223483
pgap4	post-GPI attachment to proteins GalNAc transferase 4 [Source:ZFIN;Acc:ZDB-GENE-061013-692]	1007.14	1.06438	0.000206	WT_inj	WT	YES	-0.728839	0.00495931	0.0237467	mycb_inj	WT_inj	YES	-0.0968823
stt3a	STT3 oligosaccharyltransferase complex catalytic subunit A [Source:ZFIN;Acc:ZDB-GENE-021015-3]	6605.18	1.05989	7.16e-06	WT_inj	WT	YES	-0.589608	0.00655155	0.0296668	mycb_inj	WT_inj	YES	-0.226215
tmed3	transmembrane p24 trafficking protein 3 [Source:ZFIN;Acc:ZDB-GENE-030131-8335]	489.757	1.05789	0.0136872	WT_inj	WT	YES	-1.13828	0.00227911	0.0126085	mycb_inj	WT_inj	YES	0.468946
vps33a	VPS33A core subunit of CORVET and HOPS complexes [Source:ZFIN;Acc:ZDB-GENE-040914-82]	1276.76	1.05121	2.08e-05	WT_inj	WT	YES	-1.12772	6.53e-07	1.05e-05	mycb_inj	WT_inj	YES	-0.163528
dennd3a	DENN/MADD domain containing 3a [Source:ZFIN;Acc:ZDB-GENE-091230-6]	414.181	1.04963	0.00907099	WT_inj	WT	YES	-1.59591	6.52e-06	8.11e-05	mycb_inj	WT_inj	YES	-0.402217
tdg.1	thymine DNA glycosylase, tandem duplicate 1 [Source:ZFIN;Acc:ZDB-GENE-050522-44]	1747.8	1.04753	3.34e-06	WT_inj	WT	YES	-0.787461	0.00015	0.00125081	mycb_inj	WT_inj	YES	-0.303231
ece2b	endothelin converting enzyme 2b [Source:ZFIN;Acc:ZDB-GENE-131120-140]	630.122	1.04521	0.00444358	WT_inj	WT	YES	-1.81143	2.86e-08	6.26e-07	mycb_inj	WT_inj	YES	0.357367
pygl	phosphorylase, glycogen, liver [Source:ZFIN;Acc:ZDB-GENE-041205-1]	16147.4	1.04428	1.03e-05	WT_inj	WT	YES	-1.72066	2.5e-15	2.65e-13	mycb_inj	WT_inj	YES	-0.0156909
ttyh2	tweety family member 2 [Source:ZFIN;Acc:ZDB-GENE-040718-193]	819.075	1.04398	0.00695939	WT_inj	WT	YES	-0.972343	0.00415122	0.0206043	mycb_inj	WT_inj	YES	0.13231
nol9	nucleolar protein 9 [Source:ZFIN;Acc:ZDB-GENE-070629-1]	1239.86	1.04277	1.62e-05	WT_inj	WT	YES	-0.766127	0.000548	0.00379496	mycb_inj	WT_inj	YES	-0.40552
rrbp1b	ribosome binding protein 1b [Source:ZFIN;Acc:ZDB-GENE-030429-36]	1042.13	1.03954	0.014587	WT_inj	WT	YES	-1.45422	8.32e-05	0.000751	mycb_inj	WT_inj	YES	0.275604
plxnb1b	plexin b1b [Source:ZFIN;Acc:ZDB-GENE-090812-4]	6982.47	1.03844	2.8e-05	WT_inj	WT	YES	-1.324	5.2e-09	1.38e-07	mycb_inj	WT_inj	YES	0.22036
nid1a	nidogen 1a [Source:ZFIN;Acc:ZDB-GENE-050302-58]	1190.07	1.03768	0.000301	WT_inj	WT	YES	-1.52216	5e-09	1.34e-07	mycb_inj	WT_inj	YES	-0.144804
siae	sialic acid acetylesterase [Source:ZFIN;Acc:ZDB-GENE-040426-1032]	409.438	1.03518	0.0106949	WT_inj	WT	YES	-1.19832	0.000726	0.00479101	mycb_inj	WT_inj	YES	-0.223208
porcnl	porcupine O-acyltransferase like [Source:ZFIN;Acc:ZDB-GENE-030131-5931]	441.242	1.03358	0.0159652	WT_inj	WT	YES	-1.12983	0.00240041	0.0131931	mycb_inj	WT_inj	YES	-0.322215
rtn4a	reticulon 4a [Source:ZFIN;Acc:ZDB-GENE-030710-1]	35390.5	1.03017	1.42e-09	WT_inj	WT	YES	-0.952514	2.45e-09	6.98e-08	mycb_inj	WT_inj	YES	0.0825741
stxbp3	syntaxin binding protein 3 [Source:ZFIN;Acc:ZDB-GENE-040426-2833]	1453.94	1.02324	2.8e-05	WT_inj	WT	YES	-1.09664	9.56e-07	1.48e-05	mycb_inj	WT_inj	YES	-0.260156
mcfd2	multiple coagulation factor deficiency 2 [Source:ZFIN;Acc:ZDB-GENE-041010-8]	1162.06	1.01858	0.000107	WT_inj	WT	YES	-0.985315	3.77e-05	0.000378	mycb_inj	WT_inj	YES	-0.107786
crb2b	crumbs cell polarity complex component 2b [Source:ZFIN;Acc:ZDB-GENE-060610-1]	3622.89	1.01801	2.5e-05	WT_inj	WT	YES	0.972024	9.87e-06	0.000117	mycb_inj	WT_inj	YES	-0.37225
nexmifb	neurite extension and migration factor b [Source:ZFIN;Acc:ZDB-GENE-140106-18]	1215.5	1.01568	0.000448	WT_inj	WT	YES	-1.14377	1.17e-05	0.000135	mycb_inj	WT_inj	YES	-0.362272
vsx2	visual system homeobox 2 [Source:NCBI gene;Acc:796163]	5636.12	1.01064	3.78e-06	WT_inj	WT	YES	-1.70147	3.4e-17	5.04e-15	mycb_inj	WT_inj	YES	-0.0479873
psmd4b	proteasome 26S subunit, non-ATPase 4b [Source:ZFIN;Acc:ZDB-GENE-050417-96]	2744.4	1.00995	4.48e-07	WT_inj	WT	YES	-0.677135	0.00026	0.00201316	mycb_inj	WT_inj	YES	-0.229554
ube2e2	ubiquitin-conjugating enzyme E2E 2 [Source:ZFIN;Acc:ZDB-GENE-040801-237]	3456.62	1.00748	0.000219	WT_inj	WT	YES	-1.00386	4.67e-05	0.000455	mycb_inj	WT_inj	YES	-0.121129
hsdl2	hydroxysteroid dehydrogenase like 2 [Source:NCBI gene;Acc:322347]	2679.86	0.998634	3.67e-07	WT_inj	WT	YES	-0.758138	3.16e-05	0.000325	mycb_inj	WT_inj	YES	-0.15581
chpt1	choline phosphotransferase 1 [Source:NCBI gene;Acc:322605]	1204.34	0.997091	0.000147	WT_inj	WT	YES	-0.652925	0.00608082	0.027958	mycb_inj	WT_inj	YES	-0.278549
tsku	tsukushi small leucine rich proteoglycan homolog (Xenopus laevis) [Source:NCBI gene;Acc:325958]	681.456	0.996166	0.000842	WT_inj	WT	YES	-1.06819	6.81e-05	0.000635	mycb_inj	WT_inj	YES	0.028605
wtip	WT1 interacting protein [Source:NCBI gene;Acc:566046]	337.742	0.990229	0.0296938	WT_inj	WT	YES	-1.03589	0.00798459	0.0349002	mycb_inj	WT_inj	YES	-0.143339
lmna	lamin A [Source:ZFIN;Acc:ZDB-GENE-020424-3]	569.642	0.981495	0.00613958	WT_inj	WT	YES	-0.953527	0.0024754	0.0135355	mycb_inj	WT_inj	YES	0.238663
rps6kb1a	ribosomal protein S6 kinase b, polypeptide 1a [Source:ZFIN;Acc:ZDB-GENE-091113-52]	1485.39	0.979627	4.45e-05	WT_inj	WT	YES	-1.07805	8.96e-07	1.39e-05	mycb_inj	WT_inj	YES	-0.171524
cfap298	cilia and flagella associated protein 298 [Source:NCBI gene;Acc:792532]	810.745	0.979045	0.00286085	WT_inj	WT	YES	-0.738757	0.0110594	0.0455364	mycb_inj	WT_inj	YES	-0.340133
actr2a	actin related protein 2a [Source:NCBI gene;Acc:406820]	4009	0.978628	7.09e-08	WT_inj	WT	YES	-0.593887	0.000442	0.00315799	mycb_inj	WT_inj	YES	-0.152152
pora	P450 (cytochrome) oxidoreductase a [Source:ZFIN;Acc:ZDB-GENE-050809-121]	4347.33	0.978575	1.89e-05	WT_inj	WT	YES	-0.816049	9.81e-05	0.000866	mycb_inj	WT_inj	YES	0.077551
smo	smoothened, frizzled class receptor [Source:ZFIN;Acc:ZDB-GENE-980526-89]	954.175	0.976783	0.000462	WT_inj	WT	YES	-0.62853	0.0122178	0.0493877	mycb_inj	WT_inj	YES	-0.0845824
mob1a	MOB kinase activator 1A [Source:ZFIN;Acc:ZDB-GENE-030131-6506]	998.566	0.976583	0.00317637	WT_inj	WT	YES	-0.934407	0.00143416	0.00850375	mycb_inj	WT_inj	YES	-0.273992
vim	vimentin [Source:ZFIN;Acc:ZDB-GENE-011212-3]	6842.89	0.975663	4.31e-08	WT_inj	WT	YES	-0.601578	0.00029	0.00221001	mycb_inj	WT_inj	YES	-0.190266
pld2	phospholipase D2 [Source:ZFIN;Acc:ZDB-GENE-060216-4]	2041.61	0.972362	0.000723	WT_inj	WT	YES	-1.85007	9.31e-13	5.56e-11	mycb_inj	WT_inj	YES	-0.00875098
nde1	nudE neurodevelopment protein 1 [Source:ZFIN;Acc:ZDB-GENE-050913-61]	1051.13	0.971958	0.000233	WT_inj	WT	YES	-0.863933	0.000302	0.00228985	mycb_inj	WT_inj	YES	-0.454829
map3k21	mitogen-activated protein kinase kinase kinase 21 [Source:ZFIN;Acc:ZDB-GENE-090312-24]	437.491	0.966451	0.0124196	WT_inj	WT	YES	-0.974722	0.00380312	0.0192034	mycb_inj	WT_inj	YES	-0.219364
znrf3	zinc and ring finger 3 [Source:NCBI gene;Acc:556813]	789.736	0.953426	0.00139693	WT_inj	WT	YES	-1.20191	6.92e-06	8.54e-05	mycb_inj	WT_inj	YES	0.174002
xpot	exportin, tRNA (nuclear export receptor for tRNAs) [Source:NCBI gene;Acc:558020]	5044.21	0.950886	5.29e-08	WT_inj	WT	YES	-0.908474	2.49e-08	5.54e-07	mycb_inj	WT_inj	YES	-0.421153
cxcl14	chemokine (C-X-C motif) ligand 14 [Source:ZFIN;Acc:ZDB-GENE-000619-1]	2224.94	0.947293	1.93e-05	WT_inj	WT	YES	-1.16606	1.01e-08	2.5e-07	mycb_inj	WT_inj	YES	-0.168323
nop14	NOP14 nucleolar protein homolog (yeast) [Source:ZFIN;Acc:ZDB-GENE-030131-9691]	657.208	0.946001	0.00414833	WT_inj	WT	YES	-1.16231	6.97e-05	0.000648	mycb_inj	WT_inj	YES	-0.420331
mmp2	matrix metallopeptidase 2 [Source:ZFIN;Acc:ZDB-GENE-030131-9123]	1025.99	0.945326	0.0312769	WT_inj	WT	YES	-1.38693	0.000223	0.00176575	mycb_inj	WT_inj	YES	-0.267389
acaa1	acetyl-CoA acyltransferase 1 [Source:ZFIN;Acc:ZDB-GENE-040704-48]	1275.31	0.942772	0.000147	WT_inj	WT	YES	-1.43767	2.2e-10	7.83e-09	mycb_inj	WT_inj	YES	-0.36594
unc45a	unc-45 myosin chaperone A [Source:ZFIN;Acc:ZDB-GENE-050417-158]	662.19	0.942583	0.00351239	WT_inj	WT	YES	-0.802253	0.00498495	0.0238459	mycb_inj	WT_inj	YES	-0.326269
hhip	hedgehog interacting protein [Source:ZFIN;Acc:ZDB-GENE-030131-4827]	1805.1	0.936361	0.0249414	WT_inj	WT	YES	-2.1267	3.31e-09	9.18e-08	mycb_inj	WT_inj	YES	-0.341071
gnpda2	glucosamine-6-phosphate deaminase 2 [Source:ZFIN;Acc:ZDB-GENE-091117-41]	969.593	0.9322	0.00505686	WT_inj	WT	YES	-0.837067	0.00426626	0.0210649	mycb_inj	WT_inj	YES	-0.476562
them4	thioesterase superfamily member 4 [Source:ZFIN;Acc:ZDB-GENE-070112-982]	950.196	0.929753	0.00345079	WT_inj	WT	YES	-0.794798	0.00470793	0.022745	mycb_inj	WT_inj	YES	-0.369636
prpf39	PRP39 pre-mRNA processing factor 39 homolog (yeast) [Source:NCBI gene;Acc:368864]	4853.95	0.928156	5.22e-07	WT_inj	WT	YES	-0.886633	2.34e-07	4.2e-06	mycb_inj	WT_inj	YES	-0.454319
plpp5	phospholipid phosphatase 5 [Source:ZFIN;Acc:ZDB-GENE-040704-54]	801.705	0.927392	0.00313428	WT_inj	WT	YES	-1.15546	3.4e-05	0.000346	mycb_inj	WT_inj	YES	0.0953868
CU984579.1	leucine-rich repeat neuronal protein 4-like [Source:NCBI gene;Acc:564748]	1016.13	0.926132	0.0345993	WT_inj	WT	YES	-1.36473	0.000266	0.0020553	mycb_inj	WT_inj	YES	-0.416429
svila	supervillin a [Source:ZFIN;Acc:ZDB-GENE-990706-5]	7288.45	0.925405	3.56e-08	WT_inj	WT	YES	-0.759061	1.26e-06	1.88e-05	mycb_inj	WT_inj	YES	-0.0503939
tbcb	tubulin folding cofactor B [Source:ZFIN;Acc:ZDB-GENE-030131-9296]	3257.16	0.924267	1.78e-06	WT_inj	WT	YES	-1.03459	7.49e-09	1.9e-07	mycb_inj	WT_inj	YES	-0.431109
jag1b	jagged canonical Notch ligand 1b [Source:NCBI gene;Acc:140423]	975.172	0.922211	0.0152391	WT_inj	WT	YES	-0.982287	0.00287938	0.0153517	mycb_inj	WT_inj	YES	-0.416272
selenot1b	selenoprotein T, 1b [Source:NCBI gene;Acc:352921]	1288.91	0.919526	0.000146	WT_inj	WT	YES	-0.671919	0.0022065	0.0122662	mycb_inj	WT_inj	YES	0.0735147
ifngr2	interferon gamma receptor 2 [Source:ZFIN;Acc:ZDB-GENE-030131-5999]	1959.01	0.917508	1.85e-05	WT_inj	WT	YES	-0.631239	0.00129741	0.00783499	mycb_inj	WT_inj	YES	-0.176305
anxa11b	annexin A11b [Source:ZFIN;Acc:ZDB-GENE-030707-5]	3242.85	0.916624	2.17e-06	WT_inj	WT	YES	-0.972227	5.46e-08	1.12e-06	mycb_inj	WT_inj	YES	-0.0276948
gskip	gsk3b interacting protein [Source:NCBI gene;Acc:406744]	2994.78	0.913437	0.0002	WT_inj	WT	YES	-0.677789	0.00228886	0.012648	mycb_inj	WT_inj	YES	-0.193094
si:ch73-344o19.1	si:ch73-344o19.1 [Source:ZFIN;Acc:ZDB-GENE-081104-282]	300.226	0.910868	0.033968	WT_inj	WT	YES	-1.45567	8.21e-05	0.000742	mycb_inj	WT_inj	YES	0.376071
spryd4	SPRY domain containing 4 [Source:ZFIN;Acc:ZDB-GENE-040718-180]	487.356	0.910864	0.0109924	WT_inj	WT	YES	-1.44565	4.27e-06	5.57e-05	mycb_inj	WT_inj	YES	-0.305978
zgc:85777	zgc:85777 [Source:ZFIN;Acc:ZDB-GENE-040426-2210]	1430.16	0.906057	0.000106	WT_inj	WT	YES	-0.830153	9.43e-05	0.000839	mycb_inj	WT_inj	YES	-0.148239
calcoco2	calcium binding and coiled-coil domain 2 [Source:ZFIN;Acc:ZDB-GENE-050522-346]	314.179	0.90556	0.0317529	WT_inj	WT	YES	-0.976843	0.0068843	0.0308127	mycb_inj	WT_inj	YES	-0.0346664
atf5b	activating transcription factor 5b [Source:ZFIN;Acc:ZDB-GENE-030131-2637]	1539.49	0.904847	0.000351	WT_inj	WT	YES	-0.710928	0.00184301	0.010526	mycb_inj	WT_inj	YES	0.41336
eml2	EMAP like 2 [Source:ZFIN;Acc:ZDB-GENE-050706-71]	12568.8	0.902178	2.13e-05	WT_inj	WT	YES	-1.50646	9.11e-15	8.3e-13	mycb_inj	WT_inj	YES	0.137505
slc6a22.1	solute carrier family 6 member 22, tandem duplicate 1 [Source:ZFIN;Acc:ZDB-GENE-030616-629]	655.202	0.901749	0.035492	WT_inj	WT	YES	-0.980577	0.00735813	0.0326026	mycb_inj	WT_inj	YES	-0.0909637
FH	fumarate hydratase, mitochondrial-like [Source:NCBI gene;Acc:100535417]	1560.51	0.894759	0.000522	WT_inj	WT	YES	-0.605343	0.00901851	0.0385937	mycb_inj	WT_inj	YES	-0.286536
myo1ea	myosin IEa [Source:ZFIN;Acc:ZDB-GENE-030131-5127]	1289.27	0.893414	0.00762003	WT_inj	WT	YES	-0.861749	0.00329608	0.0171493	mycb_inj	WT_inj	YES	0.0952627
rhocb	ras homolog family member Cb [Source:NCBI gene;Acc:436718]	1457.69	0.893155	0.000628	WT_inj	WT	YES	-0.775491	0.000951	0.00600688	mycb_inj	WT_inj	YES	-0.47767
gtpbp1l	GTP binding protein 1, like [Source:ZFIN;Acc:ZDB-GENE-041007-2]	393.83	0.877949	0.0446758	WT_inj	WT	YES	-1.06621	0.00412714	0.0205057	mycb_inj	WT_inj	YES	0.155638
gna12a	guanine nucleotide binding protein (G protein) alpha 12a [Source:ZFIN;Acc:ZDB-GENE-050221-1]	2262.26	0.874226	2.18e-05	WT_inj	WT	YES	-1.4822	5.28e-15	5.07e-13	mycb_inj	WT_inj	YES	0.041439
ptprz1b	protein tyrosine phosphatase receptor type Z1b [Source:ZFIN;Acc:ZDB-GENE-050506-100]	3093.77	0.866471	5.65e-05	WT_inj	WT	YES	-1.25835	1.53e-10	5.64e-09	mycb_inj	WT_inj	YES	0.274071
stambpa	STAM binding protein a [Source:NCBI gene;Acc:797422]	1150.93	0.865474	0.00318365	WT_inj	WT	YES	-1.11077	1.98e-05	0.000214	mycb_inj	WT_inj	YES	-0.0321568
pdlim5b	PDZ and LIM domain 5b [Source:ZFIN;Acc:ZDB-GENE-040426-908]	615.183	0.864957	0.047577	WT_inj	WT	YES	-1.07089	0.00380803	0.0192204	mycb_inj	WT_inj	YES	-0.106917
fbxo30a	F-box protein 30a [Source:ZFIN;Acc:ZDB-GENE-040426-1215]	421.979	0.863259	0.0401318	WT_inj	WT	YES	-1.04919	0.00342879	0.0176693	mycb_inj	WT_inj	YES	-0.309713
mtfr1	mitochondrial fission regulator 1 [Source:NCBI gene;Acc:494035]	745.475	0.862998	0.0234573	WT_inj	WT	YES	-1.30643	7e-05	0.00065	mycb_inj	WT_inj	YES	0.0170161
igbp1	immunoglobulin (CD79A) binding protein 1 [Source:ZFIN;Acc:ZDB-GENE-040426-2928]	1690.92	0.8574	0.000151	WT_inj	WT	YES	-0.670863	0.00107949	0.00669318	mycb_inj	WT_inj	YES	-0.382197
rxrgb	retinoid X receptor, gamma b [Source:NCBI gene;Acc:436617]	765.901	0.851339	0.0088497	WT_inj	WT	YES	1.08073	0.000121	0.00103818	mycb_inj	WT_inj	YES	0.384016
SERP1	zgc:92744 [Source:ZFIN;Acc:ZDB-GENE-040718-312]	1943.52	0.849697	4.62e-05	WT_inj	WT	YES	-0.657034	0.000555	0.00383785	mycb_inj	WT_inj	YES	-0.415428
pnp5b	purine nucleoside phosphorylase 5b [Source:ZFIN;Acc:ZDB-GENE-040912-54]	1631.61	0.845279	0.000906	WT_inj	WT	YES	-0.974535	2e-05	0.000216	mycb_inj	WT_inj	YES	-0.143683
fbxo22	F-box protein 22 [Source:ZFIN;Acc:ZDB-GENE-040724-68]	1253.13	0.844086	0.000639	WT_inj	WT	YES	-0.671447	0.00249742	0.013626	mycb_inj	WT_inj	YES	-0.214515
tktb	transketolase b [Source:ZFIN;Acc:ZDB-GENE-030909-13]	16745.6	0.83966	7.48e-05	WT_inj	WT	YES	-0.80065	3.29e-05	0.000337	mycb_inj	WT_inj	YES	-0.492873
ano6	anoctamin 6 [Source:ZFIN;Acc:ZDB-GENE-081104-64]	389.15	0.835317	0.0414151	WT_inj	WT	YES	-1.38801	7.46e-05	0.000685	mycb_inj	WT_inj	YES	0.168712
sptlc2b	serine palmitoyltransferase, long chain base subunit 2b [Source:ZFIN;Acc:ZDB-GENE-080305-8]	1337.9	0.834723	0.00207371	WT_inj	WT	YES	-0.940309	9.8e-05	0.000866	mycb_inj	WT_inj	YES	0.252431
emilin1a	elastin microfibril interfacer 1a [Source:ZFIN;Acc:ZDB-GENE-041001-191]	3124.19	0.83291	0.00702381	WT_inj	WT	YES	-1.31409	1.25e-06	1.86e-05	mycb_inj	WT_inj	YES	0.139556
sema6dl	sema domain, transmembrane domain (TM), and cytoplasmic domain, (semaphorin) 6D, like [Source:ZFIN;Acc:ZDB-GENE-050417-171]	1444.66	0.831694	0.00201891	WT_inj	WT	YES	-1.26518	1.42e-07	2.65e-06	mycb_inj	WT_inj	YES	-0.0211043
snap23.1	synaptosome associated protein 23.1 [Source:ZFIN;Acc:ZDB-GENE-040426-883]	1285.97	0.829303	0.0163032	WT_inj	WT	YES	-0.807758	0.00689081	0.0308209	mycb_inj	WT_inj	YES	-0.386592
dennd2b	DENN domain containing 2B [Source:ZFIN;Acc:ZDB-GENE-030131-2547]	1171.4	0.828214	0.00709474	WT_inj	WT	YES	-0.990761	0.000244	0.00190868	mycb_inj	WT_inj	YES	-0.160359
vps72a	vacuolar protein sorting 72 homolog a [Source:ZFIN;Acc:ZDB-GENE-060503-88]	1051.08	0.826853	0.00440549	WT_inj	WT	YES	-0.702642	0.00608263	0.0279596	mycb_inj	WT_inj	YES	-0.0492264
ergic2	ERGIC and golgi 2 [Source:NCBI gene;Acc:393378]	2314.38	0.821198	0.000332	WT_inj	WT	YES	-0.892983	1.55e-05	0.000173	mycb_inj	WT_inj	YES	-0.160544
ccdc85b	coiled-coil domain containing 85B [Source:ZFIN;Acc:ZDB-GENE-060130-56]	10320.4	0.820097	9.73e-07	WT_inj	WT	YES	-1.24664	9.23e-16	1.07e-13	mycb_inj	WT_inj	YES	0.0305309
pard6gb	par-6 family cell polarity regulator gamma b [Source:ZFIN;Acc:ZDB-GENE-010319-35]	886.253	0.819226	0.00307333	WT_inj	WT	YES	-1.26796	2.69e-07	4.73e-06	mycb_inj	WT_inj	YES	-0.400994
dpysl2b	dihydropyrimidinase like 2b [Source:ZFIN;Acc:ZDB-GENE-031105-1]	3266.01	0.818606	0.000636	WT_inj	WT	YES	-0.975931	5.84e-06	7.38e-05	mycb_inj	WT_inj	YES	-0.106767
capns1a	calpain, small subunit 1 a [Source:ZFIN;Acc:ZDB-GENE-030113-3]	2117.59	0.816224	0.000114	WT_inj	WT	YES	-0.663521	0.000553	0.00382364	mycb_inj	WT_inj	YES	-0.296553
ctdsp1	CTD (carboxy-terminal domain, RNA polymerase II, polypeptide A) small phosphatase 1 [Source:ZFIN;Acc:ZDB-GENE-050522-523]	836.68	0.812354	0.014736	WT_inj	WT	YES	-1.56469	7.36e-08	1.47e-06	mycb_inj	WT_inj	YES	0.122641
dnajb12a	DnaJ heat shock protein family (Hsp40) member B12a [Source:ZFIN;Acc:ZDB-GENE-030131-2725]	1541.68	0.809768	0.000674	WT_inj	WT	YES	-0.610444	0.00429926	0.0212035	mycb_inj	WT_inj	YES	-0.179914
zgc:165604	zgc:165604 [Source:ZFIN;Acc:ZDB-GENE-070615-34]	13694.8	0.807927	0.000135	WT_inj	WT	YES	-1.91028	2.75e-23	1.18e-20	mycb_inj	WT_inj	YES	-0.103754
smad1	SMAD family member 1 [Source:NCBI gene;Acc:30628]	737.585	0.802453	0.01679	WT_inj	WT	YES	-0.940497	0.00123272	0.0074953	mycb_inj	WT_inj	YES	-0.177417
cd81a	CD81 molecule a [Source:ZFIN;Acc:ZDB-GENE-000831-5]	11950.5	0.800571	7.75e-06	WT_inj	WT	YES	-1.04316	2.31e-10	8.16e-09	mycb_inj	WT_inj	YES	-0.0807801
plpp3	phospholipid phosphatase 3 [Source:ZFIN;Acc:ZDB-GENE-060526-241]	2613.95	0.798004	0.00244836	WT_inj	WT	YES	-0.872999	0.000189	0.0015215	mycb_inj	WT_inj	YES	0.0994022
ptprua	protein tyrosine phosphatase receptor type Ua [Source:ZFIN;Acc:ZDB-GENE-060503-232]	1252.52	0.797295	0.0022685	WT_inj	WT	YES	-0.618071	0.00772755	0.0339679	mycb_inj	WT_inj	YES	-0.316206
adam17a	ADAM metallopeptidase domain 17a [Source:ZFIN;Acc:ZDB-GENE-030131-2862]	2955.99	0.782845	0.000118	WT_inj	WT	YES	-0.783523	2.23e-05	0.000237	mycb_inj	WT_inj	YES	-0.343067
peli2	pellino E3 ubiquitin protein ligase family member 2 [Source:ZFIN;Acc:ZDB-GENE-040718-360]	1024.73	0.772159	0.0288781	WT_inj	WT	YES	-0.819031	0.00682224	0.0305996	mycb_inj	WT_inj	YES	-0.173978
galcb	galactosylceramidase b [Source:ZFIN;Acc:ZDB-GENE-040426-2115]	644.571	0.771751	0.0239495	WT_inj	WT	YES	-0.920514	0.00178066	0.0102271	mycb_inj	WT_inj	YES	-0.251975
c1galt1b	core 1 synthase, glycoprotein-N-acetylgalactosamine 3-beta-galactosyltransferase, 1b [Source:NCBI gene;Acc:337131]	538.663	0.771685	0.0209743	WT_inj	WT	YES	-0.85261	0.00317258	0.0166092	mycb_inj	WT_inj	YES	-0.183241
srpk1b	SRSF protein kinase 1b [Source:ZFIN;Acc:ZDB-GENE-070112-2292]	1606.77	0.766789	0.00193462	WT_inj	WT	YES	-0.673013	0.00223769	0.012429	mycb_inj	WT_inj	YES	-0.342079
mid2	midline 2 [Source:ZFIN;Acc:ZDB-GENE-090220-1]	1153.49	0.765093	0.00322445	WT_inj	WT	YES	-1.12698	1.05e-06	1.61e-05	mycb_inj	WT_inj	YES	0.357659
aldh1a3	aldehyde dehydrogenase 1 family, member A3 [Source:ZFIN;Acc:ZDB-GENE-061128-2]	3193.75	0.761754	0.00315848	WT_inj	WT	YES	-1.99099	4.02e-18	7.65e-16	mycb_inj	WT_inj	YES	-0.100031
scp2b	sterol carrier protein 2b [Source:ZFIN;Acc:ZDB-GENE-041010-196]	4504.02	0.757353	0.00017	WT_inj	WT	YES	-1.29041	1.71e-12	9.81e-11	mycb_inj	WT_inj	YES	-0.476054
fxr1	fragile X mental retardation, autosomal homolog 1 [Source:ZFIN;Acc:ZDB-GENE-030131-5431]	2076.13	0.756425	0.000335	WT_inj	WT	YES	-0.608733	0.00138151	0.00825205	mycb_inj	WT_inj	YES	-0.228637
porb	P450 (cytochrome) oxidoreductase b [Source:ZFIN;Acc:ZDB-GENE-030131-5767]	2219.59	0.752773	0.0086574	WT_inj	WT	YES	-1.39504	2.83e-08	6.2e-07	mycb_inj	WT_inj	YES	0.320193
slc31a1	solute carrier family 31 member 1 [Source:ZFIN;Acc:ZDB-GENE-040415-3]	2726.42	0.748194	0.000491	WT_inj	WT	YES	-0.819849	2.22e-05	0.000237	mycb_inj	WT_inj	YES	-0.060141
vps35l	VPS35 endosomal protein sorting factor like [Source:NCBI gene;Acc:563454]	1553.18	0.748075	0.00312649	WT_inj	WT	YES	-0.589884	0.00847899	0.0365671	mycb_inj	WT_inj	YES	-0.113395
nek7	NIMA-related kinase 7 [Source:ZFIN;Acc:ZDB-GENE-040801-136]	1035.37	0.745451	0.0180315	WT_inj	WT	YES	-0.949558	0.000505	0.00353653	mycb_inj	WT_inj	YES	-0.385077
elovl2	ELOVL fatty acid elongase 2 [Source:ZFIN;Acc:ZDB-GENE-060421-5612]	2248.66	0.744411	0.0196464	WT_inj	WT	YES	-1.81744	4.76e-11	1.92e-09	mycb_inj	WT_inj	YES	-0.34396
timp2a	TIMP metallopeptidase inhibitor 2a [Source:ZFIN;Acc:ZDB-GENE-030612-1]	1965.9	0.74302	0.00161852	WT_inj	WT	YES	-1.2475	3.29e-09	9.14e-08	mycb_inj	WT_inj	YES	-0.282896
mapkapk3	MAPK activated protein kinase 3 [Source:ZFIN;Acc:ZDB-GENE-061215-124]	1483.98	0.729187	0.0255183	WT_inj	WT	YES	-1.25196	8.36e-06	0.000101	mycb_inj	WT_inj	YES	0.0478208
zc3h7a	zinc finger CCCH-type containing 7A [Source:ZFIN;Acc:ZDB-GENE-040426-2776]	1710.52	0.728864	0.0058049	WT_inj	WT	YES	-0.668077	0.00402867	0.0201247	mycb_inj	WT_inj	YES	-0.386135
plcxd3	phosphatidylinositol-specific phospholipase C, X domain containing 3 [Source:NCBI gene;Acc:541487]	659.813	0.728268	0.0187709	WT_inj	WT	YES	-1.00906	0.000175	0.00142755	mycb_inj	WT_inj	YES	-0.107059
spast	spastin [Source:NCBI gene;Acc:405851]	923.282	0.72619	0.0238373	WT_inj	WT	YES	-0.710062	0.0102314	0.0427194	mycb_inj	WT_inj	YES	0.0208427
mcmbp	minichromosome maintenance complex binding protein [Source:NCBI gene;Acc:321119]	2450.55	0.720707	0.00269167	WT_inj	WT	YES	-0.916412	1.72e-05	0.000189	mycb_inj	WT_inj	YES	-0.445552
tnfrsf11a	tumor necrosis factor receptor superfamily, member 11a, NFKB activator [Source:ZFIN;Acc:ZDB-GENE-120910-2]	956.475	0.719785	0.0186211	WT_inj	WT	YES	-1.4098	1.14e-07	2.17e-06	mycb_inj	WT_inj	YES	0.271041
myl9b	myosin, light chain 9b, regulatory [Source:ZFIN;Acc:ZDB-GENE-040426-2296]	2311.45	0.718813	0.0305892	WT_inj	WT	YES	-1.81388	2e-10	7.23e-09	mycb_inj	WT_inj	YES	-0.251298
washc5	WASH complex subunit 5 [Source:NCBI gene;Acc:393152]	1206.9	0.714482	0.0121547	WT_inj	WT	YES	-0.840095	0.000714	0.00472406	mycb_inj	WT_inj	YES	-0.160633
nudt2	nudix (nucleoside diphosphate linked moiety X)-type motif 2 [Source:ZFIN;Acc:ZDB-GENE-040718-7]	817.563	0.714452	0.016441	WT_inj	WT	YES	-0.742698	0.00403246	0.0201333	mycb_inj	WT_inj	YES	-0.469775
aif1l	allograft inflammatory factor 1-like [Source:ZFIN;Acc:ZDB-GENE-030131-9646]	9947.31	0.713038	0.000205	WT_inj	WT	YES	-0.715845	3.8e-05	0.00038	mycb_inj	WT_inj	YES	-0.124438
pik3cb	phosphatidylinositol-4,5-bisphosphate 3-kinase, catalytic subunit beta [Source:ZFIN;Acc:ZDB-GENE-030131-1904]	656.082	0.711387	0.0467796	WT_inj	WT	YES	-0.85109	0.00506653	0.0241944	mycb_inj	WT_inj	YES	0.222113
sox13	SRY-box transcription factor 13 [Source:ZFIN;Acc:ZDB-GENE-100519-1]	1986.26	0.710886	0.017326	WT_inj	WT	YES	-1.41814	4.43e-08	9.34e-07	mycb_inj	WT_inj	YES	-0.0574695
ryk	receptor like tyrosine kinase [Source:ZFIN;Acc:ZDB-GENE-070209-277]	955.761	0.709544	0.023794	WT_inj	WT	YES	-1.02329	0.000156	0.00129673	mycb_inj	WT_inj	YES	0.0308864
crabp1a	cellular retinoic acid binding protein 1a [Source:ZFIN;Acc:ZDB-GENE-020320-3]	10213.8	0.695085	8.21e-05	WT_inj	WT	YES	-0.627593	9.2e-05	0.000821	mycb_inj	WT_inj	YES	0.164888
man2b1	mannosidase, alpha, class 2B, member 1 [Source:ZFIN;Acc:ZDB-GENE-050327-52]	1529.9	0.689364	0.00388211	WT_inj	WT	YES	-0.635158	0.00261623	0.0141785	mycb_inj	WT_inj	YES	-0.396929
fbxw2	F-box and WD repeat domain containing 2 [Source:ZFIN;Acc:ZDB-GENE-050522-303]	1648.45	0.686207	0.00325786	WT_inj	WT	YES	-0.698906	0.000718	0.00474827	mycb_inj	WT_inj	YES	-0.241579
nlrx1	NLR family member X1 [Source:ZFIN;Acc:ZDB-GENE-071119-3]	889.518	0.67826	0.0350538	WT_inj	WT	YES	-0.88606	0.00127552	0.00771633	mycb_inj	WT_inj	YES	-0.18509
polh	polymerase (DNA directed), eta [Source:ZFIN;Acc:ZDB-GENE-060421-4949]	751.983	0.675987	0.0442025	WT_inj	WT	YES	-1.02691	0.000328	0.00245571	mycb_inj	WT_inj	YES	-0.431122
ist1	IST1 factor associated with ESCRT-III [Source:ZFIN;Acc:ZDB-GENE-030131-179]	2230.5	0.674458	0.00216869	WT_inj	WT	YES	-0.86424	1.02e-05	0.00012	mycb_inj	WT_inj	YES	-0.107649
cadm4	cell adhesion molecule 4 [Source:ZFIN;Acc:ZDB-GENE-041114-138]	4770.39	0.661428	0.00487603	WT_inj	WT	YES	-1.31685	2.11e-10	7.54e-09	mycb_inj	WT_inj	YES	0.32878
ppp4r2b	protein phosphatase 4, regulatory subunit 2b [Source:NCBI gene;Acc:100005419]	2059.99	0.657547	0.00342378	WT_inj	WT	YES	-0.657653	0.000942	0.00596228	mycb_inj	WT_inj	YES	-0.198421
acadl	acyl-CoA dehydrogenase long chain [Source:ZFIN;Acc:ZDB-GENE-040426-771]	2239.09	0.642797	0.00198017	WT_inj	WT	YES	-0.707594	0.000132	0.00112026	mycb_inj	WT_inj	YES	0.00604877
yap1	Yes-associated protein 1 [Source:NCBI gene;Acc:561411]	3673.97	0.634665	0.010066	WT_inj	WT	YES	-1.31218	1.14e-09	3.48e-08	mycb_inj	WT_inj	YES	0.204191
zfp36l1a	zinc finger protein 36, C3H type-like 1a [Source:ZFIN;Acc:ZDB-GENE-030131-9860]	5053.25	0.632318	0.0366483	WT_inj	WT	YES	-0.675339	0.00874771	0.037559	mycb_inj	WT_inj	YES	-0.380398
fbxw11b	F-box and WD repeat domain containing 11b [Source:ZFIN;Acc:ZDB-GENE-040426-2903]	3250.86	0.624709	0.00378246	WT_inj	WT	YES	-0.753829	7.75e-05	0.000707	mycb_inj	WT_inj	YES	-0.189075
dync1i2a	dynein, cytoplasmic 1, intermediate chain 2a [Source:ZFIN;Acc:ZDB-GENE-060929-1086]	3956.58	0.619662	0.00345164	WT_inj	WT	YES	0.641976	0.000586	0.00400825	mycb_inj	WT_inj	YES	0.0581388
bin3	bridging integrator 3 [Source:ZFIN;Acc:ZDB-GENE-030131-2696]	1547.31	0.610296	0.0137828	WT_inj	WT	YES	-0.596255	0.0056148	0.0261436	mycb_inj	WT_inj	YES	-0.0114591
bcl2l13	BCL2 like 13 [Source:ZFIN;Acc:ZDB-GENE-050419-215]	7709.58	-0.588442	0.00225379	WT_inj	WT	YES	-0.980132	1.12e-08	2.74e-07	mycb_inj	WT_inj	YES	-0.0982979
nme2a	NME/NM23 nucleoside diphosphate kinase 2a [Source:ZFIN;Acc:ZDB-GENE-030131-7656]	12721.3	-0.591489	0.000702	WT_inj	WT	YES	0.915569	4.9e-09	1.32e-07	mycb_inj	WT_inj	YES	-0.310842
hey1	hes-related family bHLH transcription factor with YRPW motif 1 [Source:NCBI gene;Acc:58008]	1850.69	-0.591545	0.0339464	WT_inj	WT	YES	-0.988428	3.71e-05	0.000373	mycb_inj	WT_inj	YES	0.342123
sema7a	semaphorin 7A [Source:ZFIN;Acc:ZDB-GENE-030131-3633]	2085.02	-0.596246	0.0464276	WT_inj	WT	YES	1.26001	6.45e-07	1.04e-05	mycb_inj	WT_inj	YES	-0.130149
CABZ01080375.1		2057.7	-0.598807	0.0192841	WT_inj	WT	YES	1.14114	2.29e-07	4.13e-06	mycb_inj	WT_inj	YES	0.430433
pde6c	phosphodiesterase 6C, cGMP-specific, cone, alpha prime [Source:ZFIN;Acc:ZDB-GENE-040426-1664]	246936	-0.599523	0.00716489	WT_inj	WT	YES	1.19077	1.06e-09	3.25e-08	mycb_inj	WT_inj	YES	0.253441
slain2	SLAIN motif family, member 2 [Source:ZFIN;Acc:ZDB-GENE-041014-251]	1707.95	-0.602858	0.0439382	WT_inj	WT	YES	0.706814	0.00532416	0.025073	mycb_inj	WT_inj	YES	0.15751
ndfip1	Nedd4 family interacting protein 1 [Source:ZFIN;Acc:ZDB-GENE-030131-2767]	12012.2	-0.605104	0.00117912	WT_inj	WT	YES	0.707866	2.15e-05	0.00023	mycb_inj	WT_inj	YES	0.245898
ubac1	UBA domain containing 1 [Source:ZFIN;Acc:ZDB-GENE-030131-9372]	1128.21	-0.605243	0.0385644	WT_inj	WT	YES	0.84163	0.000716	0.00473438	mycb_inj	WT_inj	YES	0.308135
soul3	heme-binding protein soul3 [Source:ZFIN;Acc:ZDB-GENE-060825-287]	7510.18	-0.605629	0.000669	WT_inj	WT	YES	1.09903	5.78e-12	2.91e-10	mycb_inj	WT_inj	YES	0.228509
rab40c	RAB40c, member RAS oncogene family [Source:ZFIN;Acc:ZDB-GENE-030515-1]	2119.42	-0.60653	0.00515416	WT_inj	WT	YES	0.588032	0.0020797	0.0116568	mycb_inj	WT_inj	YES	0.285707
gabra6a	gamma-aminobutyric acid (GABA) A receptor, alpha 6a [Source:ZFIN;Acc:ZDB-GENE-040426-1692]	7519.54	-0.607383	0.00555583	WT_inj	WT	YES	1.19345	5.53e-10	1.8e-08	mycb_inj	WT_inj	YES	0.140679
kcnj11l	potassium inwardly rectifying channel subfamily J member 11, like [Source:ZFIN;Acc:ZDB-GENE-050222-2]	1552.51	-0.607546	0.0161556	WT_inj	WT	YES	-0.628798	0.00431507	0.0212652	mycb_inj	WT_inj	YES	0.183225
fam214b	family with sequence similarity 214 member B [Source:ZFIN;Acc:ZDB-GENE-060526-330]	2254.01	-0.609357	0.0185	WT_inj	WT	YES	-1.05146	2.96e-06	4.05e-05	mycb_inj	WT_inj	YES	0.439962
mbd3a	methyl-CpG binding domain protein 3a [Source:ZFIN;Acc:ZDB-GENE-030131-9077]	2658.08	-0.610514	0.0192518	WT_inj	WT	YES	1.01808	6e-06	7.55e-05	mycb_inj	WT_inj	YES	0.386302
bbs4	Bardet-Biedl syndrome 4 [Source:ZFIN;Acc:ZDB-GENE-060126-2]	2904.01	-0.61342	0.0100968	WT_inj	WT	YES	1.19204	9.44e-09	2.35e-07	mycb_inj	WT_inj	YES	-0.210094
ttc39c	tetratricopeptide repeat domain 39C [Source:NCBI gene;Acc:553591]	2365.73	-0.616044	0.00293126	WT_inj	WT	YES	-0.744703	5.61e-05	0.000534	mycb_inj	WT_inj	YES	0.124639
sez6a	seizure related 6 homolog a [Source:ZFIN;Acc:ZDB-GENE-030131-8208]	5072.09	-0.617328	0.00148091	WT_inj	WT	YES	0.944197	4.89e-08	1.02e-06	mycb_inj	WT_inj	YES	0.368542
crbn	cereblon [Source:NCBI gene;Acc:445491]	1528.22	-0.619418	0.0154551	WT_inj	WT	YES	0.757346	0.000634	0.00428588	mycb_inj	WT_inj	YES	0.0595281
prnpa	prion protein a [Source:ZFIN;Acc:ZDB-GENE-041217-6]	17268	-0.622705	0.0114396	WT_inj	WT	YES	1.30523	1.09e-09	3.34e-08	mycb_inj	WT_inj	YES	0.319405
zgc:195245	zgc:195245 [Source:ZFIN;Acc:ZDB-GENE-081022-200]	8393.54	-0.623611	0.00454918	WT_inj	WT	YES	1.05944	4.38e-08	9.24e-07	mycb_inj	WT_inj	YES	-0.485608
ndufs7	NADH:ubiquinone oxidoreductase core subunit S7 [Source:ZFIN;Acc:ZDB-GENE-041111-261]	9450.35	-0.625763	0.00106834	WT_inj	WT	YES	0.672001	8.45e-05	0.000761	mycb_inj	WT_inj	YES	-0.119624
plekho1b	pleckstrin homology domain containing, family O member 1b [Source:ZFIN;Acc:ZDB-GENE-100609-2]	6624.74	-0.627283	0.000919	WT_inj	WT	YES	0.875734	2.33e-07	4.19e-06	mycb_inj	WT_inj	YES	0.208955
opn6a	opsin 6, group member a [Source:ZFIN;Acc:ZDB-GENE-061201-30]	5958.75	-0.628259	0.0382199	WT_inj	WT	YES	2.20143	1.21e-17	2.04e-15	mycb_inj	WT_inj	YES	-0.219344
ppp2r2bb	protein phosphatase 2, regulatory subunit B, beta b [Source:ZFIN;Acc:ZDB-GENE-041010-39]	6605.83	-0.628648	0.0013938	WT_inj	WT	YES	1.19786	8.27e-12	4e-10	mycb_inj	WT_inj	YES	0.227619
fscn2a	fascin actin-bundling protein 2a, retinal [Source:ZFIN;Acc:ZDB-GENE-110901-1]	1154.14	-0.629974	0.0252487	WT_inj	WT	YES	1.06033	1.12e-05	0.000131	mycb_inj	WT_inj	YES	0.407709
bbs5	Bardet-Biedl syndrome 5 [Source:NCBI gene;Acc:393269]	2967.78	-0.631706	0.00864711	WT_inj	WT	YES	1.13384	6.73e-08	1.36e-06	mycb_inj	WT_inj	YES	-0.310471
rnf6	ring finger protein (C3H2C3 type) 6 [Source:ZFIN;Acc:ZDB-GENE-100209-1]	1375.43	-0.634218	0.017713	WT_inj	WT	YES	0.679446	0.00330832	0.0172084	mycb_inj	WT_inj	YES	0.231325
rdh10a	retinol dehydrogenase 10a [Source:NCBI gene;Acc:562840]	9072.6	-0.634368	0.024353	WT_inj	WT	YES	-1.165	1.52e-06	2.25e-05	mycb_inj	WT_inj	YES	-0.303499
cdhr1a	cadherin-related family member 1a [Source:NCBI gene;Acc:449008]	7594.44	-0.634912	0.00261427	WT_inj	WT	YES	1.31471	1.95e-12	1.1e-10	mycb_inj	WT_inj	YES	0.460344
ptpdc1a	protein tyrosine phosphatase domain containing 1a [Source:NCBI gene;Acc:565773]	1807.12	-0.635206	0.00444261	WT_inj	WT	YES	1.05958	7.07e-08	1.42e-06	mycb_inj	WT_inj	YES	0.463965
arid3b	AT rich interactive domain 3B (BRIGHT-like) [Source:ZFIN;Acc:ZDB-GENE-070209-182]	1518.76	-0.635491	0.0138376	WT_inj	WT	YES	1.36964	8.94e-10	2.79e-08	mycb_inj	WT_inj	YES	0.222361
rcan2	regulator of calcineurin 2 [Source:ZFIN;Acc:ZDB-GENE-040516-17]	901.631	-0.635778	0.0377263	WT_inj	WT	YES	-0.748034	0.00445769	0.0217975	mycb_inj	WT_inj	YES	0.48258
atp2a3	ATPase sarcoplasmic/endoplasmic reticulum Ca2+ transporting 3 [Source:ZFIN;Acc:ZDB-GENE-060531-103]	6119.14	-0.639431	0.00278329	WT_inj	WT	YES	0.74276	8.76e-05	0.000787	mycb_inj	WT_inj	YES	0.434417
ankrd10a	ankyrin repeat domain 10a [Source:ZFIN;Acc:ZDB-GENE-040426-700]	2218.51	-0.646315	0.00865653	WT_inj	WT	YES	1.24331	7.17e-09	1.84e-07	mycb_inj	WT_inj	YES	0.476083
tecrb	trans-2,3-enoyl-CoA reductase b [Source:ZFIN;Acc:ZDB-GENE-030131-5154]	7045.33	-0.647851	0.00280337	WT_inj	WT	YES	0.86678	6.3e-06	7.86e-05	mycb_inj	WT_inj	YES	-0.0349111
fdxacb1	ferredoxin-fold anticodon binding domain containing 1 [Source:ZFIN;Acc:ZDB-GENE-030131-8403]	973.795	-0.648456	0.0279749	WT_inj	WT	YES	1.00676	6.73e-05	0.000628	mycb_inj	WT_inj	YES	0.196438
tmem30aa	transmembrane protein 30Aa [Source:ZFIN;Acc:ZDB-GENE-040704-26]	3320.89	-0.649273	0.00307692	WT_inj	WT	YES	0.732525	0.000161	0.00133036	mycb_inj	WT_inj	YES	0.112371
aanat1	arylalkylamine N-acetyltransferase 1 [Source:ZFIN;Acc:ZDB-GENE-040329-1]	3318.41	-0.651788	0.0363495	WT_inj	WT	YES	1.59132	1.87e-09	5.48e-08	mycb_inj	WT_inj	YES	0.116567
ccng2	cyclin G2 [Source:ZFIN;Acc:ZDB-GENE-021016-1]	3094.64	-0.653182	0.0177949	WT_inj	WT	YES	0.651866	0.00620649	0.028428	mycb_inj	WT_inj	YES	0.434514
hlfa	HLF transcription factor, PAR bZIP family member a [Source:ZFIN;Acc:ZDB-GENE-061013-159]	28267.7	-0.653615	3.21e-05	WT_inj	WT	YES	1.16096	6.09e-16	7.39e-14	mycb_inj	WT_inj	YES	0.402985
diras1a	DIRAS family, GTP-binding RAS-like 1a [Source:ZFIN;Acc:ZDB-GENE-030131-5788]	5277.66	-0.65511	0.000597	WT_inj	WT	YES	-1.00273	5.9e-09	1.55e-07	mycb_inj	WT_inj	YES	0.199408
amer2	APC membrane recruitment protein 2 [Source:NCBI gene;Acc:100101649]	2585.94	-0.65649	0.00473401	WT_inj	WT	YES	0.825042	5.56e-05	0.00053	mycb_inj	WT_inj	YES	0.437614
smurf1	SMAD specific E3 ubiquitin protein ligase 1 [Source:ZFIN;Acc:ZDB-GENE-040426-2744]	2700.26	-0.65929	0.00977529	WT_inj	WT	YES	0.745202	0.000815	0.00526899	mycb_inj	WT_inj	YES	0.126632
slmapa	sarcolemma associated protein a [Source:ZFIN;Acc:ZDB-GENE-061013-184]	2911.82	-0.661133	0.00196948	WT_inj	WT	YES	0.640649	0.00075	0.00491496	mycb_inj	WT_inj	YES	0.33828
PLXNA1	plexin A1 [Source:HGNC Symbol;Acc:HGNC:9099]	1149.02	-0.6621	0.0416479	WT_inj	WT	YES	1.29909	2.41e-06	3.38e-05	mycb_inj	WT_inj	YES	-0.1242
lrrfip1a	leucine rich repeat (in FLII) interacting protein 1a [Source:ZFIN;Acc:ZDB-GENE-030131-99]	1904.96	-0.662491	0.0472576	WT_inj	WT	YES	2.00157	1.24e-12	7.29e-11	mycb_inj	WT_inj	YES	-0.361493
vgf	VGF nerve growth factor inducible [Source:ZFIN;Acc:ZDB-GENE-121009-2]	5115.96	-0.665305	0.00885787	WT_inj	WT	YES	1.26527	1.17e-08	2.85e-07	mycb_inj	WT_inj	YES	0.491496
dnajc5ab	DnaJ (Hsp40) homolog, subfamily C, member 5ab [Source:ZFIN;Acc:ZDB-GENE-081021-2]	8908.69	-0.665909	7.34e-05	WT_inj	WT	YES	1.41344	2.05e-20	5.45e-18	mycb_inj	WT_inj	YES	0.0828621
gal3st4	galactose-3-O-sulfotransferase 4 [Source:ZFIN;Acc:ZDB-GENE-080408-1]	6076.51	-0.666264	0.00479236	WT_inj	WT	YES	0.676659	0.00113981	0.00701563	mycb_inj	WT_inj	YES	0.46822
rgs20	regulator of G protein signaling 20 [Source:ZFIN;Acc:ZDB-GENE-040718-128]	2779.08	-0.666456	0.00630678	WT_inj	WT	YES	0.74307	0.000521	0.00363383	mycb_inj	WT_inj	YES	0.424728
gnb5b	guanine nucleotide binding protein (G protein), beta 5b [Source:NCBI gene;Acc:393719]	20793.3	-0.668146	0.00220522	WT_inj	WT	YES	0.908871	2.72e-06	3.75e-05	mycb_inj	WT_inj	YES	0.0236644
gramd1ba	GRAM domain containing 1Ba [Source:ZFIN;Acc:ZDB-GENE-091118-87]	801.026	-0.677678	0.027603	WT_inj	WT	YES	0.784305	0.00294547	0.0156311	mycb_inj	WT_inj	YES	0.216774
pdha1b	pyruvate dehydrogenase E1 alpha 1 subunit b [Source:ZFIN;Acc:ZDB-GENE-040718-96]	8129.46	-0.679527	0.000246	WT_inj	WT	YES	1.15938	4.29e-12	2.22e-10	mycb_inj	WT_inj	YES	0.375047
smarca1	SWI/SNF related, matrix associated, actin dependent regulator of chromatin, subfamily a, member 1 [Source:ZFIN;Acc:ZDB-GENE-070705-296]	1465.34	-0.680706	0.0153845	WT_inj	WT	YES	-0.617079	0.0117707	0.0478899	mycb_inj	WT_inj	YES	0.22452
micu3b	mitochondrial calcium uptake family, member 3b [Source:ZFIN;Acc:ZDB-GENE-120813-5]	1613.95	-0.681538	0.00958915	WT_inj	WT	YES	0.687901	0.00275188	0.0147962	mycb_inj	WT_inj	YES	0.0899554
boc	BOC cell adhesion associated, oncogene regulated [Source:ZFIN;Acc:ZDB-GENE-030131-6560]	2822.78	-0.684169	0.0083179	WT_inj	WT	YES	-1.25247	4.07e-08	8.63e-07	mycb_inj	WT_inj	YES	0.0101878
scg3	secretogranin III [Source:NCBI gene;Acc:393730]	69056.4	-0.687779	0.00115836	WT_inj	WT	YES	1.21416	1.33e-10	4.95e-09	mycb_inj	WT_inj	YES	-0.291301
nfatc3a	nuclear factor of activated T cells 3a [Source:ZFIN;Acc:ZDB-GENE-041111-41]	996.225	-0.689894	0.0391317	WT_inj	WT	YES	0.771004	0.00670756	0.0302027	mycb_inj	WT_inj	YES	-0.0807666
radil	Ras association and DIL domains [Source:NCBI gene;Acc:562363]	1023.73	-0.691278	0.0435569	WT_inj	WT	YES	1.3337	4.22e-06	5.52e-05	mycb_inj	WT_inj	YES	0.364259
wdr17	WD repeat domain 17 [Source:ZFIN;Acc:ZDB-GENE-090313-131]	2576.38	-0.696612	0.00476703	WT_inj	WT	YES	0.973961	7.38e-06	9.04e-05	mycb_inj	WT_inj	YES	0.422597
prph2lb	peripherin 2-like b [Source:ZFIN;Acc:ZDB-GENE-041001-147]	2489.35	-0.703325	0.00304972	WT_inj	WT	YES	1.31445	3.74e-10	1.27e-08	mycb_inj	WT_inj	YES	-0.276109
napbb	N-ethylmaleimide-sensitive factor attachment protein, beta b [Source:ZFIN;Acc:ZDB-GENE-070112-2132]	2884.3	-0.704065	0.00105149	WT_inj	WT	YES	0.855606	8.45e-06	0.000102	mycb_inj	WT_inj	YES	0.457444
zgc:162331	zgc:162331 [Source:ZFIN;Acc:ZDB-GENE-070410-75]	7246.95	-0.706	0.00297809	WT_inj	WT	YES	1.08516	2.46e-07	4.38e-06	mycb_inj	WT_inj	YES	0.108913
tspan3a	tetraspanin 3a [Source:ZFIN;Acc:ZDB-GENE-030131-7787]	8777.93	-0.707874	0.000371	WT_inj	WT	YES	0.60734	0.0007	0.00465113	mycb_inj	WT_inj	YES	0.303827
gcc1	GRIP and coiled-coil domain containing 1 [Source:ZFIN;Acc:ZDB-GENE-040801-118]	1363.92	-0.70852	0.0102697	WT_inj	WT	YES	0.656453	0.00641995	0.0292127	mycb_inj	WT_inj	YES	0.352772
ric8a	RIC8 guanine nucleotide exchange factor A [Source:NCBI gene;Acc:449546]	22105	-0.708644	0.000133	WT_inj	WT	YES	0.95384	1.4e-08	3.35e-07	mycb_inj	WT_inj	YES	0.177998
arhgap36	Rho GTPase activating protein 36 [Source:ZFIN;Acc:ZDB-GENE-060616-298]	1575.46	-0.710502	0.0369228	WT_inj	WT	YES	1.25213	1.53e-05	0.000172	mycb_inj	WT_inj	YES	0.3246
pcdh10a	protocadherin 10a [Source:ZFIN;Acc:ZDB-GENE-020731-1]	6631.95	-0.711615	4.97e-05	WT_inj	WT	YES	0.92518	7.16e-09	1.84e-07	mycb_inj	WT_inj	YES	0.415197
si:ch211-175f12.2	si:ch211-175f12.2 [Source:ZFIN;Acc:ZDB-GENE-110411-220]	20015.9	-0.712433	4.63e-05	WT_inj	WT	YES	0.892141	2.2e-08	4.95e-07	mycb_inj	WT_inj	YES	-0.0948251
gngt2a	guanine nucleotide binding protein (G protein), gamma transducing activity polypeptide 2a [Source:ZFIN;Acc:ZDB-GENE-030131-7595]	41949.4	-0.713215	3.21e-05	WT_inj	WT	YES	0.841751	7.72e-08	1.53e-06	mycb_inj	WT_inj	YES	-0.28156
si:ch1073-429i10.3	si:ch1073-429i10.3 [Source:ZFIN;Acc:ZDB-GENE-120214-5]	9883.92	-0.713629	0.0270835	WT_inj	WT	YES	0.894716	0.00121638	0.0074164	mycb_inj	WT_inj	YES	0.205608
pik3r1	phosphoinositide-3-kinase, regulatory subunit 1 (alpha) [Source:ZFIN;Acc:ZDB-GENE-030131-1280]	18280	-0.717249	4.71e-05	WT_inj	WT	YES	0.899245	2.18e-08	4.93e-07	mycb_inj	WT_inj	YES	0.145909
P4HTM	zgc:158254 [Source:ZFIN;Acc:ZDB-GENE-070112-2222]	1607.4	-0.71801	0.00391177	WT_inj	WT	YES	0.866722	8.01e-05	0.000726	mycb_inj	WT_inj	YES	0.468525
rreb1a	ras responsive element binding protein 1a [Source:ZFIN;Acc:ZDB-GENE-030219-137]	1401.37	-0.718178	0.0128312	WT_inj	WT	YES	1.27715	3.39e-07	5.8e-06	mycb_inj	WT_inj	YES	0.272853
si:dkey-121a11.3	si:dkey-121a11.3 [Source:ZFIN;Acc:ZDB-GENE-050208-417]	4980.85	-0.720233	7.88e-05	WT_inj	WT	YES	0.621547	0.000181	0.00146866	mycb_inj	WT_inj	YES	0.280397
sema3fa	sema domain, immunoglobulin domain (Ig), short basic domain, secreted, (semaphorin) 3Fa [Source:ZFIN;Acc:ZDB-GENE-050513-1]	4099.11	-0.721415	0.00177394	WT_inj	WT	YES	-0.743968	0.000309	0.00233188	mycb_inj	WT_inj	YES	0.204441
zgc:153441	zgc:153441 [Source:ZFIN;Acc:ZDB-GENE-060825-39]	5116.17	-0.724211	0.000385	WT_inj	WT	YES	1.6136	1.45e-18	3.09e-16	mycb_inj	WT_inj	YES	0.11863
mpp5b	membrane protein, palmitoylated 5b (MAGUK p55 subfamily member 5) [Source:ZFIN;Acc:ZDB-GENE-060531-2]	5883.05	-0.724529	0.00179605	WT_inj	WT	YES	1.33444	1e-10	3.83e-09	mycb_inj	WT_inj	YES	0.365674
tecpr1b	tectonin beta-propeller repeat containing 1b [Source:ZFIN;Acc:ZDB-GENE-100812-12]	768.291	-0.727284	0.0254804	WT_inj	WT	YES	0.883813	0.00156667	0.00916067	mycb_inj	WT_inj	YES	0.487111
si:dkey-65b13.13	si:dkey-65b13.13 [Source:ZFIN;Acc:ZDB-GENE-141216-308]	23103.7	-0.728975	0.00113796	WT_inj	WT	YES	1.14431	1.07e-08	2.62e-07	mycb_inj	WT_inj	YES	-0.0353842
gnb5a	guanine nucleotide binding protein (G protein), beta 5a [Source:NCBI gene;Acc:562813]	1934.37	-0.729636	0.00530017	WT_inj	WT	YES	-0.996568	1.76e-05	0.000193	mycb_inj	WT_inj	YES	0.300231
nxnl1	nucleoredoxin like 1 [Source:NCBI gene;Acc:567911]	7541.81	-0.730413	0.00165958	WT_inj	WT	YES	1.59139	1.35e-14	1.18e-12	mycb_inj	WT_inj	YES	0.107836
iqsec1b	IQ motif and Sec7 domain ArfGEF 1b [Source:ZFIN;Acc:ZDB-GENE-120813-1]	4706.75	-0.732179	5e-05	WT_inj	WT	YES	1.0787	5.49e-11	2.18e-09	mycb_inj	WT_inj	YES	0.403529
pcare2	photoreceptor cilium actin regulator 2 [Source:ZFIN;Acc:ZDB-GENE-110411-72]	17710.5	-0.73502	0.00150401	WT_inj	WT	YES	1.61691	4.58e-15	4.49e-13	mycb_inj	WT_inj	YES	0.471538
emsy	EMSY transcriptional repressor, BRCA2 interacting [Source:NCBI gene;Acc:335889]	1730.02	-0.735035	0.00440036	WT_inj	WT	YES	0.773693	0.000675	0.00451804	mycb_inj	WT_inj	YES	-0.07402
plekhg5a	pleckstrin homology domain containing, family G (with RhoGef domain) member 5a [Source:ZFIN;Acc:ZDB-GENE-060503-766]	5789.43	-0.739666	0.00256878	WT_inj	WT	YES	1.47313	1.2e-11	5.63e-10	mycb_inj	WT_inj	YES	0.307739
rasgrp4	RAS guanyl releasing protein 4 [Source:ZFIN;Acc:ZDB-GENE-050419-110]	907.358	-0.740057	0.0383449	WT_inj	WT	YES	-1.54968	5.03e-07	8.27e-06	mycb_inj	WT_inj	YES	0.0796362
lrit1b	leucine-rich repeat, immunoglobulin-like and transmembrane domains 1b [Source:ZFIN;Acc:ZDB-GENE-060616-45]	22718	-0.742934	0.00686528	WT_inj	WT	YES	1.17674	1.02e-06	1.56e-05	mycb_inj	WT_inj	YES	0.440151
pign	phosphatidylinositol glycan anchor biosynthesis, class N [Source:ZFIN;Acc:ZDB-GENE-080204-114]	846.151	-0.743126	0.012255	WT_inj	WT	YES	1.26414	9.17e-07	1.42e-05	mycb_inj	WT_inj	YES	0.397979
gtf2ird1	GTF2I repeat domain containing 1 [Source:ZFIN;Acc:ZDB-GENE-010328-18]	1030.5	-0.744085	0.0318135	WT_inj	WT	YES	0.991535	0.000809	0.00523829	mycb_inj	WT_inj	YES	0.387091
lhx2b	LIM homeobox 2b [Source:ZFIN;Acc:ZDB-GENE-051220-1]	1696.19	-0.746362	0.00116349	WT_inj	WT	YES	-0.618351	0.00283668	0.0151573	mycb_inj	WT_inj	YES	-0.0486517
scamp5b	secretory carrier membrane protein 5b [Source:ZFIN;Acc:ZDB-GENE-120215-76]	11768.3	-0.746386	0.000986	WT_inj	WT	YES	1.06302	1.54e-07	2.85e-06	mycb_inj	WT_inj	YES	-0.303871
armc5	armadillo repeat containing 5 [Source:ZFIN;Acc:ZDB-GENE-030131-7382]	1018.11	-0.747359	0.0075417	WT_inj	WT	YES	0.676174	0.00582831	0.0269888	mycb_inj	WT_inj	YES	0.289079
itcha	itchy E3 ubiquitin protein ligase a [Source:ZFIN;Acc:ZDB-GENE-120919-4]	2359.87	-0.748131	0.00309045	WT_inj	WT	YES	0.81663	0.000263	0.00203219	mycb_inj	WT_inj	YES	0.217575
fstl5	follistatin-like 5 [Source:ZFIN;Acc:ZDB-GENE-070127-1]	25531.6	-0.748665	2.6e-05	WT_inj	WT	YES	0.948106	5.63e-09	1.48e-07	mycb_inj	WT_inj	YES	0.461557
tpm2	tropomyosin 2 (beta) [Source:ZFIN;Acc:ZDB-GENE-040625-114]	1820.65	-0.748884	0.00448029	WT_inj	WT	YES	1.19492	2.59e-07	4.58e-06	mycb_inj	WT_inj	YES	0.314394
pip5k1cb	phosphatidylinositol-4-phosphate 5-kinase, type I, gamma b [Source:ZFIN;Acc:ZDB-GENE-110408-21]	10117.5	-0.752689	4.87e-05	WT_inj	WT	YES	1.07948	1.64e-10	5.97e-09	mycb_inj	WT_inj	YES	0.419678
esrra	estrogen-related receptor alpha [Source:ZFIN;Acc:ZDB-GENE-990415-68]	2441	-0.754567	0.00278284	WT_inj	WT	YES	1.00274	7.18e-06	8.83e-05	mycb_inj	WT_inj	YES	0.0257947
cdh4	cadherin 4, type 1, R-cadherin (retinal) [Source:ZFIN;Acc:ZDB-GENE-991207-1]	919.48	-0.755125	0.00736411	WT_inj	WT	YES	-0.865917	0.000537	0.00373685	mycb_inj	WT_inj	YES	0.36572
snx27a	sorting nexin 27a [Source:ZFIN;Acc:ZDB-GENE-060503-371]	3091.43	-0.756937	0.000593	WT_inj	WT	YES	0.968776	9.83e-07	1.51e-05	mycb_inj	WT_inj	YES	-0.0498612
irgq2	immunity-related GTPase family, q2 [Source:ZFIN;Acc:ZDB-GENE-051212-7]	2687.64	-0.758172	0.000522	WT_inj	WT	YES	0.648742	0.000968	0.00610407	mycb_inj	WT_inj	YES	-0.22538
lrba	LPS-responsive vesicle trafficking, beach and anchor containing [Source:ZFIN;Acc:ZDB-GENE-090311-19]	4056.36	-0.758804	4.59e-05	WT_inj	WT	YES	1.00212	3.57e-09	9.85e-08	mycb_inj	WT_inj	YES	0.0989671
yjefn3	YjeF N-terminal domain containing 3 [Source:ZFIN;Acc:ZDB-GENE-050208-755]	1203.21	-0.760295	0.033712	WT_inj	WT	YES	-1.50787	1.03e-06	1.58e-05	mycb_inj	WT_inj	YES	0.273151
prph2b	peripherin 2b (retinal degeneration, slow) [Source:ZFIN;Acc:ZDB-GENE-000616-9]	95762.2	-0.760622	0.000474	WT_inj	WT	YES	1.31527	1.78e-11	8.06e-10	mycb_inj	WT_inj	YES	-0.0737025
pcmtd1	protein-L-isoaspartate (D-aspartate) O-methyltransferase domain containing 1 [Source:ZFIN;Acc:ZDB-GENE-030131-5387]	2300.63	-0.762187	0.000492	WT_inj	WT	YES	0.589978	0.00273767	0.0147378	mycb_inj	WT_inj	YES	0.48733
slco4a1	solute carrier organic anion transporter family, member 4A1 [Source:ZFIN;Acc:ZDB-GENE-060606-4]	691.796	-0.763863	0.0180127	WT_inj	WT	YES	0.717067	0.0102868	0.0429048	mycb_inj	WT_inj	YES	0.00161498
arih1	ariadne ubiquitin-conjugating enzyme E2 binding protein homolog 1 (Drosophila) [Source:NCBI gene;Acc:327005]	2943.17	-0.763984	0.000482	WT_inj	WT	YES	1.12277	1.15e-08	2.82e-07	mycb_inj	WT_inj	YES	0.472763
kmt5c	lysine methyltransferase 5C [Source:ZFIN;Acc:ZDB-GENE-080523-2]	1893.73	-0.771861	0.0104429	WT_inj	WT	YES	0.945936	0.000316	0.00237216	mycb_inj	WT_inj	YES	0.240861
si:ch73-212j7.3	si:ch73-212j7.3 [Source:ZFIN;Acc:ZDB-GENE-081104-259]	1510.67	-0.773209	0.00555583	WT_inj	WT	YES	0.940019	0.000126	0.00107113	mycb_inj	WT_inj	YES	-0.0422339
tenm4	teneurin transmembrane protein 4 [Source:NCBI gene;Acc:30156]	2653.2	-0.774784	0.00174145	WT_inj	WT	YES	-0.941647	2.16e-05	0.000231	mycb_inj	WT_inj	YES	0.216925
pitpnab	phosphatidylinositol transfer protein, alpha b [Source:ZFIN;Acc:ZDB-GENE-110408-51]	1914.55	-0.774863	0.0046383	WT_inj	WT	YES	-0.618919	0.0106724	0.0441806	mycb_inj	WT_inj	YES	0.285454
osbp2	oxysterol binding protein 2 [Source:ZFIN;Acc:ZDB-GENE-091113-18]	3449.97	-0.775325	0.00041	WT_inj	WT	YES	1.22064	6.32e-10	2.03e-08	mycb_inj	WT_inj	YES	0.167047
rgs9a	regulator of G protein signaling 9a [Source:ZFIN;Acc:ZDB-GENE-060929-92]	16930.4	-0.776697	0.000184	WT_inj	WT	YES	1.40873	6.49e-14	4.9e-12	mycb_inj	WT_inj	YES	0.161175
mettl7a	methyltransferase like 7A [Source:ZFIN;Acc:ZDB-GENE-061027-239]	1376.79	-0.776797	0.00119794	WT_inj	WT	YES	0.638031	0.00294675	0.0156336	mycb_inj	WT_inj	YES	-0.449986
stk24b	serine/threonine kinase 24b (STE20 homolog, yeast) [Source:ZFIN;Acc:ZDB-GENE-040426-2841]	2273.65	-0.779887	0.000323	WT_inj	WT	YES	0.827051	2.38e-05	0.000251	mycb_inj	WT_inj	YES	0.121723
atp1a3b	ATPase Na+/K+ transporting subunit alpha 3b [Source:ZFIN;Acc:ZDB-GENE-001212-8]	132255	-0.781157	3.19e-05	WT_inj	WT	YES	0.766484	7.85e-06	9.55e-05	mycb_inj	WT_inj	YES	0.254674
zgc:73226	zgc:73226 [Source:NCBI gene;Acc:402792]	15818.4	-0.781799	6.09e-05	WT_inj	WT	YES	0.881189	6.93e-07	1.1e-05	mycb_inj	WT_inj	YES	-0.0419385
dcaf8	DDB1 and CUL4 associated factor 8 [Source:ZFIN;Acc:ZDB-GENE-070912-578]	2637.58	-0.78235	0.00377277	WT_inj	WT	YES	0.695798	0.00354497	0.0181408	mycb_inj	WT_inj	YES	0.255229
snx25	sorting nexin 25 [Source:ZFIN;Acc:ZDB-GENE-121105-11]	4871.02	-0.785687	2.18e-05	WT_inj	WT	YES	0.731112	1.6e-05	0.000178	mycb_inj	WT_inj	YES	0.476162
arl3l2	ADP ribosylation factor like GTPase 3, like 2 [Source:ZFIN;Acc:ZDB-GENE-040426-1678]	9979.09	-0.787051	0.000102	WT_inj	WT	YES	1.23278	1.99e-11	8.82e-10	mycb_inj	WT_inj	YES	-0.0381722
osbpl7	oxysterol binding protein-like 7 [Source:ZFIN;Acc:ZDB-GENE-041010-212]	22395.2	-0.789303	3.89e-05	WT_inj	WT	YES	0.984596	1.86e-08	4.27e-07	mycb_inj	WT_inj	YES	0.434794
bbs1	Bardet-Biedl syndrome 1 [Source:ZFIN;Acc:ZDB-GENE-060126-1]	1168.84	-0.789429	0.00988877	WT_inj	WT	YES	1.16205	1.32e-05	0.00015	mycb_inj	WT_inj	YES	-0.284102
si:dkey-72l14.3	si:dkey-72l14.3 [Source:ZFIN;Acc:ZDB-GENE-060526-332]	6925.66	-0.790575	0.000206	WT_inj	WT	YES	1.20591	3.84e-10	1.3e-08	mycb_inj	WT_inj	YES	0.0809967
rhpn2	rhophilin, Rho GTPase binding protein 2 [Source:NCBI gene;Acc:321330]	1710.32	-0.790739	0.0296515	WT_inj	WT	YES	-0.957307	0.00218097	0.0121313	mycb_inj	WT_inj	YES	0.144893
atp1b2b	ATPase Na+/K+ transporting subunit beta 2b [Source:ZFIN;Acc:ZDB-GENE-010718-1]	30875.5	-0.791194	5.4e-06	WT_inj	WT	YES	1.61295	6.4e-24	3.36e-21	mycb_inj	WT_inj	YES	0.424118
clec16a	C-type lectin domain containing 16A [Source:ZFIN;Acc:ZDB-GENE-040426-951]	2083.02	-0.791826	0.000543	WT_inj	WT	YES	0.774796	0.000168	0.00138202	mycb_inj	WT_inj	YES	0.386613
map7d3	MAP7 domain containing 3 [Source:ZFIN;Acc:ZDB-GENE-121129-3]	5067.75	-0.792583	3.8e-05	WT_inj	WT	YES	0.909805	2.22e-07	4.02e-06	mycb_inj	WT_inj	YES	0.124969
tiam2a	TIAM Rac1 associated GEF 2a [Source:ZFIN;Acc:ZDB-GENE-030219-98]	2577.04	-0.793663	0.00033	WT_inj	WT	YES	1.47768	1.14e-13	8.22e-12	mycb_inj	WT_inj	YES	0.409317
h3f3c	H3 histone, family 3C [Source:ZFIN;Acc:ZDB-GENE-030131-8175]	16691.2	-0.794412	4.44e-05	WT_inj	WT	YES	1.0878	8.64e-10	2.7e-08	mycb_inj	WT_inj	YES	0.287228
slc24a2	solute carrier family 24 member 2 [Source:ZFIN;Acc:ZDB-GENE-060825-277]	29736.1	-0.795541	0.000262	WT_inj	WT	YES	1.11621	1.41e-08	3.37e-07	mycb_inj	WT_inj	YES	0.256994
trmt9b	tRNA methyltransferase 9B [Source:ZFIN;Acc:ZDB-GENE-030131-4851]	900.655	-0.795623	0.00467656	WT_inj	WT	YES	-0.745176	0.00298782	0.0158013	mycb_inj	WT_inj	YES	0.481464
cnrip1b	cannabinoid receptor interacting protein 1b [Source:ZFIN;Acc:ZDB-GENE-080722-33]	1850.32	-0.796588	0.00149666	WT_inj	WT	YES	1.32913	2.69e-09	7.64e-08	mycb_inj	WT_inj	YES	0.355971
adipor2	adiponectin receptor 2 [Source:ZFIN;Acc:ZDB-GENE-041210-60]	8117.74	-0.79678	0.000355	WT_inj	WT	YES	1.36668	1.04e-11	4.95e-10	mycb_inj	WT_inj	YES	-0.0454563
zmiz1b	zinc finger, MIZ-type containing 1b [Source:ZFIN;Acc:ZDB-GENE-120206-3]	944.557	-0.797723	0.0191928	WT_inj	WT	YES	2.4968	1.32e-17	2.19e-15	mycb_inj	WT_inj	YES	0.127047
inaa	internexin neuronal intermediate filament protein, alpha a [Source:ZFIN;Acc:ZDB-GENE-060531-65]	57059.6	-0.799178	7.38e-05	WT_inj	WT	YES	1.17211	1.63e-10	5.95e-09	mycb_inj	WT_inj	YES	0.159692
CABZ01041495.1	LBH regulator of WNT signaling pathway, like [Source:NCBI gene;Acc:100000094]	4543.39	-0.800192	7.55e-05	WT_inj	WT	YES	0.705847	0.000125	0.00106549	mycb_inj	WT_inj	YES	0.233053
ino80db	INO80 complex subunit Db [Source:NCBI gene;Acc:563304]	998.003	-0.800492	0.0108108	WT_inj	WT	YES	0.9041	0.000954	0.00602365	mycb_inj	WT_inj	YES	0.369014
dclk1a	doublecortin-like kinase 1a [Source:ZFIN;Acc:ZDB-GENE-061013-124]	6506.42	-0.805297	6.06e-06	WT_inj	WT	YES	0.880931	7.39e-08	1.47e-06	mycb_inj	WT_inj	YES	0.398281
slc25a25a	solute carrier family 25 member 25a [Source:NCBI gene;Acc:406541]	27234.7	-0.805894	2.21e-05	WT_inj	WT	YES	0.758719	1.27e-05	0.000145	mycb_inj	WT_inj	YES	0.0959409
neurl1aa	neuralized E3 ubiquitin protein ligase 1Aa [Source:ZFIN;Acc:ZDB-GENE-090311-3]	3037.75	-0.807663	0.00059	WT_inj	WT	YES	1.00817	1.79e-06	2.58e-05	mycb_inj	WT_inj	YES	0.444125
cds1	CDP-diacylglycerol synthase (phosphatidate cytidylyltransferase) 1 [Source:ZFIN;Acc:ZDB-GENE-070705-78]	1983.16	-0.810996	0.000232	WT_inj	WT	YES	0.811249	4.69e-05	0.000456	mycb_inj	WT_inj	YES	0.216557
neurod4	neuronal differentiation 4 [Source:ZFIN;Acc:ZDB-GENE-030730-1]	4606.08	-0.815278	0.00093	WT_inj	WT	YES	0.797273	0.000297	0.00226031	mycb_inj	WT_inj	YES	0.32231
sagb	S-antigen; retina and pineal gland (arrestin) b [Source:ZFIN;Acc:ZDB-GENE-050913-98]	2663.76	-0.815612	0.00504811	WT_inj	WT	YES	0.733395	0.00418433	0.020732	mycb_inj	WT_inj	YES	0.4733
chchd10	coiled-coil-helix-coiled-coil-helix domain containing 10 [Source:ZFIN;Acc:ZDB-GENE-040426-1753]	13894.7	-0.819675	9.56e-06	WT_inj	WT	YES	0.878254	2.38e-07	4.27e-06	mycb_inj	WT_inj	YES	-0.324386
slc6a17	solute carrier family 6 member 17 [Source:ZFIN;Acc:ZDB-GENE-030131-8187]	976.563	-0.820353	0.00609569	WT_inj	WT	YES	-0.88139	0.000912	0.00579135	mycb_inj	WT_inj	YES	0.105306
arhgef7b	Rho guanine nucleotide exchange factor (GEF) 7b [Source:ZFIN;Acc:ZDB-GENE-041212-49]	1772.41	-0.826801	0.0011615	WT_inj	WT	YES	0.860321	0.000156	0.00129519	mycb_inj	WT_inj	YES	0.418981
brdt	bromodomain, testis-specific [Source:NCBI gene;Acc:333996]	4411.54	-0.828041	6.09e-05	WT_inj	WT	YES	0.890926	2.18e-06	3.09e-05	mycb_inj	WT_inj	YES	0.225055
arl13a	ADP-ribosylation factor-like 13A [Source:ZFIN;Acc:ZDB-GENE-040426-1790]	7195.01	-0.829576	0.0022314	WT_inj	WT	YES	1.5825	4.91e-11	1.98e-09	mycb_inj	WT_inj	YES	0.280507
mfhas1	malignant fibrous histiocytoma amplified sequence 1 [Source:ZFIN;Acc:ZDB-GENE-080917-20]	2072.77	-0.829621	0.00104043	WT_inj	WT	YES	0.585906	0.00967326	0.0408995	mycb_inj	WT_inj	YES	0.445714
cnga3a	cyclic nucleotide gated channel subunit alpha 3a [Source:ZFIN;Acc:ZDB-GENE-090611-2]	11685.6	-0.829796	0.00427691	WT_inj	WT	YES	1.6149	2.77e-10	9.7e-09	mycb_inj	WT_inj	YES	0.312228
syt5a	synaptotagmin Va [Source:ZFIN;Acc:ZDB-GENE-040718-110]	34591.7	-0.831406	1.65e-05	WT_inj	WT	YES	1.23754	2.55e-12	1.38e-10	mycb_inj	WT_inj	YES	0.111545
si:ch211-63p21.1	si:ch211-63p21.1 [Source:ZFIN;Acc:ZDB-GENE-141216-443]	3826.05	-0.835875	6.47e-05	WT_inj	WT	YES	1.20433	2.53e-10	8.9e-09	mycb_inj	WT_inj	YES	0.317583
fnbp4	formin binding protein 4 [Source:ZFIN;Acc:ZDB-GENE-130530-633]	4138.49	-0.836476	0.000437	WT_inj	WT	YES	0.850496	7.09e-05	0.000656	mycb_inj	WT_inj	YES	0.135201
WDR7	WD repeat domain 7 [Source:NCBI gene;Acc:572502]	1788.41	-0.836916	0.00584749	WT_inj	WT	YES	0.943695	0.000403	0.00293185	mycb_inj	WT_inj	YES	0.213817
vip	vasoactive intestinal peptide [Source:ZFIN;Acc:ZDB-GENE-080204-3]	4407.99	-0.837127	0.00101581	WT_inj	WT	YES	-0.768346	0.000772	0.00503342	mycb_inj	WT_inj	YES	0.301291
BX510923.1		5981.47	-0.838362	4.74e-06	WT_inj	WT	YES	1.04025	6.84e-10	2.18e-08	mycb_inj	WT_inj	YES	0.217187
mex3b	mex-3 RNA binding family member B [Source:ZFIN;Acc:ZDB-GENE-030131-2628]	2631.86	-0.839281	0.00037	WT_inj	WT	YES	0.902482	2.16e-05	0.000231	mycb_inj	WT_inj	YES	0.322172
fgd6	FYVE, RhoGEF and PH domain containing 6 [Source:ZFIN;Acc:ZDB-GENE-041210-200]	991.93	-0.840231	0.00962434	WT_inj	WT	YES	-0.922632	0.00125956	0.00763404	mycb_inj	WT_inj	YES	0.242149
prph2la	peripherin 2-like a [Source:ZFIN;Acc:ZDB-GENE-130530-548]	1400.33	-0.840428	0.00114286	WT_inj	WT	YES	1.67823	3.17e-13	2.08e-11	mycb_inj	WT_inj	YES	-0.0753195
eef1a1a	eukaryotic translation elongation factor 1 alpha 1a [Source:ZFIN;Acc:ZDB-GENE-030131-8278]	47056.3	-0.840528	1.74e-05	WT_inj	WT	YES	0.850822	2.05e-06	2.91e-05	mycb_inj	WT_inj	YES	0.108734
tal2	T-cell acute lymphocytic leukemia 2 [Source:NCBI gene;Acc:394239]	786.765	-0.842536	0.0236171	WT_inj	WT	YES	1.59971	5.45e-07	8.89e-06	mycb_inj	WT_inj	YES	0.230884
cdip1	cell death-inducing p53 target 1 [Source:ZFIN;Acc:ZDB-GENE-070720-18]	2153.15	-0.845136	9.48e-05	WT_inj	WT	YES	0.837541	2.1e-05	0.000225	mycb_inj	WT_inj	YES	0.340007
slc1a5	solute carrier family 1 member 5 [Source:ZFIN;Acc:ZDB-GENE-070501-4]	2639.03	-0.84558	7.42e-05	WT_inj	WT	YES	0.953668	9.07e-07	1.41e-05	mycb_inj	WT_inj	YES	-0.141976
gnat2	guanine nucleotide binding protein (G protein), alpha transducing activity polypeptide 2 [Source:ZFIN;Acc:ZDB-GENE-011128-10]	347782	-0.846673	3.9e-05	WT_inj	WT	YES	1.20203	1.55e-10	5.66e-09	mycb_inj	WT_inj	YES	-0.0133428
nptx1l	neuronal pentraxin 1 like [Source:ZFIN;Acc:ZDB-GENE-040426-2418]	6712.82	-0.847171	8.28e-05	WT_inj	WT	YES	0.99149	4.02e-07	6.75e-06	mycb_inj	WT_inj	YES	0.285636
dyrk1aa	dual-specificity tyrosine-(Y)-phosphorylation regulated kinase 1A, a [Source:ZFIN;Acc:ZDB-GENE-050302-29]	1464.07	-0.850221	0.00204354	WT_inj	WT	YES	1.14435	2.99e-06	4.08e-05	mycb_inj	WT_inj	YES	-0.00176301
myo3a	myosin IIIA [Source:ZFIN;Acc:ZDB-GENE-041026-4]	3507.73	-0.851695	0.000108	WT_inj	WT	YES	1.14693	9.17e-09	2.29e-07	mycb_inj	WT_inj	YES	0.241042
nfia	nuclear factor I/A [Source:ZFIN;Acc:ZDB-GENE-050208-501]	2624.02	-0.85493	0.000107	WT_inj	WT	YES	1.39314	3.37e-12	1.79e-10	mycb_inj	WT_inj	YES	-0.188056
kmt2bb	lysine (K)-specific methyltransferase 2Bb [Source:ZFIN;Acc:ZDB-GENE-080521-1]	3607.1	-0.855317	6.29e-06	WT_inj	WT	YES	0.921214	1.23e-07	2.32e-06	mycb_inj	WT_inj	YES	0.227416
ablim3	actin binding LIM protein family, member 3 [Source:ZFIN;Acc:ZDB-GENE-070112-1122]	3901.15	-0.85553	0.000985	WT_inj	WT	YES	1.14582	8.01e-07	1.26e-05	mycb_inj	WT_inj	YES	0.425482
eps8a	epidermal growth factor receptor pathway substrate 8a [Source:ZFIN;Acc:ZDB-GENE-040426-871]	4002.04	-0.855532	0.000448	WT_inj	WT	YES	1.08969	6.7e-07	1.07e-05	mycb_inj	WT_inj	YES	0.441389
gnb3b	guanine nucleotide binding protein (G protein), beta polypeptide 3b [Source:ZFIN;Acc:ZDB-GENE-040426-2280]	347729	-0.855954	6.48e-05	WT_inj	WT	YES	1.43028	2.22e-13	1.5e-11	mycb_inj	WT_inj	YES	-0.145576
rasd4	rasd family member 4 [Source:ZFIN;Acc:ZDB-GENE-050506-133]	1489.5	-0.856476	0.00384429	WT_inj	WT	YES	-0.827482	0.00169282	0.00978917	mycb_inj	WT_inj	YES	0.317909
tom1l2	target of myb1 like 2 membrane trafficking protein [Source:ZFIN;Acc:ZDB-GENE-061013-3]	812.325	-0.857347	0.0108562	WT_inj	WT	YES	0.818518	0.00528046	0.0249338	mycb_inj	WT_inj	YES	0.0417173
atp6v1aa	ATPase H+ transporting V1 subunit Aa [Source:ZFIN;Acc:ZDB-GENE-040426-1143]	11722.1	-0.858046	1.04e-06	WT_inj	WT	YES	0.589836	0.000285	0.0021823	mycb_inj	WT_inj	YES	0.106671
dusp8a	dual specificity phosphatase 8a [Source:ZFIN;Acc:ZDB-GENE-040426-1842]	4699.17	-0.860995	6.11e-06	WT_inj	WT	YES	1.06555	1.15e-09	3.5e-08	mycb_inj	WT_inj	YES	0.18446
bcor	BCL6 corepressor [Source:ZFIN;Acc:ZDB-GENE-040408-1]	2958.24	-0.861546	9.07e-05	WT_inj	WT	YES	0.88463	9.82e-06	0.000116	mycb_inj	WT_inj	YES	0.153576
prlra	prolactin receptor a [Source:ZFIN;Acc:ZDB-GENE-080103-2]	11783.2	-0.861871	0.000336	WT_inj	WT	YES	0.755014	0.000493	0.00345984	mycb_inj	WT_inj	YES	0.325376
pacsin1b	protein kinase C and casein kinase substrate in neurons 1b [Source:NCBI gene;Acc:619246]	816.18	-0.862419	0.00255986	WT_inj	WT	YES	0.760326	0.00275839	0.0148165	mycb_inj	WT_inj	YES	-0.239768
CABZ01049847.1	gamma-glutamyltransferase 5b [Source:NCBI gene;Acc:100333757]	2490.41	-0.863049	0.00117912	WT_inj	WT	YES	-1.68997	2.03e-12	1.14e-10	mycb_inj	WT_inj	YES	0.00694056
CU639468.1		3082.64	-0.864985	0.00108476	WT_inj	WT	YES	1.65806	2.28e-12	1.26e-10	mycb_inj	WT_inj	YES	-0.042386
nlk2	nemo-like kinase, type 2 [Source:ZFIN;Acc:ZDB-GENE-080320-1]	7802.31	-0.865304	1.83e-05	WT_inj	WT	YES	0.9331	4.55e-07	7.58e-06	mycb_inj	WT_inj	YES	0.390377
arih2	ariadne homolog 2 (Drosophila) [Source:ZFIN;Acc:ZDB-GENE-040426-2158]	9557.37	-0.866562	3.12e-06	WT_inj	WT	YES	0.907189	1.18e-07	2.23e-06	mycb_inj	WT_inj	YES	-0.0983292
si:ch73-141c7.1	si:ch73-141c7.1 [Source:NCBI gene;Acc:393762]	5158.31	-0.866583	0.000256	WT_inj	WT	YES	0.906129	2.31e-05	0.000245	mycb_inj	WT_inj	YES	-0.18857
smg7	SMG7 nonsense mediated mRNA decay factor [Source:ZFIN;Acc:ZDB-GENE-030131-9122]	3887.96	-0.867748	2.99e-05	WT_inj	WT	YES	0.684549	0.000317	0.00237889	mycb_inj	WT_inj	YES	0.184115
cep350	centrosomal protein 350 [Source:ZFIN;Acc:ZDB-GENE-030131-6975]	2903.78	-0.867896	6.33e-05	WT_inj	WT	YES	0.604368	0.00224985	0.0124858	mycb_inj	WT_inj	YES	0.262528
cd9a	CD9 molecule a [Source:ZFIN;Acc:ZDB-GENE-030131-1175]	2884.8	-0.868297	5.11e-05	WT_inj	WT	YES	0.857503	1.15e-05	0.000134	mycb_inj	WT_inj	YES	0.293927
ppp3r1b	protein phosphatase 3 (formerly 2B), regulatory s1ubunit B, alpha isoform, b [Source:ZFIN;Acc:ZDB-GENE-040912-18]	11070	-0.868701	2.18e-08	WT_inj	WT	YES	1.0052	3.98e-12	2.09e-10	mycb_inj	WT_inj	YES	0.241945
slc25a6	solute carrier family 25 member 6 [Source:ZFIN;Acc:ZDB-GENE-070912-446]	1461.2	-0.870077	0.000306	WT_inj	WT	YES	-0.705705	0.00132244	0.0079605	mycb_inj	WT_inj	YES	0.225736
lrit3a	info leucine-rich repeat, immunoglobulin-like and transmembrane domains 3a [Source:ZFIN;Acc:ZDB-GENE-080723-63]	9576.81	-0.871696	1.14e-05	WT_inj	WT	YES	1.15677	2.17e-10	7.73e-09	mycb_inj	WT_inj	YES	0.0872584
fbxl3b	F-box and leucine-rich repeat protein 3b [Source:ZFIN;Acc:ZDB-GENE-041010-178]	2110.11	-0.873286	0.00079	WT_inj	WT	YES	1.06784	4.65e-06	6.03e-05	mycb_inj	WT_inj	YES	-0.0366198
arl9	ADP-ribosylation factor-like 9 [Source:ZFIN;Acc:ZDB-GENE-060825-210]	2920.03	-0.87407	7.04e-05	WT_inj	WT	YES	1.17447	4.33e-09	1.17e-07	mycb_inj	WT_inj	YES	-0.257906
kmt2cb	lysine (K)-specific methyltransferase 2Cb [Source:ZFIN;Acc:ZDB-GENE-070705-340]	3644.49	-0.875254	1.96e-06	WT_inj	WT	YES	1.0713	2.85e-10	9.91e-09	mycb_inj	WT_inj	YES	0.369366
stk40	serine/threonine kinase 40 [Source:ZFIN;Acc:ZDB-GENE-030131-4831]	1345.74	-0.87579	0.000564	WT_inj	WT	YES	0.853077	0.000188	0.00151962	mycb_inj	WT_inj	YES	0.388484
ube2h	ubiquitin-conjugating enzyme E2H (UBC8 homolog, yeast) [Source:ZFIN;Acc:ZDB-GENE-030616-67]	4895.99	-0.880503	2.06e-06	WT_inj	WT	YES	0.676754	7.81e-05	0.000711	mycb_inj	WT_inj	YES	0.356416
ago2	argonaute RISC catalytic component 2 [Source:ZFIN;Acc:ZDB-GENE-110606-6]	444.767	-0.880888	0.0266401	WT_inj	WT	YES	1.27174	0.000187	0.00151131	mycb_inj	WT_inj	YES	0.366991
ccdc186	si:ch211-225b10.4 [Source:ZFIN;Acc:ZDB-GENE-100318-3]	1625.75	-0.882031	0.000571	WT_inj	WT	YES	0.696386	0.0025015	0.0136444	mycb_inj	WT_inj	YES	0.216427
BCR	si:dkey-91m11.5 [Source:ZFIN;Acc:ZDB-GENE-060503-932]	1845.55	-0.884254	0.000205	WT_inj	WT	YES	0.755674	0.00046	0.00326646	mycb_inj	WT_inj	YES	0.448781
npdc1a	neural proliferation, differentiation and control, 1a [Source:ZFIN;Acc:ZDB-GENE-031204-31]	9579.55	-0.886954	4.49e-07	WT_inj	WT	YES	0.894464	4e-08	8.52e-07	mycb_inj	WT_inj	YES	0.0716274
dnajb12b	DnaJ heat shock protein family (Hsp40) member B12b [Source:ZFIN;Acc:ZDB-GENE-070410-128]	1630.78	-0.888319	0.00656256	WT_inj	WT	YES	1.36354	1.92e-06	2.75e-05	mycb_inj	WT_inj	YES	0.119198
LO018231.1	growth/differentiation factor 6-A-like [Source:NCBI gene;Acc:101885590]	1802.78	-0.888423	0.00190383	WT_inj	WT	YES	-1.61385	3.82e-10	1.29e-08	mycb_inj	WT_inj	YES	0.00189835
LRFN2	leucine rich repeat and fibronectin type III domain containing 2 [Source:NCBI gene;Acc:797812]	1995.46	-0.891533	0.00105753	WT_inj	WT	YES	1.75578	4.93e-13	3.14e-11	mycb_inj	WT_inj	YES	0.0260074
rnf44	ring finger protein 44 [Source:NCBI gene;Acc:767686]	1353.8	-0.893964	0.000566	WT_inj	WT	YES	0.812935	0.000493	0.00346158	mycb_inj	WT_inj	YES	0.475018
zyg11	zyg-11 homolog (C. elegans) [Source:NCBI gene;Acc:555349]	1351.96	-0.89425	0.00320552	WT_inj	WT	YES	1.03419	0.000117	0.00100759	mycb_inj	WT_inj	YES	0.0590743
pdcb	phosducin b [Source:ZFIN;Acc:ZDB-GENE-031023-2]	119278	-0.895517	1.7e-07	WT_inj	WT	YES	0.999806	3.26e-10	1.12e-08	mycb_inj	WT_inj	YES	0.132616
spsb4a	splA/ryanodine receptor domain and SOCS box containing 4a [Source:ZFIN;Acc:ZDB-GENE-070911-3]	1486.69	-0.895886	0.00167787	WT_inj	WT	YES	1.07473	2.31e-05	0.000245	mycb_inj	WT_inj	YES	0.45037
syne1a	spectrin repeat containing, nuclear envelope 1a [Source:ZFIN;Acc:ZDB-GENE-030131-4172]	6304.82	-0.897211	0.000663	WT_inj	WT	YES	1.27332	7.17e-08	1.44e-06	mycb_inj	WT_inj	YES	0.323679
drd4a	dopamine receptor D4a [Source:ZFIN;Acc:ZDB-GENE-070112-996]	2970.39	-0.899771	0.000437	WT_inj	WT	YES	1.11776	1.2e-06	1.8e-05	mycb_inj	WT_inj	YES	-0.067562
crhb	corticotropin releasing hormone b [Source:ZFIN;Acc:ZDB-GENE-041114-75]	2189.8	-0.900776	8.56e-05	WT_inj	WT	YES	-0.933024	9.3e-06	0.000111	mycb_inj	WT_inj	YES	0.363102
slc25a3a	solute carrier family 25 member 3a [Source:ZFIN;Acc:ZDB-GENE-040426-1673]	32057.7	-0.900885	4.47e-08	WT_inj	WT	YES	1.33417	3.47e-18	6.73e-16	mycb_inj	WT_inj	YES	-0.226435
uckl1a	uridine-cytidine kinase 1-like 1a [Source:ZFIN;Acc:ZDB-GENE-040724-238]	4349.09	-0.901193	5.53e-05	WT_inj	WT	YES	1.17616	7.6e-09	1.93e-07	mycb_inj	WT_inj	YES	0.00143013
spartb	spartin b [Source:ZFIN;Acc:ZDB-GENE-060825-146]	4496.91	-0.903808	0.000418	WT_inj	WT	YES	1.29647	1.85e-08	4.26e-07	mycb_inj	WT_inj	YES	-0.322005
zgc:91944	zgc:91944 [Source:ZFIN;Acc:ZDB-GENE-040718-417]	1199.3	-0.904531	0.00119227	WT_inj	WT	YES	0.739581	0.00305713	0.016096	mycb_inj	WT_inj	YES	-0.197262
cpe	carboxypeptidase E [Source:ZFIN;Acc:ZDB-GENE-090313-68]	46085.5	-0.905953	7.79e-08	WT_inj	WT	YES	0.918076	4.95e-09	1.33e-07	mycb_inj	WT_inj	YES	0.314799
btg1	B-cell translocation gene 1, anti-proliferative [Source:ZFIN;Acc:ZDB-GENE-010726-1]	29810	-0.906578	7.68e-07	WT_inj	WT	YES	0.730393	1.68e-05	0.000186	mycb_inj	WT_inj	YES	0.217619
ppargc1b	peroxisome proliferator-activated receptor gamma, coactivator 1 beta [Source:ZFIN;Acc:ZDB-GENE-030616-43]	3455.53	-0.908693	3.12e-05	WT_inj	WT	YES	1.00039	5.24e-07	8.59e-06	mycb_inj	WT_inj	YES	-0.047573
timm17b	translocase of inner mitochondrial membrane 17 homolog B (yeast) [Source:ZFIN;Acc:ZDB-GENE-081104-144]	903.755	-0.908697	0.013883	WT_inj	WT	YES	1.16629	0.000272	0.00208849	mycb_inj	WT_inj	YES	0.338733
tnrc6a	trinucleotide repeat containing adaptor 6A [Source:ZFIN;Acc:ZDB-GENE-030131-2519]	11215.2	-0.909311	3.93e-09	WT_inj	WT	YES	1.01043	2.87e-12	1.54e-10	mycb_inj	WT_inj	YES	0.31116
map1ab	microtubule-associated protein 1Ab [Source:ZFIN;Acc:ZDB-GENE-100426-3]	57377.1	-0.910458	0.000844	WT_inj	WT	YES	1.84585	4.05e-14	3.21e-12	mycb_inj	WT_inj	YES	0.251461
si:ch73-290k24.6	si:ch73-290k24.6 [Source:ZFIN;Acc:ZDB-GENE-110411-49]	481.325	-0.910497	0.0157392	WT_inj	WT	YES	0.883464	0.00688964	0.0308209	mycb_inj	WT_inj	YES	0.437649
SYNPR	si:dkey-30j16.3 [Source:ZFIN;Acc:ZDB-GENE-141212-294]	1542.14	-0.910818	0.000452	WT_inj	WT	YES	-1.04284	1.03e-05	0.000121	mycb_inj	WT_inj	YES	-0.0858516
map6d1	MAP6 domain containing 1 [Source:ZFIN;Acc:ZDB-GENE-081104-293]	694.72	-0.91082	0.00275791	WT_inj	WT	YES	-0.710617	0.00936567	0.0398595	mycb_inj	WT_inj	YES	-0.0569015
ppp1r9ba	protein phosphatase 1, regulatory subunit 9Ba [Source:ZFIN;Acc:ZDB-GENE-091006-1]	5677.31	-0.913509	4.28e-06	WT_inj	WT	YES	1.0608	6.69e-09	1.73e-07	mycb_inj	WT_inj	YES	-0.00469297
gpd1b	glycerol-3-phosphate dehydrogenase 1b [Source:ZFIN;Acc:ZDB-GENE-030131-3906]	2563.17	-0.913895	0.00210193	WT_inj	WT	YES	-1.96732	1.68e-13	1.19e-11	mycb_inj	WT_inj	YES	0.115754
grk3	G protein-coupled receptor kinase 3 [Source:ZFIN;Acc:ZDB-GENE-030616-382]	3932.59	-0.915795	8.99e-06	WT_inj	WT	YES	1.09352	7.76e-09	1.97e-07	mycb_inj	WT_inj	YES	0.317097
ncor2	nuclear receptor corepressor 2 [Source:ZFIN;Acc:ZDB-GENE-030616-81]	7668.71	-0.915941	1.91e-07	WT_inj	WT	YES	0.608869	0.000195	0.00157011	mycb_inj	WT_inj	YES	0.309429
limch1b	LIM and calponin homology domains 1b [Source:ZFIN;Acc:ZDB-GENE-030131-9210]	3757.23	-0.917782	2.87e-06	WT_inj	WT	YES	1.1652	1.16e-10	4.38e-09	mycb_inj	WT_inj	YES	0.456804
MARF1	meiosis regulator and mRNA stability factor 1 [Source:NCBI gene;Acc:100005105]	1549.38	-0.918913	0.000395	WT_inj	WT	YES	0.803665	0.000589	0.00402531	mycb_inj	WT_inj	YES	0.23666
setd2	SET domain containing 2, histone lysine methyltransferase [Source:ZFIN;Acc:ZDB-GENE-030131-2140]	2177.58	-0.91906	0.000188	WT_inj	WT	YES	0.890495	6.47e-05	0.000608	mycb_inj	WT_inj	YES	0.00966429
mn1a	meningioma 1a [Source:ZFIN;Acc:ZDB-GENE-030131-4968]	1199.6	-0.919317	0.0133558	WT_inj	WT	YES	1.28499	6.71e-05	0.000627	mycb_inj	WT_inj	YES	-0.0803927
tjp1b	tight junction protein 1b [Source:ZFIN;Acc:ZDB-GENE-070925-1]	3937.29	-0.919529	3.6e-06	WT_inj	WT	YES	0.971054	1.1e-07	2.09e-06	mycb_inj	WT_inj	YES	0.271023
kctd12b	potassium channel tetramerisation domain containing 12b [Source:ZFIN;Acc:ZDB-GENE-050417-104]	594.768	-0.919606	0.00598268	WT_inj	WT	YES	1.20122	4.33e-05	0.000428	mycb_inj	WT_inj	YES	0.41839
gnb1b	guanine nucleotide binding protein (G protein), beta polypeptide 1b [Source:ZFIN;Acc:ZDB-GENE-040426-2855]	19130	-0.919911	0.0002	WT_inj	WT	YES	0.961517	1.72e-05	0.00019	mycb_inj	WT_inj	YES	0.110232
alg1	ALG1 chitobiosyldiphosphodolichol beta-mannosyltransferase [Source:ZFIN;Acc:ZDB-GENE-030131-6093]	1061.29	-0.920298	0.000562	WT_inj	WT	YES	0.657864	0.00619711	0.0283917	mycb_inj	WT_inj	YES	0.457812
sema3fb	sema domain, immunoglobulin domain (Ig), short basic domain, secreted, (semaphorin) 3Fb [Source:ZFIN;Acc:ZDB-GENE-050513-2]	2299.51	-0.921141	0.00198017	WT_inj	WT	YES	1.37993	1.83e-07	3.36e-06	mycb_inj	WT_inj	YES	0.0022838
ahcyl1	adenosylhomocysteinase-like 1 [Source:ZFIN;Acc:ZDB-GENE-021206-7]	4919.98	-0.922928	5.5e-06	WT_inj	WT	YES	0.695221	0.0002	0.00160553	mycb_inj	WT_inj	YES	0.227428
ppdpfa	pancreatic progenitor cell differentiation and proliferation factor a [Source:NCBI gene;Acc:338304]	84909.8	-0.924745	7.23e-06	WT_inj	WT	YES	1.61195	1.67e-17	2.75e-15	mycb_inj	WT_inj	YES	0.0326303
tp53bp2b	tumor protein p53 binding protein, 2b [Source:ZFIN;Acc:ZDB-GENE-050208-453]	3400.45	-0.925567	0.000609	WT_inj	WT	YES	0.809359	0.000846	0.00542466	mycb_inj	WT_inj	YES	0.31202
map4k3a	mitogen-activated protein kinase kinase kinase kinase 3a [Source:ZFIN;Acc:ZDB-GENE-130329-1]	1694.08	-0.925801	0.000286	WT_inj	WT	YES	1.47315	1.54e-10	5.64e-09	mycb_inj	WT_inj	YES	0.298337
atp2b1b	ATPase plasma membrane Ca2+ transporting 1b [Source:ZFIN;Acc:ZDB-GENE-080409-1]	34087.5	-0.92668	1.28e-08	WT_inj	WT	YES	1.40906	2.03e-20	5.45e-18	mycb_inj	WT_inj	YES	0.122508
clul1	clusterin-like 1 (retinal) [Source:ZFIN;Acc:ZDB-GENE-031118-57]	93022.9	-0.927855	2.89e-06	WT_inj	WT	YES	1.14692	3.49e-10	1.19e-08	mycb_inj	WT_inj	YES	0.335013
sox10	SRY-box transcription factor 10 [Source:ZFIN;Acc:ZDB-GENE-011207-1]	1009.47	-0.929605	0.00472353	WT_inj	WT	YES	-0.856768	0.0034041	0.0175841	mycb_inj	WT_inj	YES	0.134473
si:ch73-352p18.4	si:ch73-352p18.4 [Source:ZFIN;Acc:ZDB-GENE-110411-101]	1246.75	-0.932854	0.00112593	WT_inj	WT	YES	1.0177	7.05e-05	0.000653	mycb_inj	WT_inj	YES	0.425646
si:ch211-285j22.3	si:ch211-285j22.3 [Source:ZFIN;Acc:ZDB-GENE-141216-187]	4708.85	-0.935359	7.91e-06	WT_inj	WT	YES	1.27165	3.75e-11	1.56e-09	mycb_inj	WT_inj	YES	-0.203072
rassf1	Ras association domain family member 1 [Source:ZFIN;Acc:ZDB-GENE-040912-14]	7389.13	-0.937954	1.21e-07	WT_inj	WT	YES	0.680718	3.66e-05	0.000369	mycb_inj	WT_inj	YES	0.0446418
zc3h3	zinc finger CCCH-type containing 3 [Source:ZFIN;Acc:ZDB-GENE-030131-9399]	413.076	-0.938817	0.0116705	WT_inj	WT	YES	1.04719	0.0012356	0.00750994	mycb_inj	WT_inj	YES	0.143739
proser1	proline and serine rich 1 [Source:ZFIN;Acc:ZDB-GENE-111003-1]	1205.44	-0.939561	0.000141	WT_inj	WT	YES	1.12759	4.74e-07	7.86e-06	mycb_inj	WT_inj	YES	-0.0531747
kmt5b	lysine methyltransferase 5B [Source:NCBI gene;Acc:572849]	2635.97	-0.942667	0.000222	WT_inj	WT	YES	0.663334	0.00409364	0.020381	mycb_inj	WT_inj	YES	0.388809
CR550304.1		1704.78	-0.942755	0.00255039	WT_inj	WT	YES	1.182	1.97e-05	0.000213	mycb_inj	WT_inj	YES	0.194564
sall1a	spalt-like transcription factor 1a [Source:ZFIN;Acc:ZDB-GENE-020228-2]	16209.7	-0.943857	1.08e-07	WT_inj	WT	YES	1.42016	8.11e-18	1.42e-15	mycb_inj	WT_inj	YES	0.367338
wwp1	WW domain containing E3 ubiquitin protein ligase 1 [Source:ZFIN;Acc:ZDB-GENE-131120-84]	3608.54	-0.944802	4.9e-06	WT_inj	WT	YES	0.891196	2.86e-06	3.93e-05	mycb_inj	WT_inj	YES	-0.04736
si:dkey-97a13.12	si:dkey-97a13.12 [Source:ZFIN;Acc:ZDB-GENE-070912-614]	16911.9	-0.945638	2.91e-08	WT_inj	WT	YES	0.611783	0.000121	0.00103818	mycb_inj	WT_inj	YES	0.122537
atp11a	ATPase phospholipid transporting 11A [Source:ZFIN;Acc:ZDB-GENE-090311-52]	18459.9	-0.947329	4.78e-07	WT_inj	WT	YES	1.58335	1.03e-19	2.53e-17	mycb_inj	WT_inj	YES	0.280216
nrtn	neurturin [Source:ZFIN;Acc:ZDB-GENE-100427-6]	551.025	-0.947417	0.0151679	WT_inj	WT	YES	1.51761	6.92e-06	8.54e-05	mycb_inj	WT_inj	YES	0.244248
myo7ab	myosin VIIAb [Source:ZFIN;Acc:ZDB-GENE-091110-4]	4668.11	-0.947429	0.000124	WT_inj	WT	YES	1.67702	6.65e-14	5e-12	mycb_inj	WT_inj	YES	0.250195
fth1b	ferritin, heavy polypeptide 1b [Source:ZFIN;Acc:ZDB-GENE-040912-30]	8493.39	-0.950306	7.48e-08	WT_inj	WT	YES	1.09904	2.35e-11	1.03e-09	mycb_inj	WT_inj	YES	-0.202692
ABCA7	zgc:172302 [Source:ZFIN;Acc:ZDB-GENE-081205-5]	6787.1	-0.950369	4.39e-05	WT_inj	WT	YES	1.5	1.5e-12	8.61e-11	mycb_inj	WT_inj	YES	0.333459
lmo7b	LIM domain 7b [Source:ZFIN;Acc:ZDB-GENE-060825-242]	1647.91	-0.953209	0.00053	WT_inj	WT	YES	-1.16357	3.24e-06	4.37e-05	mycb_inj	WT_inj	YES	0.186438
si:ch1073-303d10.1	si:ch1073-303d10.1 [Source:ZFIN;Acc:ZDB-GENE-141216-327]	13282.7	-0.953327	1.75e-08	WT_inj	WT	YES	1.17294	1.14e-13	8.22e-12	mycb_inj	WT_inj	YES	0.238414
ncoa6	nuclear receptor coactivator 6 [Source:ZFIN;Acc:ZDB-GENE-080403-12]	2193.14	-0.954936	0.000259	WT_inj	WT	YES	0.858765	0.000279	0.00213784	mycb_inj	WT_inj	YES	0.32819
si:ch211-225h24.2	si:ch211-225h24.2 [Source:ZFIN;Acc:ZDB-GENE-030131-1581]	4182.01	-0.957045	8.73e-06	WT_inj	WT	YES	1.07074	6.08e-08	1.24e-06	mycb_inj	WT_inj	YES	0.284814
chpfa	chondroitin polymerizing factor a [Source:ZFIN;Acc:ZDB-GENE-100504-2]	1112.58	-0.957569	0.00891165	WT_inj	WT	YES	1.09947	0.000586	0.00400825	mycb_inj	WT_inj	YES	0.112992
stxbp1b	syntaxin binding protein 1b [Source:ZFIN;Acc:ZDB-GENE-060531-166]	15876.8	-0.960997	2.71e-06	WT_inj	WT	YES	1.19526	2.45e-10	8.64e-09	mycb_inj	WT_inj	YES	-0.085758
ckmt2a	creatine kinase, mitochondrial 2a (sarcomeric) [Source:ZFIN;Acc:ZDB-GENE-030131-5717]	43968.9	-0.961769	3.12e-06	WT_inj	WT	YES	1.2691	2.41e-11	1.05e-09	mycb_inj	WT_inj	YES	-0.0836045
ccar1	cell division cycle and apoptosis regulator 1 [Source:ZFIN;Acc:ZDB-GENE-030131-146]	1543.39	-0.962288	0.000173	WT_inj	WT	YES	0.942906	4.9e-05	0.000475	mycb_inj	WT_inj	YES	0.0276483
hdac9b	histone deacetylase 9b [Source:NCBI gene;Acc:393789]	7171.82	-0.963184	2.63e-06	WT_inj	WT	YES	0.88154	3.14e-06	4.26e-05	mycb_inj	WT_inj	YES	0.35161
si:dkey-229b18.3	si:dkey-229b18.3 [Source:ZFIN;Acc:ZDB-GENE-030131-6870]	1867.51	-0.968906	0.000177	WT_inj	WT	YES	0.916942	8.98e-05	0.000804	mycb_inj	WT_inj	YES	0.33898
aanat2	arylalkylamine N-acetyltransferase 2 [Source:ZFIN;Acc:ZDB-GENE-991019-6]	15925.5	-0.971178	0.000225	WT_inj	WT	YES	1.58165	2.95e-11	1.27e-09	mycb_inj	WT_inj	YES	-0.442995
ell2	elongation factor, RNA polymerase II, 2 [Source:ZFIN;Acc:ZDB-GENE-030131-1717]	2436.77	-0.971809	5.56e-05	WT_inj	WT	YES	1.25083	1.23e-08	2.98e-07	mycb_inj	WT_inj	YES	0.207094
strbp	spermatid perinuclear RNA binding protein [Source:ZFIN;Acc:ZDB-GENE-030729-18]	2184.28	-0.972203	0.000217	WT_inj	WT	YES	1.08193	5.35e-06	6.84e-05	mycb_inj	WT_inj	YES	-0.277983
opn1mw4	opsin 1 (cone pigments), medium-wave-sensitive, 4 [Source:NCBI gene;Acc:30504]	22685.4	-0.975031	4.49e-07	WT_inj	WT	YES	1.81574	3.46e-24	1.92e-21	mycb_inj	WT_inj	YES	0.438812
kctd9a	potassium channel tetramerization domain containing 9a [Source:ZFIN;Acc:ZDB-GENE-050320-147]	1401.36	-0.975049	0.000144	WT_inj	WT	YES	1.09799	2.36e-06	3.33e-05	mycb_inj	WT_inj	YES	0.288389
pkp4	plakophilin 4 [Source:ZFIN;Acc:ZDB-GENE-120411-14]	2195.71	-0.975413	0.000144	WT_inj	WT	YES	0.922331	7.43e-05	0.000682	mycb_inj	WT_inj	YES	0.11677
ppm1k	protein phosphatase, Mg2+/Mn2+ dependent, 1K [Source:ZFIN;Acc:ZDB-GENE-050306-8]	6834.09	-0.975775	5.15e-05	WT_inj	WT	YES	0.898041	4.35e-05	0.000429	mycb_inj	WT_inj	YES	0.119967
camk1gb	calcium/calmodulin-dependent protein kinase IGb [Source:ZFIN;Acc:ZDB-GENE-040426-1694]	133710	-0.976851	3.02e-08	WT_inj	WT	YES	1.08963	3.45e-11	1.45e-09	mycb_inj	WT_inj	YES	0.313781
tnk2a	tyrosine kinase, non-receptor, 2a [Source:ZFIN;Acc:ZDB-GENE-091118-85]	607.242	-0.978044	0.0137804	WT_inj	WT	YES	1.15101	0.000836	0.00538198	mycb_inj	WT_inj	YES	0.38729
rasa3	RAS p21 protein activator 3 [Source:ZFIN;Acc:ZDB-GENE-090313-21]	3090.87	-0.980599	7.23e-06	WT_inj	WT	YES	0.970588	1.36e-06	2.03e-05	mycb_inj	WT_inj	YES	0.464024
pdxdc1	pyridoxal-dependent decarboxylase domain containing 1 [Source:NCBI gene;Acc:447813]	3168.9	-0.983079	5.46e-06	WT_inj	WT	YES	0.880158	9.8e-06	0.000116	mycb_inj	WT_inj	YES	0.403285
hipk3a	homeodomain interacting protein kinase 3a [Source:ZFIN;Acc:ZDB-GENE-061207-54]	3199.82	-0.983085	2.2e-06	WT_inj	WT	YES	1.52196	1.88e-15	2.04e-13	mycb_inj	WT_inj	YES	0.246926
kdm2bb	lysine (K)-specific demethylase 2Bb [Source:ZFIN;Acc:ZDB-GENE-080225-13]	1596.15	-0.983426	0.000538	WT_inj	WT	YES	0.661166	0.00973437	0.0411103	mycb_inj	WT_inj	YES	0.186962
trim71	tripartite motif containing 71, E3 ubiquitin protein ligase [Source:NCBI gene;Acc:561754]	781.957	-0.987069	0.00700171	WT_inj	WT	YES	0.933485	0.00363439	0.0185125	mycb_inj	WT_inj	YES	0.419803
cdh18a	cadherin 18, type 2a [Source:ZFIN;Acc:ZDB-GENE-060929-316]	1574.93	-0.987763	6.53e-05	WT_inj	WT	YES	-1.37025	2.2e-09	6.34e-08	mycb_inj	WT_inj	YES	0.305419
ppip5k2	diphosphoinositol pentakisphosphate kinase 2 [Source:ZFIN;Acc:ZDB-GENE-091204-125]	2041.84	-0.987974	2.73e-05	WT_inj	WT	YES	0.940359	1.27e-05	0.000146	mycb_inj	WT_inj	YES	0.295687
ncoa2	nuclear receptor coactivator 2 [Source:NCBI gene;Acc:81884]	4534	-0.991938	1.79e-08	WT_inj	WT	YES	0.739589	7.13e-06	8.78e-05	mycb_inj	WT_inj	YES	0.00598661
abca4a	ATP-binding cassette, sub-family A (ABC1), member 4a [Source:ZFIN;Acc:ZDB-GENE-050517-3]	8230.14	-0.992025	7.54e-07	WT_inj	WT	YES	0.920175	7.17e-07	1.14e-05	mycb_inj	WT_inj	YES	0.0301228
insra	insulin receptor a [Source:ZFIN;Acc:ZDB-GENE-020503-3]	3499.95	-0.992562	1.89e-06	WT_inj	WT	YES	0.643263	0.000836	0.00538198	mycb_inj	WT_inj	YES	0.206132
fkbp16	FKBP prolyl isomerase 16 [Source:ZFIN;Acc:ZDB-GENE-050208-116]	5237.03	-0.994153	5.94e-06	WT_inj	WT	YES	1.24754	6.36e-10	2.04e-08	mycb_inj	WT_inj	YES	-0.399971
chd2	chromodomain helicase DNA binding protein 2 [Source:ZFIN;Acc:ZDB-GENE-050419-256]	3728.15	-0.99609	2.31e-05	WT_inj	WT	YES	0.944592	1.15e-05	0.000134	mycb_inj	WT_inj	YES	0.339478
si:dkey-44g23.5	si:dkey-44g23.5 [Source:ZFIN;Acc:ZDB-GENE-041008-233]	1125.04	-0.996587	0.000614	WT_inj	WT	YES	1.00358	0.000124	0.0010582	mycb_inj	WT_inj	YES	-0.440753
nfat5b	nuclear factor of activated T cells 5b [Source:ZFIN;Acc:ZDB-GENE-140106-7]	1076.4	-0.99719	0.000236	WT_inj	WT	YES	1.9919	3.56e-16	4.58e-14	mycb_inj	WT_inj	YES	0.0609618
irf2bp2b	interferon regulatory factor 2 binding protein 2b [Source:NCBI gene;Acc:406614]	11239.8	-1.00346	2.12e-05	WT_inj	WT	YES	0.70133	0.00116561	0.00714045	mycb_inj	WT_inj	YES	0.460873
zc3h11a	zinc finger CCCH-type containing 11A [Source:ZFIN;Acc:ZDB-GENE-030131-3272]	2206.39	-1.00688	1.1e-05	WT_inj	WT	YES	0.912108	1.45e-05	0.000163	mycb_inj	WT_inj	YES	0.310793
rnf41l	ring finger protein 41, like [Source:ZFIN;Acc:ZDB-GENE-030131-9441]	1041.71	-1.00696	0.000124	WT_inj	WT	YES	1.22923	2.42e-07	4.32e-06	mycb_inj	WT_inj	YES	0.388754
gramd1a	GRAM domain containing 1A [Source:ZFIN;Acc:ZDB-GENE-060503-688]	6583.66	-1.0071	1.41e-06	WT_inj	WT	YES	1.55761	6.57e-16	7.87e-14	mycb_inj	WT_inj	YES	0.412547
pex5	peroxisomal biogenesis factor 5 [Source:ZFIN;Acc:ZDB-GENE-040426-981]	4459.95	-1.00878	2.94e-06	WT_inj	WT	YES	1.0699	7.54e-08	1.5e-06	mycb_inj	WT_inj	YES	0.323115
ash1l	ash1 (absent, small, or homeotic)-like (Drosophila) [Source:ZFIN;Acc:ZDB-GENE-030131-6101]	6159.1	-1.00965	6.68e-07	WT_inj	WT	YES	0.955292	3.82e-07	6.45e-06	mycb_inj	WT_inj	YES	0.291603
fam43a	family with sequence similarity 43 member A [Source:ZFIN;Acc:ZDB-GENE-030131-6098]	4978.71	-1.01014	1.78e-07	WT_inj	WT	YES	0.667164	0.000209	0.00166285	mycb_inj	WT_inj	YES	0.454287
rbl2	retinoblastoma-like 2 (p130) [Source:ZFIN;Acc:ZDB-GENE-061109-2]	1281.76	-1.01122	0.00177099	WT_inj	WT	YES	0.741782	0.0100692	0.0421784	mycb_inj	WT_inj	YES	0.476519
laptm4b	lysosomal protein transmembrane 4 beta [Source:ZFIN;Acc:ZDB-GENE-030616-616]	72981	-1.01458	7.59e-12	WT_inj	WT	YES	1.13552	5.07e-16	6.43e-14	mycb_inj	WT_inj	YES	0.280761
CDH18	cadherin-18 [Source:NCBI gene;Acc:101886358]	5113.05	-1.01467	6.68e-07	WT_inj	WT	YES	1.52269	7.61e-16	8.99e-14	mycb_inj	WT_inj	YES	0.200998
si:ch211-272n13.3	si:ch211-272n13.3 [Source:ZFIN;Acc:ZDB-GENE-081104-216]	2658.25	-1.01561	7.66e-07	WT_inj	WT	YES	1.09058	9.91e-09	2.46e-07	mycb_inj	WT_inj	YES	0.287381
ppargc1a	peroxisome proliferator-activated receptor gamma, coactivator 1 alpha [Source:ZFIN;Acc:ZDB-GENE-080505-1]	392.118	-1.01604	0.0325128	WT_inj	WT	YES	1.84141	5.39e-06	6.9e-05	mycb_inj	WT_inj	YES	0.222469
epb41a	erythrocyte membrane protein band 4.1a [Source:ZFIN;Acc:ZDB-GENE-070705-81]	3737.77	-1.01785	1.58e-06	WT_inj	WT	YES	0.605746	0.00201121	0.0113197	mycb_inj	WT_inj	YES	0.329915
tbc1d30	TBC1 domain family, member 30 [Source:ZFIN;Acc:ZDB-GENE-030131-2064]	1423.9	-1.01876	4.41e-05	WT_inj	WT	YES	0.993095	1.29e-05	0.000147	mycb_inj	WT_inj	YES	0.103063
lrit2	leucine-rich repeat, immunoglobulin-like and transmembrane domains 2 [Source:NCBI gene;Acc:553557]	5956	-1.02019	1.9e-05	WT_inj	WT	YES	1.56865	6.68e-13	4.16e-11	mycb_inj	WT_inj	YES	-0.0146827
si:ch211-220f16.2	si:ch211-220f16.2 [Source:ZFIN;Acc:ZDB-GENE-070912-199]	2024.74	-1.0206	0.000316	WT_inj	WT	YES	0.804878	0.00165122	0.00957718	mycb_inj	WT_inj	YES	0.354516
grtp1a	growth hormone regulated TBC protein 1a [Source:NCBI gene;Acc:406711]	8497.63	-1.02322	1.8e-10	WT_inj	WT	YES	0.79633	1.36e-07	2.54e-06	mycb_inj	WT_inj	YES	-0.00378989
si:ch1073-82l19.1	si:ch1073-82l19.1 [Source:ZFIN;Acc:ZDB-GENE-030131-5941]	516.194	-1.02526	0.00924598	WT_inj	WT	YES	1.1658	0.000702	0.00465932	mycb_inj	WT_inj	YES	0.257565
dyrk3	dual specificity tyrosine phosphorylation regulated kinase 3 [Source:ZFIN;Acc:ZDB-GENE-080219-31]	11465.7	-1.02656	2.33e-06	WT_inj	WT	YES	1.66987	8.09e-17	1.14e-14	mycb_inj	WT_inj	YES	0.37548
si:ch73-217b7.1	si:ch73-217b7.1 [Source:ZFIN;Acc:ZDB-GENE-050208-210]	3355.99	-1.02739	1.04e-07	WT_inj	WT	YES	1.09419	1.15e-09	3.5e-08	mycb_inj	WT_inj	YES	0.128264
CABZ01071056.1	cyclin and CBS domain divalent metal cation transport mediator 3 [Source:NCBI gene;Acc:100329721]	790.791	-1.02781	0.0111258	WT_inj	WT	YES	1.26326	0.000337	0.00251124	mycb_inj	WT_inj	YES	0.284133
zgc:113149	zgc:113149 [Source:ZFIN;Acc:ZDB-GENE-050320-56]	1204.51	-1.02795	0.00144873	WT_inj	WT	YES	1.2611	1.17e-05	0.000135	mycb_inj	WT_inj	YES	0.16586
arhgef28a	Rho guanine nucleotide exchange factor (GEF) 28a [Source:ZFIN;Acc:ZDB-GENE-060531-28]	1098.41	-1.02805	0.00143634	WT_inj	WT	YES	-1.24779	1.84e-05	0.000201	mycb_inj	WT_inj	YES	0.242914
ca2	carbonic anhydrase II [Source:ZFIN;Acc:ZDB-GENE-031219-5]	800.789	-1.03026	0.000358	WT_inj	WT	YES	1.15768	8.71e-06	0.000105	mycb_inj	WT_inj	YES	0.0679706
sik2a	salt-inducible kinase 2a [Source:ZFIN;Acc:ZDB-GENE-070705-451]	2359.8	-1.03076	3.08e-06	WT_inj	WT	YES	1.35063	3.25e-11	1.38e-09	mycb_inj	WT_inj	YES	-0.0127351
pcdh1gc6	protocadherin 1 gamma c 6 [Source:ZFIN;Acc:ZDB-GENE-041118-17]	2653.05	-1.03162	0.00039	WT_inj	WT	YES	0.734705	0.00507043	0.0242005	mycb_inj	WT_inj	YES	0.0547336
pde6ha	phosphodiesterase 6H, cGMP-specific, cone, gamma, paralog a [Source:ZFIN;Acc:ZDB-GENE-040426-1754]	1.02554e+06	-1.03283	3.35e-11	WT_inj	WT	YES	1.39491	2.18e-21	7.16e-19	mycb_inj	WT_inj	YES	0.0557246
scrib	scribble planar cell polarity protein [Source:NCBI gene;Acc:368473]	5386.09	-1.03297	1.87e-06	WT_inj	WT	YES	0.732145	0.000255	0.00197872	mycb_inj	WT_inj	YES	-0.0765514
LO017917.1		442.224	-1.0343	0.00514549	WT_inj	WT	YES	1.19251	0.000249	0.00193951	mycb_inj	WT_inj	YES	0.118058
jph3	junctophilin 3 [Source:ZFIN;Acc:ZDB-GENE-060503-415]	4602.78	-1.03462	1.36e-09	WT_inj	WT	YES	1.2394	1.04e-14	9.32e-13	mycb_inj	WT_inj	YES	0.271601
FAM53C	zgc:175066 [Source:ZFIN;Acc:ZDB-GENE-091027-2]	1270.04	-1.03575	1.66e-05	WT_inj	WT	YES	0.732503	0.000916	0.00581672	mycb_inj	WT_inj	YES	0.480076
mbnl2	muscleblind-like splicing regulator 2 [Source:ZFIN;Acc:ZDB-GENE-030131-9582]	3009.4	-1.03675	3.66e-06	WT_inj	WT	YES	0.839514	4.78e-05	0.000465	mycb_inj	WT_inj	YES	-0.0719725
si:ch211-22d5.2	si:ch211-22d5.2 [Source:ZFIN;Acc:ZDB-GENE-091204-283]	5556.52	-1.04302	3.22e-07	WT_inj	WT	YES	0.974646	2.66e-07	4.68e-06	mycb_inj	WT_inj	YES	0.0178209
FO704610.1	family with sequence similarity 126 member B [Source:NCBI gene;Acc:100534965]	1937.85	-1.04352	8.63e-05	WT_inj	WT	YES	0.87331	0.000305	0.00230694	mycb_inj	WT_inj	YES	0.345907
etnk1	ethanolamine kinase 1 [Source:ZFIN;Acc:ZDB-GENE-030328-21]	5353.21	-1.04362	7.58e-10	WT_inj	WT	YES	1.02351	1.34e-10	4.97e-09	mycb_inj	WT_inj	YES	0.286636
svilc	supervillin c [Source:ZFIN;Acc:ZDB-GENE-041008-237]	595.949	-1.04385	0.00586733	WT_inj	WT	YES	1.24469	0.000184	0.00149091	mycb_inj	WT_inj	YES	0.491607
dyrk2	dual-specificity tyrosine-(Y)-phosphorylation regulated kinase 2 [Source:ZFIN;Acc:ZDB-GENE-030131-2804]	5267.95	-1.04409	7e-05	WT_inj	WT	YES	0.764186	0.00138518	0.00826661	mycb_inj	WT_inj	YES	0.17052
trim37	tripartite motif containing 37 [Source:ZFIN;Acc:ZDB-GENE-030131-2957]	1018.78	-1.0456	0.000105	WT_inj	WT	YES	0.833835	0.000678	0.00453899	mycb_inj	WT_inj	YES	0.220309
tlcd3ba	TLC domain containing 3Ba [Source:ZFIN;Acc:ZDB-GENE-030131-2046]	2640.67	-1.04574	2.41e-05	WT_inj	WT	YES	0.958238	2.35e-05	0.000249	mycb_inj	WT_inj	YES	-0.0563755
ndufs8b	NADH:ubiquinone oxidoreductase core subunit S8b [Source:ZFIN;Acc:ZDB-GENE-050522-131]	902.27	-1.04607	0.000253	WT_inj	WT	YES	2.53149	6.14e-23	2.48e-20	mycb_inj	WT_inj	YES	-0.0288178
pptc7a	PTC7 protein phosphatase homolog a [Source:NCBI gene;Acc:492506]	4236.44	-1.04648	7.17e-07	WT_inj	WT	YES	1.12798	7.93e-09	2e-07	mycb_inj	WT_inj	YES	0.401008
kctd13	potassium channel tetramerization domain containing 13 [Source:NCBI gene;Acc:100000647]	1375.57	-1.04778	0.00108817	WT_inj	WT	YES	0.97247	0.000698	0.00464506	mycb_inj	WT_inj	YES	0.360465
TAFA3	si:dkey-238f9.1 [Source:ZFIN;Acc:ZDB-GENE-091204-297]	472.64	-1.04802	0.00598445	WT_inj	WT	YES	-1.11218	0.00111833	0.00689891	mycb_inj	WT_inj	YES	0.00737019
fam160b2	family with sequence similarity 160 member B2 [Source:NCBI gene;Acc:777718]	706.576	-1.05074	0.000657	WT_inj	WT	YES	0.908354	0.0010558	0.00656936	mycb_inj	WT_inj	YES	-0.0167739
dtx4a	deltex 4, E3 ubiquitin ligase a [Source:ZFIN;Acc:ZDB-GENE-160728-59]	10322.7	-1.0553	4.01e-05	WT_inj	WT	YES	1.40892	1.85e-09	5.42e-08	mycb_inj	WT_inj	YES	-0.0195105
vps13c	vacuolar protein sorting 13 homolog C [Source:ZFIN;Acc:ZDB-GENE-070426-4]	2073.14	-1.0554	5.8e-05	WT_inj	WT	YES	0.836832	0.000472	0.00333558	mycb_inj	WT_inj	YES	0.401732
fam149b1	family with sequence similarity 149 member B1 [Source:NCBI gene;Acc:791183]	1106.82	-1.05668	0.00051	WT_inj	WT	YES	0.839522	0.00216454	0.0120607	mycb_inj	WT_inj	YES	0.375739
kcnv2b	potassium channel, subfamily V, member 2b [Source:NCBI gene;Acc:567780]	17683.7	-1.05723	9.14e-06	WT_inj	WT	YES	1.32737	1.3e-09	3.91e-08	mycb_inj	WT_inj	YES	0.194421
si:dkey-190l8.2	si:dkey-190l8.2 [Source:ZFIN;Acc:ZDB-GENE-030131-9103]	9800.37	-1.05776	4.83e-11	WT_inj	WT	YES	1.52499	8.21e-24	4.09e-21	mycb_inj	WT_inj	YES	0.192791
elovl4a	ELOVL fatty acid elongase 4a [Source:ZFIN;Acc:ZDB-GENE-040426-1767]	1489.57	-1.05847	2.18e-05	WT_inj	WT	YES	0.902555	7.81e-05	0.000711	mycb_inj	WT_inj	YES	0.389014
fads2	fatty acid desaturase 2 [Source:NCBI gene;Acc:140615]	4960.55	-1.05883	6.15e-06	WT_inj	WT	YES	-0.96161	8.73e-06	0.000105	mycb_inj	WT_inj	YES	0.210114
zgc:158258	zgc:158258 [Source:ZFIN;Acc:ZDB-GENE-070112-2272]	1634.01	-1.0597	0.000194	WT_inj	WT	YES	1.18826	3.89e-06	5.14e-05	mycb_inj	WT_inj	YES	0.211376
SEMA4F	sema domain, immunoglobulin domain (Ig), transmembrane domain (TM) and short cytoplasmic domain, (semaphorin) 4F [Source:NCBI gene;Acc:556003]	760	-1.06316	0.000601	WT_inj	WT	YES	1.34119	1.43e-06	2.12e-05	mycb_inj	WT_inj	YES	0.151613
psme4b	proteasome activator subunit 4b [Source:NCBI gene;Acc:553346]	8463.54	-1.06522	3.17e-07	WT_inj	WT	YES	1.13806	3.88e-09	1.06e-07	mycb_inj	WT_inj	YES	0.208282
tdrkh	tudor and KH domain containing [Source:ZFIN;Acc:ZDB-GENE-050327-81]	421.634	-1.06537	0.0166606	WT_inj	WT	YES	1.0435	0.00676041	0.0304124	mycb_inj	WT_inj	YES	-0.0144398
zgc:193593	zgc:193593 [Source:ZFIN;Acc:ZDB-GENE-080723-21]	124249	-1.06618	1.68e-08	WT_inj	WT	YES	1.2037	8.99e-12	4.34e-10	mycb_inj	WT_inj	YES	0.183839
tecpr1a	tectonin beta-propeller repeat containing 1a [Source:ZFIN;Acc:ZDB-GENE-070112-1792]	898.666	-1.06722	0.000435	WT_inj	WT	YES	0.834351	0.00228686	0.0126434	mycb_inj	WT_inj	YES	0.39918
trhde.2	thyrotropin releasing hormone degrading enzyme, tandem duplicate 2 [Source:ZFIN;Acc:ZDB-GENE-070705-89]	666.605	-1.06893	0.000437	WT_inj	WT	YES	-0.701073	0.0116803	0.0475718	mycb_inj	WT_inj	YES	0.304983
pfkfb2b	6-phosphofructo-2-kinase/fructose-2,6-biphosphatase 2b [Source:ZFIN;Acc:ZDB-GENE-120222-1]	1145.28	-1.07038	0.000349	WT_inj	WT	YES	0.754779	0.00523425	0.0247578	mycb_inj	WT_inj	YES	0.0151575
psda	pleckstrin and Sec7 domain containing a [Source:ZFIN;Acc:ZDB-GENE-090313-44]	1826.92	-1.07071	0.000824	WT_inj	WT	YES	1.00384	0.000466	0.00329923	mycb_inj	WT_inj	YES	0.280867
msi2b	musashi RNA-binding protein 2b [Source:ZFIN;Acc:ZDB-GENE-040426-1268]	7901.03	-1.07191	1.4e-08	WT_inj	WT	YES	0.930046	1.39e-07	2.58e-06	mycb_inj	WT_inj	YES	0.23714
itpr1b	inositol 1,4,5-trisphosphate receptor, type 1b [Source:ZFIN;Acc:ZDB-GENE-070604-2]	3058.36	-1.07329	1.4e-06	WT_inj	WT	YES	1.21651	3.29e-09	9.14e-08	mycb_inj	WT_inj	YES	0.347483
si:ch211-212c13.10	si:ch211-212c13.10 [Source:ZFIN;Acc:ZDB-GENE-131118-12]	1851.09	-1.0755	5.18e-05	WT_inj	WT	YES	1.64549	1.04e-11	4.98e-10	mycb_inj	WT_inj	YES	-0.146835
ptprea	protein tyrosine phosphatase receptor type Ea [Source:ZFIN;Acc:ZDB-GENE-100714-1]	992.873	-1.07563	0.00066	WT_inj	WT	YES	-0.773567	0.00691747	0.0309183	mycb_inj	WT_inj	YES	-0.238312
man1a1	mannosidase, alpha, class 1A, member 1 [Source:ZFIN;Acc:ZDB-GENE-041014-321]	2381.64	-1.07675	5.98e-07	WT_inj	WT	YES	1.51138	3.73e-14	2.99e-12	mycb_inj	WT_inj	YES	0.278924
rybpb	RING1 and YY1 binding protein b [Source:NCBI gene;Acc:497613]	1823.13	-1.0782	1.01e-06	WT_inj	WT	YES	0.594439	0.00366952	0.0186572	mycb_inj	WT_inj	YES	0.403233
cdk5rap2	CDK5 regulatory subunit associated protein 2 [Source:ZFIN;Acc:ZDB-GENE-030131-6392]	3262.39	-1.0782	3.12e-06	WT_inj	WT	YES	1.13998	8.88e-08	1.73e-06	mycb_inj	WT_inj	YES	0.461543
ppm1j	protein phosphatase, Mg2+/Mn2+ dependent, 1J [Source:ZFIN;Acc:ZDB-GENE-091230-9]	591.034	-1.08278	0.00613958	WT_inj	WT	YES	1.07174	0.0020225	0.0113737	mycb_inj	WT_inj	YES	0.277823
opn1mw2	opsin 1 (cone pigments), medium-wave-sensitive, 2 [Source:NCBI gene;Acc:360151]	275575	-1.08427	2.8e-05	WT_inj	WT	YES	2.37268	1.08e-23	5.25e-21	mycb_inj	WT_inj	YES	-0.305086
ntng2a	netrin g2a [Source:ZFIN;Acc:ZDB-GENE-081105-186]	933.752	-1.08542	5.46e-05	WT_inj	WT	YES	1.50772	7.5e-10	2.39e-08	mycb_inj	WT_inj	YES	0.391636
tnpo1	transportin 1 [Source:ZFIN;Acc:ZDB-GENE-080819-1]	3161.73	-1.08625	7.62e-08	WT_inj	WT	YES	1.11488	3.16e-09	8.84e-08	mycb_inj	WT_inj	YES	0.491186
letm1	leucine zipper-EF-hand containing transmembrane protein 1 [Source:NCBI gene;Acc:570745]	3500.5	-1.08646	0.000377	WT_inj	WT	YES	1.12069	4.67e-05	0.000455	mycb_inj	WT_inj	YES	0.339998
camk2g1	calcium/calmodulin-dependent protein kinase (CaM kinase) II gamma 1 [Source:ZFIN;Acc:ZDB-GENE-050913-146]	11101.7	-1.08682	3.15e-11	WT_inj	WT	YES	1.3801	3.89e-19	8.87e-17	mycb_inj	WT_inj	YES	0.488569
ncoa1	nuclear receptor coactivator 1 [Source:ZFIN;Acc:ZDB-GENE-041001-175]	1033.86	-1.08683	0.000161	WT_inj	WT	YES	1.10186	2.45e-05	0.000258	mycb_inj	WT_inj	YES	0.398868
capn15	calpain 15 [Source:ZFIN;Acc:ZDB-GENE-140106-70]	773.172	-1.08754	0.000215	WT_inj	WT	YES	0.869574	0.00110019	0.00679981	mycb_inj	WT_inj	YES	0.023813
numbl	NUMB like endocytic adaptor protein [Source:ZFIN;Acc:ZDB-GENE-051113-340]	2175.51	-1.08776	6.98e-05	WT_inj	WT	YES	1.615	8.36e-11	3.23e-09	mycb_inj	WT_inj	YES	0.340588
r3hdm1	R3H domain containing 1 [Source:ZFIN;Acc:ZDB-GENE-030131-7119]	1655.94	-1.08887	1.78e-05	WT_inj	WT	YES	0.71948	0.00200516	0.0112991	mycb_inj	WT_inj	YES	0.0118392
zgc:110045	zgc:110045 [Source:ZFIN;Acc:ZDB-GENE-050706-149]	1195.25	-1.09014	8.99e-06	WT_inj	WT	YES	1.2711	1.75e-08	4.06e-07	mycb_inj	WT_inj	YES	0.161588
mycbp2	MYC binding protein 2 [Source:NCBI gene;Acc:368439]	6837.99	-1.09208	3.32e-08	WT_inj	WT	YES	0.824073	7.96e-06	9.67e-05	mycb_inj	WT_inj	YES	0.284091
CR956623.1	acyl-CoA binding domain containing 5b [Source:NCBI gene;Acc:100004736]	861.484	-1.09452	4.87e-05	WT_inj	WT	YES	1.33586	5.45e-08	1.12e-06	mycb_inj	WT_inj	YES	0.329792
pacsin1a	protein kinase C and casein kinase substrate in neurons 1a [Source:ZFIN;Acc:ZDB-GENE-050522-155]	19470.4	-1.09796	1.12e-06	WT_inj	WT	YES	0.814143	9.43e-05	0.000839	mycb_inj	WT_inj	YES	0.310727
si:ch73-389b16.2	si:ch73-389b16.2 [Source:ZFIN;Acc:ZDB-GENE-050411-113]	3880.41	-1.09854	9.23e-10	WT_inj	WT	YES	0.838605	6.7e-07	1.07e-05	mycb_inj	WT_inj	YES	0.394244
rarab	retinoic acid receptor, alpha b [Source:NCBI gene;Acc:555364]	1972.46	-1.10009	1.01e-06	WT_inj	WT	YES	0.643805	0.002031	0.0114116	mycb_inj	WT_inj	YES	0.204636
herc2	HECT and RLD domain containing E3 ubiquitin protein ligase 2 [Source:ZFIN;Acc:ZDB-GENE-070718-6]	5196.05	-1.10013	2.72e-08	WT_inj	WT	YES	0.631044	0.000643	0.00434237	mycb_inj	WT_inj	YES	0.38994
crebbpa	CREB binding protein a [Source:ZFIN;Acc:ZDB-GENE-050208-439]	2517.4	-1.10439	3.35e-06	WT_inj	WT	YES	1.03288	2.42e-06	3.4e-05	mycb_inj	WT_inj	YES	0.10368
acvr2aa	activin A receptor type 2Aa [Source:ZFIN;Acc:ZDB-GENE-980526-227]	3041.41	-1.10454	4.26e-09	WT_inj	WT	YES	0.813014	4.07e-06	5.34e-05	mycb_inj	WT_inj	YES	0.383845
nf1a	neurofibromin 1a [Source:ZFIN;Acc:ZDB-GENE-030131-4907]	2082.15	-1.1055	1.25e-07	WT_inj	WT	YES	1.20033	6.87e-10	2.19e-08	mycb_inj	WT_inj	YES	0.331595
fam110b	family with sequence similarity 110 member B [Source:NCBI gene;Acc:573995]	4585.13	-1.11149	4.12e-10	WT_inj	WT	YES	0.930648	2.69e-08	5.95e-07	mycb_inj	WT_inj	YES	-0.0339422
bahcc1b	BAH domain and coiled-coil containing 1b [Source:ZFIN;Acc:ZDB-GENE-100716-2]	838.911	-1.1118	0.00566985	WT_inj	WT	YES	0.970447	0.00603492	0.0277798	mycb_inj	WT_inj	YES	0.192519
CR382370.2		2131.74	-1.11799	2.52e-06	WT_inj	WT	YES	1.38237	2.8e-10	9.76e-09	mycb_inj	WT_inj	YES	0.255316
usp31	ubiquitin specific peptidase 31 [Source:ZFIN;Acc:ZDB-GENE-100210-4]	740.387	-1.11876	0.00121531	WT_inj	WT	YES	0.991644	0.00134312	0.00806744	mycb_inj	WT_inj	YES	0.223817
si:ch211-194e15.5	si:ch211-194e15.5 [Source:NCBI gene;Acc:100034579]	1568.67	-1.1195	0.000477	WT_inj	WT	YES	1.49473	2.12e-07	3.85e-06	mycb_inj	WT_inj	YES	0.220714
lrrfip1b	leucine rich repeat (in FLII) interacting protein 1b [Source:ZFIN;Acc:ZDB-GENE-050208-324]	2711.77	-1.11954	1.43e-05	WT_inj	WT	YES	0.798605	0.000742	0.00487397	mycb_inj	WT_inj	YES	0.212324
maptb	microtubule-associated protein tau b [Source:ZFIN;Acc:ZDB-GENE-081027-2]	3791.97	-1.12055	5.13e-09	WT_inj	WT	YES	-0.587027	0.00116226	0.0071222	mycb_inj	WT_inj	YES	0.349424
pfkmb	phosphofructokinase, muscle b [Source:ZFIN;Acc:ZDB-GENE-081114-1]	5191.61	-1.12114	5.06e-06	WT_inj	WT	YES	1.29316	1.07e-08	2.62e-07	mycb_inj	WT_inj	YES	0.211192
igf2bp2b	insulin-like growth factor 2 mRNA binding protein 2b [Source:ZFIN;Acc:ZDB-GENE-060503-536]	3183.85	-1.12204	1.34e-07	WT_inj	WT	YES	1.41655	7.91e-13	4.81e-11	mycb_inj	WT_inj	YES	0.258612
si:ch211-196c10.15	si:ch211-196c10.15 [Source:ZFIN;Acc:ZDB-GENE-141216-138]	820.173	-1.12221	0.00196504	WT_inj	WT	YES	1.13246	0.000446	0.0031853	mycb_inj	WT_inj	YES	-0.0732394
rims2b	regulating synaptic membrane exocytosis 2b [Source:ZFIN;Acc:ZDB-GENE-060503-893]	14049.6	-1.12698	1.03e-07	WT_inj	WT	YES	1.49245	3.52e-14	2.84e-12	mycb_inj	WT_inj	YES	0.108217
pik3r3b	phosphoinositide-3-kinase, regulatory subunit 3b (gamma) [Source:ZFIN;Acc:ZDB-GENE-040426-743]	6635.13	-1.12866	3.18e-11	WT_inj	WT	YES	1.41508	1.1e-18	2.4e-16	mycb_inj	WT_inj	YES	0.318916
slc1a7a	solute carrier family 1 member 7a [Source:ZFIN;Acc:ZDB-GENE-061009-24]	919.012	-1.12876	0.000106	WT_inj	WT	YES	2.71294	5.55e-25	3.47e-22	mycb_inj	WT_inj	YES	0.0817511
si:ch73-22o18.1	si:ch73-22o18.1 [Source:ZFIN;Acc:ZDB-GENE-160113-40]	352.317	-1.13105	0.00776343	WT_inj	WT	YES	1.48225	6.63e-05	0.000621	mycb_inj	WT_inj	YES	-0.396592
myo18aa	myosin XVIIIAa [Source:ZFIN;Acc:ZDB-GENE-080425-5]	3722.14	-1.13301	2.01e-06	WT_inj	WT	YES	1.44679	4.82e-11	1.94e-09	mycb_inj	WT_inj	YES	0.494591
evla	Enah/Vasp-like a [Source:ZFIN;Acc:ZDB-GENE-000607-65]	1747.1	-1.13704	1.42e-05	WT_inj	WT	YES	0.763627	0.001497	0.00882509	mycb_inj	WT_inj	YES	0.481157
zbtb10	zinc finger and BTB domain containing 10 [Source:ZFIN;Acc:ZDB-GENE-030429-10]	1725.09	-1.13708	0.000251	WT_inj	WT	YES	1.06184	0.000156	0.00129149	mycb_inj	WT_inj	YES	0.240245
gnao1b	guanine nucleotide binding protein (G protein), alpha activating activity polypeptide O, b [Source:ZFIN;Acc:ZDB-GENE-040426-1693]	12728	-1.14272	2.79e-07	WT_inj	WT	YES	-1.08402	1.6e-07	2.95e-06	mycb_inj	WT_inj	YES	0.406394
rp1l1b	rp1 like 1b [Source:ZFIN;Acc:ZDB-GENE-091204-67]	17461.3	-1.14427	3.03e-05	WT_inj	WT	YES	1.28869	2.7e-07	4.74e-06	mycb_inj	WT_inj	YES	0.173263
pde4d	phosphodiesterase 4D, cAMP-specific [Source:ZFIN;Acc:ZDB-GENE-081105-16]	1246.88	-1.14594	6.15e-05	WT_inj	WT	YES	1.61431	5.56e-10	1.81e-08	mycb_inj	WT_inj	YES	0.357307
dmd	dystrophin [Source:ZFIN;Acc:ZDB-GENE-010426-1]	3018.52	-1.14614	1.16e-06	WT_inj	WT	YES	1.1595	1.05e-07	2.01e-06	mycb_inj	WT_inj	YES	0.284849
myh14	myosin, heavy chain 14, non-muscle [Source:ZFIN;Acc:ZDB-GENE-100921-1]	3734.55	-1.14735	8.98e-06	WT_inj	WT	YES	1.46894	5.91e-10	1.91e-08	mycb_inj	WT_inj	YES	0.446651
CU467655.2	cadherin-related family member 5-like [Source:NCBI gene;Acc:100537321]	1202.71	-1.14767	0.0031096	WT_inj	WT	YES	1.41011	4e-05	0.000398	mycb_inj	WT_inj	YES	0.363716
crmp1	collapsin response mediator protein 1 [Source:ZFIN;Acc:ZDB-GENE-050720-1]	2302.24	-1.15255	9.49e-09	WT_inj	WT	YES	0.646149	0.000601	0.00409691	mycb_inj	WT_inj	YES	0.412178
atp1b2a	ATPase Na+/K+ transporting subunit beta 2a [Source:ZFIN;Acc:ZDB-GENE-001127-2]	28070.3	-1.15274	1.25e-14	WT_inj	WT	YES	0.91706	1.17e-10	4.42e-09	mycb_inj	WT_inj	YES	0.4417
rps6kal	ribosomal protein S6 kinase a, like [Source:NCBI gene;Acc:337670]	2888.35	-1.15556	7.54e-06	WT_inj	WT	YES	0.703898	0.00302259	0.0159429	mycb_inj	WT_inj	YES	0.46135
CABP4	si:cabz01076231.1 [Source:ZFIN;Acc:ZDB-GENE-160728-151]	20330.6	-1.15881	2.21e-09	WT_inj	WT	YES	1.54086	2.16e-17	3.34e-15	mycb_inj	WT_inj	YES	0.0582713
reep6	receptor accessory protein 6 [Source:NCBI gene;Acc:447918]	1538.78	-1.16761	3.88e-06	WT_inj	WT	YES	1.71131	1.9e-13	1.3e-11	mycb_inj	WT_inj	YES	0.0422553
hook1	hook microtubule-tethering protein 1 [Source:NCBI gene;Acc:570393]	2844.15	-1.16915	2.8e-05	WT_inj	WT	YES	0.866973	0.000681	0.00455098	mycb_inj	WT_inj	YES	0.366473
wnk1b	WNK lysine deficient protein kinase 1b [Source:ZFIN;Acc:ZDB-GENE-030131-2656]	2488.77	-1.17249	1.53e-07	WT_inj	WT	YES	0.890993	1.82e-05	0.000199	mycb_inj	WT_inj	YES	0.494004
cacnb2b	calcium channel, voltage-dependent, beta 2b [Source:ZFIN;Acc:ZDB-GENE-050208-129]	4600.07	-1.17289	1.21e-08	WT_inj	WT	YES	1.23779	1.24e-10	4.66e-09	mycb_inj	WT_inj	YES	0.164581
lipeb	lipase, hormone-sensitive b [Source:ZFIN;Acc:ZDB-GENE-100921-71]	398.929	-1.17328	0.0194585	WT_inj	WT	YES	1.57708	0.000269	0.00207282	mycb_inj	WT_inj	YES	0.457271
herc1	HECT and RLD domain containing E3 ubiquitin protein ligase family member 1 [Source:ZFIN;Acc:ZDB-GENE-030131-8542]	2606.16	-1.17328	1.71e-06	WT_inj	WT	YES	0.771607	0.000667	0.00447059	mycb_inj	WT_inj	YES	0.289239
PPEF2	protein phosphatase with EF-hand domain 2a [Source:NCBI gene;Acc:100537120]	3767.75	-1.1748	1.54e-05	WT_inj	WT	YES	1.93761	6.91e-15	6.45e-13	mycb_inj	WT_inj	YES	0.320855
faimb	Fas apoptotic inhibitory molecule b [Source:ZFIN;Acc:ZDB-GENE-040718-91]	7093.07	-1.17602	6.59e-09	WT_inj	WT	YES	1.06792	1.82e-08	4.21e-07	mycb_inj	WT_inj	YES	-0.265993
stxbp4	syntaxin binding protein 4 [Source:ZFIN;Acc:ZDB-GENE-110420-5]	3951.48	-1.17613	3.13e-06	WT_inj	WT	YES	0.602328	0.00964813	0.0408289	mycb_inj	WT_inj	YES	0.146567
tsga10	testis specific, 10 [Source:ZFIN;Acc:ZDB-GENE-061013-482]	359.136	-1.18183	0.00278569	WT_inj	WT	YES	1.35315	0.000112	0.00097	mycb_inj	WT_inj	YES	-0.201734
oxr1b	oxidation resistance 1b [Source:ZFIN;Acc:ZDB-GENE-030131-2438]	8718.77	-1.18265	2.77e-10	WT_inj	WT	YES	1.4407	2.94e-16	3.8e-14	mycb_inj	WT_inj	YES	0.299617
si:ch211-195b13.1	si:ch211-195b13.1 [Source:ZFIN;Acc:ZDB-GENE-030131-7626]	23970.4	-1.18543	1.02e-13	WT_inj	WT	YES	1.04401	5.32e-12	2.7e-10	mycb_inj	WT_inj	YES	0.419833
tmem229b	transmembrane protein 229B [Source:NCBI gene;Acc:767735]	2450.7	-1.18568	5.11e-05	WT_inj	WT	YES	1.31035	9.06e-07	1.41e-05	mycb_inj	WT_inj	YES	0.165056
nfasca	neurofascin homolog (chicken) a [Source:ZFIN;Acc:ZDB-GENE-080229-6]	15610.8	-1.18649	9.68e-09	WT_inj	WT	YES	-0.822987	2.15e-05	0.00023	mycb_inj	WT_inj	YES	0.362167
tdrd7b	Danio rerio tudor domain containing 7 b (tdrd7b), mRNA. [Source:RefSeq mRNA;Acc:NM_001353929]	983.964	-1.18657	1.8e-05	WT_inj	WT	YES	1.46428	7.56e-09	1.92e-07	mycb_inj	WT_inj	YES	0.154855
synj1	synaptojanin 1 [Source:ZFIN;Acc:ZDB-GENE-030131-9180]	4869.58	-1.1874	3.34e-09	WT_inj	WT	YES	0.995074	1.25e-07	2.35e-06	mycb_inj	WT_inj	YES	0.335296
tulp1b	TUB like protein 1b [Source:ZFIN;Acc:ZDB-GENE-110411-113]	8551.72	-1.18925	7.4e-06	WT_inj	WT	YES	1.85631	2.58e-14	2.13e-12	mycb_inj	WT_inj	YES	0.224526
dyrk4	dual-specificity tyrosine-(Y)-phosphorylation regulated kinase 4 [Source:ZFIN;Acc:ZDB-GENE-091015-3]	7095.87	-1.19147	0.000221	WT_inj	WT	YES	2.12584	3e-13	1.98e-11	mycb_inj	WT_inj	YES	0.455049
lrig2	leucine-rich repeats and immunoglobulin-like domains 2 [Source:ZFIN;Acc:ZDB-GENE-041111-75]	1176.07	-1.19212	5.19e-05	WT_inj	WT	YES	0.909143	0.000725	0.00478287	mycb_inj	WT_inj	YES	0.402225
fbrs	fibrosin [Source:ZFIN;Acc:ZDB-GENE-111207-1]	2094.55	-1.19617	2.15e-07	WT_inj	WT	YES	1.05275	9.15e-07	1.42e-05	mycb_inj	WT_inj	YES	0.340739
uhrf1bp1l	UHRF1 binding protein 1-like [Source:ZFIN;Acc:ZDB-GENE-041210-177]	1921.54	-1.19619	2.04e-05	WT_inj	WT	YES	1.23945	1.43e-06	2.11e-05	mycb_inj	WT_inj	YES	0.126525
ggt5a	gamma-glutamyltransferase 5a [Source:ZFIN;Acc:ZDB-GENE-080226-1]	1627.38	-1.19721	7.07e-05	WT_inj	WT	YES	0.921298	0.000787	0.00511233	mycb_inj	WT_inj	YES	-0.373678
dyrk1b	dual-specificity tyrosine-(Y)-phosphorylation regulated kinase 1B [Source:ZFIN;Acc:ZDB-GENE-060503-499]	2583.78	-1.19734	3.68e-08	WT_inj	WT	YES	1.29061	2.01e-10	7.24e-09	mycb_inj	WT_inj	YES	0.261973
tmem237a	transmembrane protein 237a [Source:NCBI gene;Acc:557237]	17773.1	-1.1976	8.52e-08	WT_inj	WT	YES	1.59563	1.73e-14	1.48e-12	mycb_inj	WT_inj	YES	0.203448
ly6pge	lymphocyte antigen 6 family member pge [Source:ZFIN;Acc:ZDB-GENE-141216-463]	12384.1	-1.19762	4.46e-09	WT_inj	WT	YES	1.8194	1.71e-21	5.73e-19	mycb_inj	WT_inj	YES	0.176514
slc38a2	solute carrier family 38 member 2 [Source:NCBI gene;Acc:566537]	5321.63	-1.19763	1.66e-11	WT_inj	WT	YES	0.911737	5.81e-08	1.19e-06	mycb_inj	WT_inj	YES	0.308187
rfx7b	regulatory factor X7b [Source:ZFIN;Acc:ZDB-GENE-170623-1]	1497.96	-1.19769	1.04e-06	WT_inj	WT	YES	0.915501	5.64e-05	0.000537	mycb_inj	WT_inj	YES	0.453711
si:ch211-186j3.6	si:ch211-186j3.6 [Source:ZFIN;Acc:ZDB-GENE-130530-842]	1327.77	-1.19846	5.71e-05	WT_inj	WT	YES	1.13902	2.73e-05	0.000285	mycb_inj	WT_inj	YES	0.216492
trim110	tripartite motif containing 110 [Source:ZFIN;Acc:ZDB-GENE-070912-10]	2163.94	-1.19937	7.17e-07	WT_inj	WT	YES	1.52101	1.11e-11	5.25e-10	mycb_inj	WT_inj	YES	-0.285716
gas2l1	growth arrest-specific 2 like 1 [Source:ZFIN;Acc:ZDB-GENE-070705-38]	3663.32	-1.20352	4.02e-06	WT_inj	WT	YES	1.05227	1.21e-05	0.00014	mycb_inj	WT_inj	YES	-0.187956
adcyap1r1a	adenylate cyclase activating polypeptide 1a (pituitary) receptor type I [Source:ZFIN;Acc:ZDB-GENE-050315-1]	372.679	-1.20707	0.00606466	WT_inj	WT	YES	-1.20154	0.00228479	0.0126363	mycb_inj	WT_inj	YES	-0.328631
si:dkey-14o18.2	si:dkey-14o18.2 [Source:ZFIN;Acc:ZDB-GENE-060503-145]	2869.76	-1.20715	9.64e-06	WT_inj	WT	YES	1.71205	7.92e-12	3.86e-10	mycb_inj	WT_inj	YES	0.173572
stox2b	storkhead box 2b [Source:ZFIN;Acc:ZDB-GENE-130524-1]	2943.99	-1.20815	1.15e-08	WT_inj	WT	YES	1.30219	4.74e-11	1.92e-09	mycb_inj	WT_inj	YES	0.228208
mxi1	max interactor 1, dimerization protein [Source:NCBI gene;Acc:30485]	3756.01	-1.20853	4.14e-10	WT_inj	WT	YES	0.742046	4.62e-05	0.000451	mycb_inj	WT_inj	YES	0.343086
myo19	myosin XIX [Source:ZFIN;Acc:ZDB-GENE-140106-116]	1078.66	-1.21014	0.000254	WT_inj	WT	YES	0.823544	0.00594633	0.0274436	mycb_inj	WT_inj	YES	0.428057
nat16	N-acetyltransferase 16 [Source:ZFIN;Acc:ZDB-GENE-030219-43]	16776.2	-1.21134	1.07e-10	WT_inj	WT	YES	-0.62025	0.000458	0.00325056	mycb_inj	WT_inj	YES	0.318706
camkvl	CaM kinase-like vesicle-associated, like [Source:ZFIN;Acc:ZDB-GENE-090311-58]	1488.26	-1.21429	1.56e-07	WT_inj	WT	YES	-0.6255	0.00409573	0.0203862	mycb_inj	WT_inj	YES	0.451318
si:dkey-28e7.3	si:dkey-28e7.3 [Source:ZFIN;Acc:ZDB-GENE-141215-28]	22506.6	-1.21782	1.83e-09	WT_inj	WT	YES	1.71415	1.79e-19	4.28e-17	mycb_inj	WT_inj	YES	0.44537
kmt2e	lysine (K)-specific methyltransferase 2E [Source:ZFIN;Acc:ZDB-GENE-030131-4120]	3062.67	-1.2183	1.24e-07	WT_inj	WT	YES	1.21487	1.44e-08	3.42e-07	mycb_inj	WT_inj	YES	0.459354
camk1ga	calcium/calmodulin-dependent protein kinase IGa [Source:ZFIN;Acc:ZDB-GENE-030131-7594]	14494.4	-1.22557	1.93e-09	WT_inj	WT	YES	1.15168	1.79e-09	5.28e-08	mycb_inj	WT_inj	YES	0.0512128
rapgef2	Rap guanine nucleotide exchange factor (GEF) 2 [Source:ZFIN;Acc:ZDB-GENE-030131-6959]	7160.83	-1.22613	2.43e-14	WT_inj	WT	YES	0.981546	1.44e-10	5.3e-09	mycb_inj	WT_inj	YES	0.435647
ppp6r2b	protein phosphatase 6, regulatory subunit 2b [Source:ZFIN;Acc:ZDB-GENE-070705-441]	1417.2	-1.22628	2.59e-06	WT_inj	WT	YES	1.81512	4.26e-14	3.31e-12	mycb_inj	WT_inj	YES	0.305791
kdm6a	lysine (K)-specific demethylase 6A [Source:ZFIN;Acc:ZDB-GENE-081105-56]	2372.43	-1.22674	1.68e-08	WT_inj	WT	YES	1.26667	4.58e-10	1.51e-08	mycb_inj	WT_inj	YES	0.295474
CU681841.1		524.205	-1.22726	0.000808	WT_inj	WT	YES	1.63939	5.79e-07	9.39e-06	mycb_inj	WT_inj	YES	0.170481
gramd2aa	GRAM domain containing 2Aa [Source:ZFIN;Acc:ZDB-GENE-040724-9]	2991.03	-1.22822	1.87e-08	WT_inj	WT	YES	1.27724	3.87e-10	1.3e-08	mycb_inj	WT_inj	YES	0.190393
oaz2a	ornithine decarboxylase antizyme 2a [Source:ZFIN;Acc:ZDB-GENE-121005-1]	44751.1	-1.22832	3.75e-09	WT_inj	WT	YES	0.807916	3.48e-05	0.000353	mycb_inj	WT_inj	YES	0.173341
esrrga	estrogen-related receptor gamma a [Source:ZFIN;Acc:ZDB-GENE-030821-2]	830.304	-1.23194	3.24e-05	WT_inj	WT	YES	1.33488	8.4e-07	1.31e-05	mycb_inj	WT_inj	YES	0.0285373
slco3a1	solute carrier organic anion transporter family, member 3A1 [Source:ZFIN;Acc:ZDB-GENE-030131-8662]	1024.01	-1.23288	4.73e-06	WT_inj	WT	YES	0.987549	7.08e-05	0.000656	mycb_inj	WT_inj	YES	-0.145711
si:ch211-163l21.11	si:ch211-163l21.11 [Source:ZFIN;Acc:ZDB-GENE-110411-142]	433.655	-1.23356	0.0059938	WT_inj	WT	YES	1.7356	1.05e-05	0.000123	mycb_inj	WT_inj	YES	0.105276
rp1l1a	rp1 like 1a [Source:ZFIN;Acc:ZDB-GENE-120711-1]	10781.2	-1.23542	1.71e-07	WT_inj	WT	YES	1.31497	2.09e-09	6.06e-08	mycb_inj	WT_inj	YES	0.294057
ppp1r13ba	protein phosphatase 1, regulatory subunit 13Ba [Source:ZFIN;Acc:ZDB-GENE-030131-9805]	5450.3	-1.2362	3.2e-11	WT_inj	WT	YES	0.947304	7.16e-08	1.44e-06	mycb_inj	WT_inj	YES	0.411172
mef2d	myocyte enhancer factor 2d [Source:ZFIN;Acc:ZDB-GENE-990415-164]	5168.04	-1.23856	3.45e-11	WT_inj	WT	YES	1.10996	3.14e-10	1.08e-08	mycb_inj	WT_inj	YES	0.280405
plekha6	pleckstrin homology domain containing, family A member 6 [Source:ZFIN;Acc:ZDB-GENE-140106-14]	3430.92	-1.23961	1.81e-08	WT_inj	WT	YES	0.775529	0.000166	0.00136547	mycb_inj	WT_inj	YES	0.464646
zgc:194621	zgc:194621 [Source:ZFIN;Acc:ZDB-GENE-081022-130]	1082.39	-1.24045	7.3e-05	WT_inj	WT	YES	1.69072	2.75e-09	7.76e-08	mycb_inj	WT_inj	YES	-0.265141
ptpro	protein tyrosine phosphatase receptor type O [Source:ZFIN;Acc:ZDB-GENE-070424-54]	1050.01	-1.24123	2.88e-06	WT_inj	WT	YES	0.830051	0.000716	0.00473438	mycb_inj	WT_inj	YES	0.456417
bptf	bromodomain PHD finger transcription factor [Source:ZFIN;Acc:ZDB-GENE-030131-3200]	4185.34	-1.24278	2.82e-09	WT_inj	WT	YES	0.921687	2.65e-06	3.66e-05	mycb_inj	WT_inj	YES	0.116792
rprd2b	regulation of nuclear pre-mRNA domain containing 2b [Source:ZFIN;Acc:ZDB-GENE-110719-1]	1043.29	-1.24362	0.00152799	WT_inj	WT	YES	0.976154	0.00529112	0.0249699	mycb_inj	WT_inj	YES	0.428277
si:cabz01102082.1	si:cabz01102082.1 [Source:ZFIN;Acc:ZDB-GENE-160728-40]	1952.56	-1.24456	0.000126	WT_inj	WT	YES	1.92785	5.67e-11	2.25e-09	mycb_inj	WT_inj	YES	-0.217242
rbp3	retinol binding protein 3 [Source:ZFIN;Acc:ZDB-GENE-990415-132]	132966	-1.24572	3.08e-07	WT_inj	WT	YES	1.55898	4.95e-12	2.53e-10	mycb_inj	WT_inj	YES	0.385766
mink1	misshapen-like kinase 1 [Source:ZFIN;Acc:ZDB-GENE-060526-45]	2896.48	-1.24775	9.11e-07	WT_inj	WT	YES	0.952335	5.19e-05	0.000499	mycb_inj	WT_inj	YES	0.478023
si:dkey-191g9.5	si:dkey-191g9.5 [Source:ZFIN;Acc:ZDB-GENE-090313-217]	6352.39	-1.24964	6.68e-08	WT_inj	WT	YES	1.25738	5.41e-09	1.44e-07	mycb_inj	WT_inj	YES	0.138246
smpd5	sphingomyelin phosphodiesterase 5 [Source:NCBI gene;Acc:567592]	999.628	-1.25076	1.71e-05	WT_inj	WT	YES	1.50763	1.54e-08	3.64e-07	mycb_inj	WT_inj	YES	0.367259
sik1	salt-inducible kinase 1 [Source:ZFIN;Acc:ZDB-GENE-030131-9446]	12541.4	-1.2513	1.23e-07	WT_inj	WT	YES	1.53028	3.46e-12	1.83e-10	mycb_inj	WT_inj	YES	0.373639
snx19a	sorting nexin 19a [Source:ZFIN;Acc:ZDB-GENE-060526-204]	2456.46	-1.25517	3.86e-07	WT_inj	WT	YES	1.6662	3.62e-13	2.35e-11	mycb_inj	WT_inj	YES	0.00621275
sacs	sacsin molecular chaperone [Source:ZFIN;Acc:ZDB-GENE-110411-146]	1590.55	-1.25694	1.63e-05	WT_inj	WT	YES	0.968958	0.000292	0.00222058	mycb_inj	WT_inj	YES	0.351072
mxd4	MAX dimerization protein 4 [Source:ZFIN;Acc:ZDB-GENE-050208-44]	852.849	-1.2585	0.0015162	WT_inj	WT	YES	1.22313	0.000547	0.00379228	mycb_inj	WT_inj	YES	0.40903
cdc42bpab	CDC42 binding protein kinase alpha (DMPK-like) b [Source:ZFIN;Acc:ZDB-GENE-080219-17]	1313.14	-1.2625	2.27e-06	WT_inj	WT	YES	1.45666	3.4e-09	9.42e-08	mycb_inj	WT_inj	YES	0.320989
braf	B-Raf proto-oncogene, serine/threonine kinase [Source:ZFIN;Acc:ZDB-GENE-040805-1]	2332.25	-1.26354	4.57e-10	WT_inj	WT	YES	1.06836	2.17e-08	4.9e-07	mycb_inj	WT_inj	YES	0.314943
pcf11	PCF11 cleavage and polyadenylation factor subunit [Source:ZFIN;Acc:ZDB-GENE-041114-175]	3663.24	-1.26625	6.95e-07	WT_inj	WT	YES	1.06157	7.06e-06	8.71e-05	mycb_inj	WT_inj	YES	0.244402
taok2a	TAO kinase 2a [Source:ZFIN;Acc:ZDB-GENE-030131-9416]	5200.45	-1.26765	7.2e-11	WT_inj	WT	YES	1.06669	6.07e-09	1.59e-07	mycb_inj	WT_inj	YES	0.0880271
kansl1b	KAT8 regulatory NSL complex subunit 1b [Source:ZFIN;Acc:ZDB-GENE-121219-4]	1930.48	-1.26921	2.05e-07	WT_inj	WT	YES	0.926535	4.57e-05	0.000447	mycb_inj	WT_inj	YES	0.245268
gad1b	glutamate decarboxylase 1b [Source:ZFIN;Acc:ZDB-GENE-030909-3]	30374.2	-1.27258	1.62e-13	WT_inj	WT	YES	-0.688612	2.67e-05	0.000279	mycb_inj	WT_inj	YES	0.490513
arhgef11	Rho guanine nucleotide exchange factor (GEF) 11 [Source:ZFIN;Acc:ZDB-GENE-070604-1]	4501.92	-1.27296	7.33e-13	WT_inj	WT	YES	0.777389	3.95e-06	5.21e-05	mycb_inj	WT_inj	YES	0.458682
zgc:153184	zgc:153184 [Source:ZFIN;Acc:ZDB-GENE-060825-136]	1496.2	-1.27307	5.65e-06	WT_inj	WT	YES	1.48832	7.97e-09	2.01e-07	mycb_inj	WT_inj	YES	0.0941466
cdc14aa	cell division cycle 14Aa [Source:ZFIN;Acc:ZDB-GENE-040426-1214]	6490.25	-1.27356	1.22e-09	WT_inj	WT	YES	1.44862	1.76e-13	1.22e-11	mycb_inj	WT_inj	YES	0.103954
CABZ01089777.1		3372.97	-1.27385	0.000662	WT_inj	WT	YES	1.7338	2.38e-07	4.27e-06	mycb_inj	WT_inj	YES	-0.299129
man2a2	mannosidase, alpha, class 2A, member 2 [Source:ZFIN;Acc:ZDB-GENE-110331-1]	3909.22	-1.27427	5.92e-11	WT_inj	WT	YES	1.83801	1.2e-23	5.7e-21	mycb_inj	WT_inj	YES	-0.070916
ralgapa1	Ral GTPase activating protein, alpha subunit 1 (catalytic) [Source:ZFIN;Acc:ZDB-GENE-080806-1]	2401.84	-1.27613	1.27e-10	WT_inj	WT	YES	1.01606	5.73e-08	1.17e-06	mycb_inj	WT_inj	YES	0.297205
atp6v0a2a	ATPase H+ transporting V0 subunit a2a [Source:ZFIN;Acc:ZDB-GENE-091113-4]	904.821	-1.27682	2.03e-06	WT_inj	WT	YES	1.15161	3.61e-06	4.81e-05	mycb_inj	WT_inj	YES	0.256523
mdm1	Mdm1 nuclear protein [Source:NCBI gene;Acc:557148]	430.701	-1.27694	0.00460054	WT_inj	WT	YES	1.6963	1.9e-05	0.000207	mycb_inj	WT_inj	YES	-0.304348
col15a1b	collagen, type XV, alpha 1b [Source:ZFIN;Acc:ZDB-GENE-070912-689]	20409.6	-1.27893	6.9e-09	WT_inj	WT	YES	-0.720703	0.00049	0.0034446	mycb_inj	WT_inj	YES	0.268358
si:dkey-172h23.2	si:dkey-172h23.2 [Source:ZFIN;Acc:ZDB-GENE-141212-258]	3457.49	-1.28133	1.31e-09	WT_inj	WT	YES	1.87927	2.35e-21	7.61e-19	mycb_inj	WT_inj	YES	0.170813
arid1b	AT rich interactive domain 1B (SWI1-like) [Source:ZFIN;Acc:ZDB-GENE-030131-4459]	2053.9	-1.28148	2.26e-07	WT_inj	WT	YES	0.673661	0.0034546	0.0177646	mycb_inj	WT_inj	YES	0.237929
ppp1r18	protein phosphatase 1, regulatory subunit 18 [Source:ZFIN;Acc:ZDB-GENE-060503-350]	10532.5	-1.28203	2.24e-07	WT_inj	WT	YES	1.20464	1.59e-07	2.94e-06	mycb_inj	WT_inj	YES	0.489911
auts2a	activator of transcription and developmental regulator AUTS2 a [Source:ZFIN;Acc:ZDB-GENE-030616-571]	2119.1	-1.28443	5e-07	WT_inj	WT	YES	0.724648	0.00225305	0.0125	mycb_inj	WT_inj	YES	0.247012
bokb	BCL2 family apoptosis regulator BOK b [Source:NCBI gene;Acc:394160]	1310.59	-1.28578	3.63e-07	WT_inj	WT	YES	1.09235	3.29e-06	4.43e-05	mycb_inj	WT_inj	YES	0.288752
nr2f2	nuclear receptor subfamily 2, group F, member 2 [Source:ZFIN;Acc:ZDB-GENE-990415-252]	5808.87	-1.28767	5.37e-10	WT_inj	WT	YES	1.21798	4.18e-10	1.39e-08	mycb_inj	WT_inj	YES	0.159483
sltm	SAFB-like, transcription modulator [Source:ZFIN;Acc:ZDB-GENE-040426-2647]	9850.19	-1.28808	8.69e-10	WT_inj	WT	YES	0.899495	5.15e-06	6.61e-05	mycb_inj	WT_inj	YES	0.165114
med13a	mediator complex subunit 13a [Source:ZFIN;Acc:ZDB-GENE-070627-13]	3450.09	-1.28994	4.11e-10	WT_inj	WT	YES	0.678957	0.000479	0.0033746	mycb_inj	WT_inj	YES	0.258832
lrmp	lymphoid-restricted membrane protein [Source:NCBI gene;Acc:567234]	4664.61	-1.29392	1.2e-07	WT_inj	WT	YES	1.51757	2.42e-11	1.05e-09	mycb_inj	WT_inj	YES	0.126944
opn1sw1	opsin 1 (cone pigments), short-wave-sensitive 1 [Source:NCBI gene;Acc:30582]	52005.5	-1.296	0.0222023	WT_inj	WT	YES	1.59677	0.00104974	0.00653587	mycb_inj	WT_inj	YES	0.0085774
klhl32	kelch-like family member 32 [Source:ZFIN;Acc:ZDB-GENE-070209-47]	1146.88	-1.29666	1.06e-05	WT_inj	WT	YES	0.941969	0.000504	0.00352926	mycb_inj	WT_inj	YES	-0.250995
ptpdc1b	protein tyrosine phosphatase domain containing 1b [Source:ZFIN;Acc:ZDB-GENE-090312-138]	7126.7	-1.29831	1.55e-12	WT_inj	WT	YES	1.37779	2.34e-15	2.5e-13	mycb_inj	WT_inj	YES	0.110906
rbfox2	RNA binding fox-1 homolog 2 [Source:ZFIN;Acc:ZDB-GENE-040426-2464]	1537.24	-1.30051	3.78e-08	WT_inj	WT	YES	0.646102	0.00350696	0.0179814	mycb_inj	WT_inj	YES	0.416423
abcc1	ATP-binding cassette, sub-family C (CFTR/MRP), member 1 [Source:ZFIN;Acc:ZDB-GENE-050517-15]	1292.48	-1.30069	7.26e-07	WT_inj	WT	YES	1.8352	4.08e-14	3.21e-12	mycb_inj	WT_inj	YES	0.215134
fhdc1	FH2 domain containing 1 [Source:ZFIN;Acc:ZDB-GENE-040826-4]	404.347	-1.30096	0.0121304	WT_inj	WT	YES	1.66732	0.000216	0.00171068	mycb_inj	WT_inj	YES	0.451179
si:dkeyp-72e1.9	si:dkeyp-72e1.9 [Source:ZFIN;Acc:ZDB-GENE-120215-89]	11947.8	-1.30292	1.44e-10	WT_inj	WT	YES	1.58356	1.23e-16	1.66e-14	mycb_inj	WT_inj	YES	0.444602
drd4b	dopamine receptor D4b [Source:ZFIN;Acc:ZDB-GENE-070508-3]	656.313	-1.31099	0.000491	WT_inj	WT	YES	1.56649	3.63e-06	4.83e-05	mycb_inj	WT_inj	YES	-0.489884
TMEM132D	transmembrane protein 132C [Source:NCBI gene;Acc:100332191]	1427.55	-1.31481	1.04e-06	WT_inj	WT	YES	0.982419	8.24e-05	0.000744	mycb_inj	WT_inj	YES	0.205181
cdr2a	cerebellar degeneration-related protein 2a [Source:ZFIN;Acc:ZDB-GENE-101203-5]	877.128	-1.31574	1.52e-05	WT_inj	WT	YES	1.39619	5.6e-07	9.11e-06	mycb_inj	WT_inj	YES	-0.454901
dlg4b	discs large MAGUK scaffold protein 4 [Source:HGNC Symbol;Acc:HGNC:2903]	2296.19	-1.31624	4.15e-07	WT_inj	WT	YES	1.67335	3.81e-12	2.01e-10	mycb_inj	WT_inj	YES	0.340493
coro2ba	coronin, actin binding protein, 2Ba [Source:ZFIN;Acc:ZDB-GENE-050518-1]	1878.77	-1.31996	3.26e-07	WT_inj	WT	YES	1.29081	7.39e-08	1.47e-06	mycb_inj	WT_inj	YES	0.43412
rorab	RAR-related orphan receptor A, paralog b [Source:NCBI gene;Acc:554722]	13338.8	-1.32056	5.43e-13	WT_inj	WT	YES	0.629949	0.000286	0.00218634	mycb_inj	WT_inj	YES	0.278615
tent5ab	terminal nucleotidyltransferase 5Ab [Source:ZFIN;Acc:ZDB-GENE-071004-35]	6590.21	-1.32568	1.96e-07	WT_inj	WT	YES	1.62085	7.3e-12	3.58e-10	mycb_inj	WT_inj	YES	-0.0949416
ndrg1a	N-myc downstream regulated 1a [Source:ZFIN;Acc:ZDB-GENE-030826-34]	136886	-1.3272	1.23e-14	WT_inj	WT	YES	1.72373	6.65e-26	4.61e-23	mycb_inj	WT_inj	YES	0.0939595
tln2a	talin 2a [Source:ZFIN;Acc:ZDB-GENE-040724-263]	1709.68	-1.32922	1.73e-08	WT_inj	WT	YES	1.48199	1.75e-11	7.92e-10	mycb_inj	WT_inj	YES	0.358145
atp8a2	ATPase phospholipid transporting 8A2 [Source:ZFIN;Acc:ZDB-GENE-100209-2]	4419.25	-1.33273	1.02e-11	WT_inj	WT	YES	0.898199	1.25e-06	1.87e-05	mycb_inj	WT_inj	YES	0.386003
anks1b	ankyrin repeat and sterile alpha motif domain containing 1B [Source:NCBI gene;Acc:565408]	3247.53	-1.33383	1.8e-10	WT_inj	WT	YES	0.775641	8.37e-05	0.000755	mycb_inj	WT_inj	YES	0.444975
kdm6al	lysine (K)-specific demethylase 6A, like [Source:ZFIN;Acc:ZDB-GENE-070112-2002]	1761.82	-1.33421	3.47e-08	WT_inj	WT	YES	0.621049	0.00607721	0.0279546	mycb_inj	WT_inj	YES	0.449587
hmga1b	high mobility group AT-hook 1b [Source:ZFIN;Acc:ZDB-GENE-061013-204]	12326.7	-1.33609	3.06e-08	WT_inj	WT	YES	1.46719	7.03e-11	2.75e-09	mycb_inj	WT_inj	YES	0.367734
atxn7	ataxin 7 [Source:ZFIN;Acc:ZDB-GENE-110621-1]	579.311	-1.33668	2.81e-05	WT_inj	WT	YES	1.32755	5.53e-06	7.04e-05	mycb_inj	WT_inj	YES	0.262414
kmt2ba	lysine (K)-specific methyltransferase 2Ba [Source:ZFIN;Acc:ZDB-GENE-060503-376]	2411.92	-1.33756	4.69e-09	WT_inj	WT	YES	1.19234	2.53e-08	5.62e-07	mycb_inj	WT_inj	YES	0.164374
ogdhl	oxoglutarate dehydrogenase like [Source:ZFIN;Acc:ZDB-GENE-111201-4]	6851.65	-1.33814	2.24e-13	WT_inj	WT	YES	1.27043	2.23e-13	1.51e-11	mycb_inj	WT_inj	YES	0.171736
frmpd1a	FERM and PDZ domain containing 1a [Source:ZFIN;Acc:ZDB-GENE-090313-137]	1184.1	-1.33846	9.63e-06	WT_inj	WT	YES	1.26243	5.56e-06	7.06e-05	mycb_inj	WT_inj	YES	0.330913
arhgef4	Rho guanine nucleotide exchange factor (GEF) 4 [Source:ZFIN;Acc:ZDB-GENE-070912-575]	5591	-1.33898	7.95e-08	WT_inj	WT	YES	0.709501	0.00226038	0.0125335	mycb_inj	WT_inj	YES	0.162284
elovl4b	ELOVL fatty acid elongase 4b [Source:ZFIN;Acc:ZDB-GENE-030131-7672]	24837.4	-1.34561	3.6e-10	WT_inj	WT	YES	1.52254	4.42e-14	3.4e-12	mycb_inj	WT_inj	YES	-0.257174
si:ch211-233a24.2	si:ch211-233a24.2 [Source:NCBI gene;Acc:564367]	5464.33	-1.34627	2.55e-11	WT_inj	WT	YES	1.46611	1.37e-14	1.2e-12	mycb_inj	WT_inj	YES	0.240022
rbm33a	RNA binding motif protein 33a [Source:ZFIN;Acc:ZDB-GENE-140106-90]	3905.95	-1.34654	3.73e-06	WT_inj	WT	YES	0.994723	0.000208	0.00166103	mycb_inj	WT_inj	YES	0.329289
tnr	tenascin R (restrictin, janusin) [Source:ZFIN;Acc:ZDB-GENE-030804-1]	4698.07	-1.34783	1.88e-08	WT_inj	WT	YES	-0.702228	0.00178338	0.0102396	mycb_inj	WT_inj	YES	0.482148
ipmkb	inositol polyphosphate multikinase b [Source:ZFIN;Acc:ZDB-GENE-061215-5]	4279.06	-1.3518	1.51e-08	WT_inj	WT	YES	1.14158	3.15e-07	5.43e-06	mycb_inj	WT_inj	YES	0.301553
unm_sa1261	un-named sa1261 [Source:ZFIN;Acc:ZDB-GENE-120411-10]	788.557	-1.35318	2.47e-06	WT_inj	WT	YES	0.67546	0.0112077	0.046053	mycb_inj	WT_inj	YES	0.434546
ankrd33ba	ankyrin repeat domain 33ba [Source:ZFIN;Acc:ZDB-GENE-040724-39]	1799.09	-1.35397	1.1e-06	WT_inj	WT	YES	1.57623	8.6e-10	2.69e-08	mycb_inj	WT_inj	YES	-0.282578
golgb1	golgin B1 [Source:ZFIN;Acc:ZDB-GENE-030429-9]	2700.41	-1.35723	4.74e-09	WT_inj	WT	YES	1.53936	1.31e-12	7.67e-11	mycb_inj	WT_inj	YES	0.468087
cd74a	CD74 molecule, major histocompatibility complex, class II invariant chain a [Source:ZFIN;Acc:ZDB-GENE-000901-1]	699.489	-1.36169	0.00851721	WT_inj	WT	YES	1.25024	0.00571417	0.0265299	mycb_inj	WT_inj	YES	-0.134615
ankrd11	ankyrin repeat domain 11 [Source:ZFIN;Acc:ZDB-GENE-030131-3932]	9736.62	-1.36501	1.92e-08	WT_inj	WT	YES	1.30947	7.8e-09	1.97e-07	mycb_inj	WT_inj	YES	0.348415
efna1b	ephrin-A1b [Source:ZFIN;Acc:ZDB-GENE-041007-5]	12598.5	-1.37005	1.42e-09	WT_inj	WT	YES	0.874919	3.81e-05	0.000381	mycb_inj	WT_inj	YES	0.488502
abca3b	ATP-binding cassette, sub-family A (ABC1), member 3b [Source:ZFIN;Acc:ZDB-GENE-050517-2]	1192.49	-1.37014	2.5e-05	WT_inj	WT	YES	1.04641	0.00044	0.00314588	mycb_inj	WT_inj	YES	0.392191
ubn2a	ubinuclein 2a [Source:ZFIN;Acc:ZDB-GENE-070112-612]	827.29	-1.37206	1.5e-06	WT_inj	WT	YES	1.15572	1.21e-05	0.00014	mycb_inj	WT_inj	YES	0.279369
spsb3a	splA/ryanodine receptor domain and SOCS box containing 3a [Source:ZFIN;Acc:ZDB-GENE-030131-4182]	1664.55	-1.37603	4.12e-09	WT_inj	WT	YES	0.759479	0.000554	0.00383321	mycb_inj	WT_inj	YES	0.201489
tmtops2a	teleost multiple tissue opsin 2a [Source:ZFIN;Acc:ZDB-GENE-130129-3]	304.771	-1.37638	0.00445038	WT_inj	WT	YES	1.14042	0.00759402	0.0335024	mycb_inj	WT_inj	YES	-0.440676
si:dkey-108k21.7	si:dkey-108k21.7 [Source:ZFIN;Acc:ZDB-GENE-131121-335]	2740.11	-1.3774	1.25e-07	WT_inj	WT	YES	0.984371	4.94e-05	0.000478	mycb_inj	WT_inj	YES	-0.234108
parietopsin	parietopsin [Source:ZFIN;Acc:ZDB-GENE-101129-2]	542.883	-1.37931	0.000818	WT_inj	WT	YES	1.06323	0.00404328	0.0201821	mycb_inj	WT_inj	YES	0.462845
si:ch211-117m20.4	si:ch211-117m20.4 [Source:ZFIN;Acc:ZDB-GENE-060526-20]	2182.07	-1.38045	2.67e-07	WT_inj	WT	YES	2.10681	2.45e-17	3.74e-15	mycb_inj	WT_inj	YES	-0.416402
palmda	palmdelphin a [Source:ZFIN;Acc:ZDB-GENE-070705-48]	1238.38	-1.38052	0.000213	WT_inj	WT	YES	2.06794	8.33e-10	2.62e-08	mycb_inj	WT_inj	YES	0.440712
plcxd2	phosphatidylinositol-specific phospholipase C, X domain containing 2 [Source:ZFIN;Acc:ZDB-GENE-091204-217]	1518.24	-1.38378	5.76e-08	WT_inj	WT	YES	1.81033	2.46e-14	2.04e-12	mycb_inj	WT_inj	YES	0.0848019
dennd4a	DENN/MADD domain containing 4A [Source:ZFIN;Acc:ZDB-GENE-060503-285]	2441.08	-1.38494	9.92e-08	WT_inj	WT	YES	0.827494	0.000634	0.00428588	mycb_inj	WT_inj	YES	0.231503
ppp1r13bb	protein phosphatase 1, regulatory subunit 13Bb [Source:ZFIN;Acc:ZDB-GENE-030131-4327]	5376.54	-1.38513	1.83e-14	WT_inj	WT	YES	0.589409	0.000627	0.00424764	mycb_inj	WT_inj	YES	0.426557
ptprt	protein tyrosine phosphatase receptor type T [Source:ZFIN;Acc:ZDB-GENE-101028-4]	1120.24	-1.38711	9.94e-07	WT_inj	WT	YES	0.830831	0.00158544	0.00924245	mycb_inj	WT_inj	YES	0.386403
mbd6	methyl-CpG binding domain protein 6 [Source:ZFIN;Acc:ZDB-GENE-041027-3]	468.096	-1.38807	0.000411	WT_inj	WT	YES	1.29873	0.000246	0.00192308	mycb_inj	WT_inj	YES	0.373496
kmt2d	lysine (K)-specific methyltransferase 2D [Source:ZFIN;Acc:ZDB-GENE-060223-2]	1674.72	-1.38848	6.63e-09	WT_inj	WT	YES	1.40211	3.99e-10	1.34e-08	mycb_inj	WT_inj	YES	0.199344
ssh1b	slingshot protein phosphatase 1b [Source:ZFIN;Acc:ZDB-GENE-030131-5909]	1931.22	-1.39252	4.38e-06	WT_inj	WT	YES	1.31093	2.67e-06	3.69e-05	mycb_inj	WT_inj	YES	0.383676
sox5	SRY-box transcription factor 5 [Source:ZFIN;Acc:ZDB-GENE-000607-13]	2991.03	-1.3946	1.57e-12	WT_inj	WT	YES	0.799864	1.95e-05	0.000212	mycb_inj	WT_inj	YES	-0.141249
zdhhc5b	zinc finger DHHC-type containing 5b [Source:ZFIN;Acc:ZDB-GENE-101117-1]	1829.58	-1.3984	1.62e-05	WT_inj	WT	YES	1.71153	8.33e-09	2.09e-07	mycb_inj	WT_inj	YES	0.476317
pcdh1gc5	protocadherin 1 gamma c 5 [Source:ZFIN;Acc:ZDB-GENE-041118-16]	5700.05	-1.39875	1.47e-11	WT_inj	WT	YES	1.08035	3.41e-08	7.37e-07	mycb_inj	WT_inj	YES	0.249556
cgnb	cingulin b [Source:NCBI gene;Acc:100005752]	442.055	-1.39971	0.000991	WT_inj	WT	YES	1.27613	0.000801	0.00519685	mycb_inj	WT_inj	YES	-0.356272
si:ch211-132f19.7	si:ch211-132f19.7 [Source:ZFIN;Acc:ZDB-GENE-130530-619]	4138.1	-1.40265	1.49e-07	WT_inj	WT	YES	1.99399	8.81e-16	1.02e-13	mycb_inj	WT_inj	YES	0.49378
nrip1a	nuclear receptor interacting protein 1a [Source:ZFIN;Acc:ZDB-GENE-040723-8]	3404.16	-1.40867	3.36e-06	WT_inj	WT	YES	1.03033	0.000226	0.00178582	mycb_inj	WT_inj	YES	0.180269
gpatch8	G patch domain containing 8 [Source:ZFIN;Acc:ZDB-GENE-030131-6966]	7733.64	-1.40875	3.82e-15	WT_inj	WT	YES	1.11613	6.55e-11	2.58e-09	mycb_inj	WT_inj	YES	0.418788
CABZ01084566.1	oxysterol-binding protein-related protein 1-like [Source:NCBI gene;Acc:100331149]	519.6	-1.41152	0.00142877	WT_inj	WT	YES	1.83659	3.22e-06	4.36e-05	mycb_inj	WT_inj	YES	0.243787
smg6	SMG6 nonsense mediated mRNA decay factor [Source:ZFIN;Acc:ZDB-GENE-081107-52]	1522.35	-1.41223	5.94e-08	WT_inj	WT	YES	1.11406	4.59e-06	5.97e-05	mycb_inj	WT_inj	YES	0.323091
ucp1	uncoupling protein 1 [Source:ZFIN;Acc:ZDB-GENE-010503-1]	496.04	-1.41302	1.91e-05	WT_inj	WT	YES	-0.966315	0.00186144	0.0106187	mycb_inj	WT_inj	YES	0.291356
BX663503.3	latent-transforming growth factor beta-binding protein 4 [Source:NCBI gene;Acc:100333499]	3235.83	-1.41493	6.1e-09	WT_inj	WT	YES	-0.692558	0.00250594	0.0136647	mycb_inj	WT_inj	YES	0.264552
si:ch211-126j24.1	si:ch211-126j24.1 [Source:ZFIN;Acc:ZDB-GENE-050208-133]	8251.23	-1.41599	1.61e-07	WT_inj	WT	YES	0.709285	0.00474141	0.0228669	mycb_inj	WT_inj	YES	-0.283844
slc1a8a	solute carrier family 1 member 8a [Source:ZFIN;Acc:ZDB-GENE-101111-8]	1490.46	-1.42062	1.25e-05	WT_inj	WT	YES	1.83103	8.08e-10	2.54e-08	mycb_inj	WT_inj	YES	-0.247173
hs3st3l	heparan sulfate (glucosamine) 3-O-sulfotransferase 3-like [Source:ZFIN;Acc:ZDB-GENE-070202-6]	2818.55	-1.42414	1.08e-08	WT_inj	WT	YES	1.89224	4.31e-16	5.5e-14	mycb_inj	WT_inj	YES	0.052456
si:ch211-120g10.1	si:ch211-120g10.1 [Source:ZFIN;Acc:ZDB-GENE-130531-56]	796.255	-1.42838	2.53e-07	WT_inj	WT	YES	-0.663377	0.0113734	0.0465975	mycb_inj	WT_inj	YES	-0.408425
abca4b	ATP-binding cassette, sub-family A (ABC1), member 4b [Source:ZFIN;Acc:ZDB-GENE-050517-4]	12912.9	-1.42938	1.65e-13	WT_inj	WT	YES	1.70513	1.89e-20	5.25e-18	mycb_inj	WT_inj	YES	0.336573
fezf2	FEZ family zinc finger 2 [Source:NCBI gene;Acc:60634]	582.481	-1.43481	5.19e-05	WT_inj	WT	YES	0.962174	0.00299779	0.015848	mycb_inj	WT_inj	YES	0.489025
med13b	mediator complex subunit 13b [Source:NCBI gene;Acc:564707]	2049.9	-1.43657	5.92e-12	WT_inj	WT	YES	0.788553	6.84e-05	0.000637	mycb_inj	WT_inj	YES	0.0717991
kdm6bb	lysine (K)-specific demethylase 6B, b [Source:ZFIN;Acc:ZDB-GENE-040724-166]	2165.52	-1.4401	3.85e-08	WT_inj	WT	YES	1.34257	3.96e-08	8.47e-07	mycb_inj	WT_inj	YES	0.466697
rd3	retinal degeneration 3, GUCY2D regulator [Source:ZFIN;Acc:ZDB-GENE-040724-103]	15136.6	-1.44327	4.38e-13	WT_inj	WT	YES	2.0491	2.04e-27	1.98e-24	mycb_inj	WT_inj	YES	0.227076
setd1a	SET domain containing 1A, histone lysine methyltransferase [Source:ZFIN;Acc:ZDB-GENE-080521-4]	1452.13	-1.44746	9.8e-09	WT_inj	WT	YES	1.14421	1.31e-06	1.95e-05	mycb_inj	WT_inj	YES	0.262511
p4htm	prolyl 4-hydroxylase, transmembrane (endoplasmic reticulum) [Source:ZFIN;Acc:ZDB-GENE-110131-7]	1545.35	-1.45571	2.13e-09	WT_inj	WT	YES	0.680983	0.0029274	0.0155564	mycb_inj	WT_inj	YES	0.468525
kifc3	kinesin family member C3 [Source:ZFIN;Acc:ZDB-GENE-030131-3724]	6895.22	-1.45734	3.28e-12	WT_inj	WT	YES	0.608887	0.0021236	0.0118529	mycb_inj	WT_inj	YES	0.302087
tlcd5b	TLC domain containing 5b [Source:NCBI gene;Acc:436974]	1544.85	-1.46432	2.3e-08	WT_inj	WT	YES	1.87085	1.99e-14	1.68e-12	mycb_inj	WT_inj	YES	0.114593
cica	capicua transcriptional repressor a [Source:ZFIN;Acc:ZDB-GENE-060503-700]	4900.92	-1.46543	1.32e-11	WT_inj	WT	YES	1.1416	2.42e-08	5.41e-07	mycb_inj	WT_inj	YES	0.446449
zdhhc12b	zinc finger DHHC-type containing 12b [Source:ZFIN;Acc:ZDB-GENE-070705-356]	1270.45	-1.46569	2.39e-09	WT_inj	WT	YES	0.698163	0.00254204	0.0138344	mycb_inj	WT_inj	YES	0.146959
si:dkey-21e13.3	si:dkey-21e13.3 [Source:ZFIN;Acc:ZDB-GENE-130531-75]	1807.58	-1.46722	1.36e-07	WT_inj	WT	YES	1.85386	7.66e-13	4.68e-11	mycb_inj	WT_inj	YES	0.326363
gngt2b	guanine nucleotide binding protein (G protein), gamma transducing activity polypeptide 2b [Source:ZFIN;Acc:ZDB-GENE-091020-4]	79844.8	-1.47268	1.11e-11	WT_inj	WT	YES	1.65968	5.23e-16	6.59e-14	mycb_inj	WT_inj	YES	-0.0529369
zbtb7b	zinc finger and BTB domain containing 7B [Source:ZFIN;Acc:ZDB-GENE-040426-1134]	948.911	-1.47374	4.9e-06	WT_inj	WT	YES	1.83772	5.88e-10	1.91e-08	mycb_inj	WT_inj	YES	0.145264
pcdh1g30	protocadherin 1 gamma 30 [Source:ZFIN;Acc:ZDB-GENE-050609-23]	1865.33	-1.47753	2.57e-07	WT_inj	WT	YES	0.833961	0.00176276	0.0101421	mycb_inj	WT_inj	YES	-0.474891
tpi1a	triosephosphate isomerase 1a [Source:NCBI gene;Acc:192309]	7256.4	-1.48148	1.39e-17	WT_inj	WT	YES	0.81317	1.01e-06	1.55e-05	mycb_inj	WT_inj	YES	-0.0507637
uspl1	ubiquitin specific peptidase like 1 [Source:NCBI gene;Acc:445403]	1335.77	-1.48262	1.08e-06	WT_inj	WT	YES	1.02866	0.000261	0.0020167	mycb_inj	WT_inj	YES	0.455052
zmiz1a	zinc finger, MIZ-type containing 1a [Source:ZFIN;Acc:ZDB-GENE-080220-27]	2894.2	-1.48505	5.52e-11	WT_inj	WT	YES	0.700015	0.00107328	0.00665891	mycb_inj	WT_inj	YES	0.446832
mgat1b	alpha-1,3-mannosyl-glycoprotein 2-beta-N-acetylglucosaminyltransferase b [Source:ZFIN;Acc:ZDB-GENE-061103-589]	948.213	-1.49194	4.91e-05	WT_inj	WT	YES	1.37042	4.36e-05	0.00043	mycb_inj	WT_inj	YES	0.321141
casz1	castor zinc finger 1 [Source:ZFIN;Acc:ZDB-GENE-060130-108]	1787.78	-1.49732	5.95e-09	WT_inj	WT	YES	1.72398	8.19e-13	4.95e-11	mycb_inj	WT_inj	YES	-0.0062526
fat1b	FAT atypical cadherin 1b [Source:ZFIN;Acc:ZDB-GENE-130530-563]	462.643	-1.50011	2.35e-05	WT_inj	WT	YES	2.12268	5.69e-11	2.25e-09	mycb_inj	WT_inj	YES	0.288877
dgkzb	diacylglycerol kinase, zeta b [Source:ZFIN;Acc:ZDB-GENE-111104-4]	2590.44	-1.50898	4.23e-05	WT_inj	WT	YES	1.37636	4.24e-05	0.00042	mycb_inj	WT_inj	YES	-0.421195
pcdh1g31	protocadherin 1 gamma 31 [Source:ZFIN;Acc:ZDB-GENE-050609-24]	1557.69	-1.50908	3.44e-07	WT_inj	WT	YES	0.981347	0.00036	0.00265668	mycb_inj	WT_inj	YES	0.480266
srebf1	sterol regulatory element binding transcription factor 1 [Source:ZFIN;Acc:ZDB-GENE-090812-3]	1415.44	-1.51601	5.67e-10	WT_inj	WT	YES	1.17079	3.71e-07	6.29e-06	mycb_inj	WT_inj	YES	-0.134718
agpat3	1-acylglycerol-3-phosphate O-acyltransferase 3 [Source:ZFIN;Acc:ZDB-GENE-040426-2765]	17602.5	-1.51712	1.83e-10	WT_inj	WT	YES	1.58526	1.45e-12	8.35e-11	mycb_inj	WT_inj	YES	-0.0423487
prr12a	proline rich 12a [Source:ZFIN;Acc:ZDB-GENE-041111-223]	4394.82	-1.52595	7.25e-14	WT_inj	WT	YES	1.10999	1.05e-08	2.6e-07	mycb_inj	WT_inj	YES	0.328733
meis2a	Meis homeobox 2a [Source:ZFIN;Acc:ZDB-GENE-020122-2]	2455.96	-1.52991	6.53e-15	WT_inj	WT	YES	0.66843	0.000371	0.00272863	mycb_inj	WT_inj	YES	0.43716
myh9a	myosin, heavy chain 9a, non-muscle [Source:ZFIN;Acc:ZDB-GENE-030131-5870]	1971.55	-1.53189	7.94e-07	WT_inj	WT	YES	2.15713	5.63e-14	4.3e-12	mycb_inj	WT_inj	YES	0.462895
ahr1b	aryl hydrocarbon receptor 1b [Source:ZFIN;Acc:ZDB-GENE-050922-1]	4268.35	-1.53567	9.05e-09	WT_inj	WT	YES	1.07956	1.57e-05	0.000175	mycb_inj	WT_inj	YES	0.319014
BX569787.1		418.886	-1.54148	0.000222	WT_inj	WT	YES	2.00765	1.02e-07	1.96e-06	mycb_inj	WT_inj	YES	0.106852
tspan3b	tetraspanin 3b [Source:ZFIN;Acc:ZDB-GENE-070424-42]	3497.64	-1.54955	3.37e-13	WT_inj	WT	YES	1.09231	6.62e-08	1.34e-06	mycb_inj	WT_inj	YES	0.244958
mcf2la	mcf.2 cell line derived transforming sequence-like a [Source:ZFIN;Acc:ZDB-GENE-090312-122]	3823.03	-1.55024	3.27e-09	WT_inj	WT	YES	1.03756	2.41e-05	0.000254	mycb_inj	WT_inj	YES	0.148717
rpgrip1	RPGR interacting protein 1 [Source:ZFIN;Acc:ZDB-GENE-091204-394]	2861.15	-1.55333	6.15e-12	WT_inj	WT	YES	1.95124	6.18e-20	1.58e-17	mycb_inj	WT_inj	YES	0.00962567
klhl13	kelch-like family member 13 [Source:ZFIN;Acc:ZDB-GENE-030131-2671]	1627.78	-1.56428	4.7e-08	WT_inj	WT	YES	1.17866	1.04e-05	0.000122	mycb_inj	WT_inj	YES	0.235415
bicra	BRD4 interacting chromatin remodeling complex associated protein [Source:ZFIN;Acc:ZDB-GENE-031116-2]	1197.52	-1.56454	3.53e-05	WT_inj	WT	YES	1.34075	0.000105	0.000915	mycb_inj	WT_inj	YES	0.219351
si:dkey-23o4.6	si:dkey-23o4.6 [Source:ZFIN;Acc:ZDB-GENE-100922-3]	1134.01	-1.56479	3.07e-08	WT_inj	WT	YES	1.50187	1.27e-08	3.06e-07	mycb_inj	WT_inj	YES	-0.14085
tmtc2b	transmembrane O-mannosyltransferase targeting cadherins 2b [Source:ZFIN;Acc:ZDB-GENE-081031-100]	850.853	-1.56578	8.68e-08	WT_inj	WT	YES	1.37852	4.35e-07	7.28e-06	mycb_inj	WT_inj	YES	0.0806268
cacna2d4b	calcium channel, voltage-dependent, alpha 2/delta subunit 4b [Source:ZFIN;Acc:ZDB-GENE-100422-18]	8368.57	-1.56668	2.01e-08	WT_inj	WT	YES	1.79376	5.89e-12	2.96e-10	mycb_inj	WT_inj	YES	0.298567
ep300b	E1A binding protein p300 b [Source:ZFIN;Acc:ZDB-GENE-080403-15]	2419.28	-1.5816	2.05e-13	WT_inj	WT	YES	1.17095	1.07e-08	2.63e-07	mycb_inj	WT_inj	YES	0.495057
LO018363.2		853.613	-1.58403	3.3e-08	WT_inj	WT	YES	1.56788	4.78e-09	1.29e-07	mycb_inj	WT_inj	YES	0.330041
gpr146	G protein-coupled receptor 146 [Source:ZFIN;Acc:ZDB-GENE-050823-3]	9268.84	-1.58565	4.57e-11	WT_inj	WT	YES	1.28693	1.45e-08	3.44e-07	mycb_inj	WT_inj	YES	0.226832
pcdh11	protocadherin 11 [Source:ZFIN;Acc:ZDB-GENE-140106-21]	597.526	-1.59584	2.41e-05	WT_inj	WT	YES	0.894779	0.00987507	0.0415177	mycb_inj	WT_inj	YES	0.0777849
etv5b	ETS variant transcription factor 5b [Source:ZFIN;Acc:ZDB-GENE-991228-4]	10455.7	-1.59845	6.73e-16	WT_inj	WT	YES	1.3213	2.7e-12	1.46e-10	mycb_inj	WT_inj	YES	0.327811
ncor1	nuclear receptor corepressor 1 [Source:ZFIN;Acc:ZDB-GENE-040426-993]	8014.8	-1.61307	2.4e-17	WT_inj	WT	YES	1.39395	2e-14	1.68e-12	mycb_inj	WT_inj	YES	0.264015
adgrl2a	adhesion G protein-coupled receptor L2a [Source:ZFIN;Acc:ZDB-GENE-000607-49]	954.739	-1.61666	9.24e-07	WT_inj	WT	YES	1.46659	1.54e-06	2.27e-05	mycb_inj	WT_inj	YES	0.386969
baiap2l1b	BAR/IMD domain containing adaptor protein 2 like 1b [Source:ZFIN;Acc:ZDB-GENE-050417-371]	917.498	-1.61781	6.69e-10	WT_inj	WT	YES	1.71718	3.21e-12	1.72e-10	mycb_inj	WT_inj	YES	0.162022
ttc7a	tetratricopeptide repeat domain 7A [Source:ZFIN;Acc:ZDB-GENE-010319-27]	2340.37	-1.62197	5.19e-07	WT_inj	WT	YES	2.1407	8.43e-13	5.06e-11	mycb_inj	WT_inj	YES	-0.342474
iscub	iron-sulfur cluster assembly enzyme b [Source:ZFIN;Acc:ZDB-GENE-050417-332]	6101.01	-1.62661	1.86e-16	WT_inj	WT	YES	1.05296	2.53e-08	5.62e-07	mycb_inj	WT_inj	YES	-0.0781082
nxnl2	nucleoredoxin like 2 [Source:ZFIN;Acc:ZDB-GENE-041212-55]	1483.55	-1.62699	1.68e-11	WT_inj	WT	YES	2.27164	2.09e-23	9.2e-21	mycb_inj	WT_inj	YES	-0.217069
sptbn5	spectrin, beta, non-erythrocytic 5 [Source:ZFIN;Acc:ZDB-GENE-131121-26]	5036.09	-1.6327	5.32e-10	WT_inj	WT	YES	1.62114	5.35e-11	2.14e-09	mycb_inj	WT_inj	YES	0.250678
ypel3	yippee-like 3 [Source:NCBI gene;Acc:368214]	2328.78	-1.63428	4.54e-12	WT_inj	WT	YES	1.06014	2.17e-06	3.07e-05	mycb_inj	WT_inj	YES	0.0802746
TENM2	si:dkey-34l15.2 [Source:ZFIN;Acc:ZDB-GENE-081027-5]	3309.4	-1.63857	3.59e-08	WT_inj	WT	YES	1.80362	7.85e-11	3.06e-09	mycb_inj	WT_inj	YES	0.429313
mast3b	microtubule associated serine/threonine kinase 3b [Source:ZFIN;Acc:ZDB-GENE-111209-1]	1634.48	-1.63937	3.34e-12	WT_inj	WT	YES	0.92724	3.36e-05	0.000342	mycb_inj	WT_inj	YES	0.48468
SLC4A5	si:ch211-48m9.1 [Source:ZFIN;Acc:ZDB-GENE-060531-64]	809.129	-1.64093	1e-06	WT_inj	WT	YES	0.848246	0.00646964	0.0293709	mycb_inj	WT_inj	YES	0.204783
lrfn2b	leucine rich repeat and fibronectin type III domain containing 2b [Source:ZFIN;Acc:ZDB-GENE-121214-111]	830.016	-1.64422	7.1e-07	WT_inj	WT	YES	1.57476	2.98e-07	5.19e-06	mycb_inj	WT_inj	YES	0.481947
apc	APC regulator of WNT signaling pathway [Source:ZFIN;Acc:ZDB-GENE-031112-7]	7687.68	-1.65387	1.3e-21	WT_inj	WT	YES	1.33073	1.45e-15	1.6e-13	mycb_inj	WT_inj	YES	0.457833
rfx7a	regulatory factor X7a [Source:ZFIN;Acc:ZDB-GENE-100309-3]	2189.78	-1.6561	2.88e-08	WT_inj	WT	YES	1.58015	1.41e-08	3.37e-07	mycb_inj	WT_inj	YES	0.435912
kmt2ca	lysine (K)-specific methyltransferase 2Ca [Source:ZFIN;Acc:ZDB-GENE-080520-3]	2939.38	-1.65892	3.08e-11	WT_inj	WT	YES	1.07057	5.67e-06	7.2e-05	mycb_inj	WT_inj	YES	0.381821
btbd17a	BTB (POZ) domain containing 17a [Source:ZFIN;Acc:ZDB-GENE-130531-68]	614.857	-1.66542	7.93e-06	WT_inj	WT	YES	1.40031	4.48e-05	0.000439	mycb_inj	WT_inj	YES	0.126513
hivep1	HIVEP zinc finger 1 [Source:ZFIN;Acc:ZDB-GENE-070912-512]	3337.45	-1.66885	3.25e-18	WT_inj	WT	YES	1.13126	7.95e-10	2.52e-08	mycb_inj	WT_inj	YES	0.181252
cngb1b	cyclic nucleotide gated channel subunit beta 1b [Source:ZFIN;Acc:ZDB-GENE-090831-4]	3644.46	-1.67177	2.94e-08	WT_inj	WT	YES	2.12535	4.09e-14	3.21e-12	mycb_inj	WT_inj	YES	0.442281
SAMD4B	si:ch1073-111c8.3 [Source:ZFIN;Acc:ZDB-GENE-131127-561]	42519.5	-1.67447	5.64e-27	WT_inj	WT	YES	1.63485	1.75e-27	1.79e-24	mycb_inj	WT_inj	YES	0.310573
jmjd1cb	jumonji domain containing 1Cb [Source:ZFIN;Acc:ZDB-GENE-121214-344]	4862.32	-1.6822	2.08e-13	WT_inj	WT	YES	0.844232	0.000105	0.000921	mycb_inj	WT_inj	YES	0.371726
foxo3a	forkhead box O3A [Source:ZFIN;Acc:ZDB-GENE-050116-1]	6541.31	-1.68362	2.59e-21	WT_inj	WT	YES	0.613966	0.000337	0.00250833	mycb_inj	WT_inj	YES	0.29709
iqsec2a	IQ motif and Sec7 domain ArfGEF 2a [Source:ZFIN;Acc:ZDB-GENE-170302-3]	1242.88	-1.70045	2.79e-09	WT_inj	WT	YES	1.25581	2.97e-06	4.06e-05	mycb_inj	WT_inj	YES	0.310286
plekha5	pleckstrin homology domain containing, family A member 5 [Source:ZFIN;Acc:ZDB-GENE-041210-25]	2507.14	-1.70344	1.74e-12	WT_inj	WT	YES	1.42014	5.51e-10	1.8e-08	mycb_inj	WT_inj	YES	0.43184
gdpd4a	glycerophosphodiester phosphodiesterase domain containing 4a [Source:ZFIN;Acc:ZDB-GENE-091204-436]	456.2	-1.70378	1.7e-06	WT_inj	WT	YES	1.77348	7.11e-08	1.43e-06	mycb_inj	WT_inj	YES	-0.321983
kmt2a	lysine (K)-specific methyltransferase 2A [Source:ZFIN;Acc:ZDB-GENE-080521-3]	2654.26	-1.71316	4.6e-10	WT_inj	WT	YES	1.5124	4.9e-09	1.32e-07	mycb_inj	WT_inj	YES	0.348971
RASSF5	si:dkey-85p17.3 [Source:ZFIN;Acc:ZDB-GENE-141219-8]	2205.83	-1.71368	3.62e-12	WT_inj	WT	YES	2.01659	5.21e-18	9.54e-16	mycb_inj	WT_inj	YES	0.438842
pcdh2ab9	protocadherin 2 alpha b 9 [Source:ZFIN;Acc:ZDB-GENE-041118-8]	5751.83	-1.71737	7.28e-16	WT_inj	WT	YES	1.00149	8.51e-07	1.33e-05	mycb_inj	WT_inj	YES	0.0417057
pcdh11	protocadherin 11 [Source:ZFIN;Acc:ZDB-GENE-140106-21]	952.741	-1.7207	4.3e-10	WT_inj	WT	YES	0.867719	0.000863	0.00551795	mycb_inj	WT_inj	YES	0.0777849
opn1sw2	opsin 1 (cone pigments), short-wave-sensitive 2 [Source:NCBI gene;Acc:30435]	50094	-1.72264	0.000565	WT_inj	WT	YES	2.11617	2.4e-06	3.38e-05	mycb_inj	WT_inj	YES	0.0846637
psme4a	proteasome activator subunit 4a [Source:NCBI gene;Acc:793897]	4840.45	-1.74203	5.16e-13	WT_inj	WT	YES	1.35411	3.29e-09	9.14e-08	mycb_inj	WT_inj	YES	0.407711
ckmt2b	creatine kinase, mitochondrial 2b (sarcomeric) [Source:ZFIN;Acc:ZDB-GENE-040426-1654]	4320.1	-1.74234	9.31e-14	WT_inj	WT	YES	0.852898	0.000126	0.00107641	mycb_inj	WT_inj	YES	0.386266
arhgap23a	Rho GTPase activating protein 23a [Source:ZFIN;Acc:ZDB-GENE-121019-1]	1979	-1.75971	3.52e-14	WT_inj	WT	YES	0.766003	0.000551	0.00381304	mycb_inj	WT_inj	YES	0.211784
ttll6	tubulin tyrosine ligase-like family, member 6 [Source:NCBI gene;Acc:564075]	1094.1	-1.76413	3.04e-08	WT_inj	WT	YES	1.72601	6.45e-09	1.68e-07	mycb_inj	WT_inj	YES	-0.22088
helz	helicase with zinc finger [Source:NCBI gene;Acc:406550]	3937.53	-1.76495	7.49e-11	WT_inj	WT	YES	1.29266	4.26e-07	7.13e-06	mycb_inj	WT_inj	YES	-0.00524155
tent5ba	terminal nucleotidyltransferase 5ba [Source:ZFIN;Acc:ZDB-GENE-061110-129]	9121.69	-1.77054	2.46e-14	WT_inj	WT	YES	1.62603	1.84e-13	1.26e-11	mycb_inj	WT_inj	YES	0.33947
pcdh15a	protocadherin-related 15a [Source:ZFIN;Acc:ZDB-GENE-030616-3]	1585.5	-1.79351	9.29e-11	WT_inj	WT	YES	1.68061	1.21e-10	4.56e-09	mycb_inj	WT_inj	YES	0.269591
fdft1	farnesyl-diphosphate farnesyltransferase 1 [Source:ZFIN;Acc:ZDB-GENE-081104-242]	1241.94	-1.79583	3.55e-11	WT_inj	WT	YES	1.12336	1.2e-05	0.000138	mycb_inj	WT_inj	YES	-0.245432
si:dkey-17e16.15	si:dkey-17e16.15 [Source:ZFIN;Acc:ZDB-GENE-091204-295]	2430.32	-1.79719	6.39e-11	WT_inj	WT	YES	2.07141	1.33e-15	1.49e-13	mycb_inj	WT_inj	YES	0.0162481
oscp1a	organic solute carrier partner 1a [Source:ZFIN;Acc:ZDB-GENE-080204-2]	627.586	-1.79798	8.67e-07	WT_inj	WT	YES	1.9108	1.63e-08	3.83e-07	mycb_inj	WT_inj	YES	-0.00256255
cngb3.2	cyclic nucleotide gated channel subunit beta 3, tandem duplicate 2 [Source:ZFIN;Acc:ZDB-GENE-091118-102]	4914.82	-1.81288	5.64e-11	WT_inj	WT	YES	2.21767	1.8e-17	2.93e-15	mycb_inj	WT_inj	YES	0.189194
jarid2a	jumonji, AT rich interactive domain 2a [Source:ZFIN;Acc:ZDB-GENE-061218-1]	1365.28	-1.82587	3.69e-11	WT_inj	WT	YES	1.29005	7.61e-07	1.2e-05	mycb_inj	WT_inj	YES	0.460827
si:dkey-1d7.3	si:dkey-1d7.3 [Source:ZFIN;Acc:ZDB-GENE-091118-46]	871.813	-1.83723	1.53e-07	WT_inj	WT	YES	1.3015	6.52e-05	0.000611	mycb_inj	WT_inj	YES	0.116067
mapkbp1	mitogen-activated protein kinase binding protein 1 [Source:ZFIN;Acc:ZDB-GENE-120207-1]	1087.56	-1.84366	8.83e-10	WT_inj	WT	YES	1.51401	8.77e-08	1.72e-06	mycb_inj	WT_inj	YES	0.0300357
saga	S-antigen; retina and pineal gland (arrestin) a [Source:ZFIN;Acc:ZDB-GENE-040426-1538]	3012.5	-1.84887	9.35e-12	WT_inj	WT	YES	1.95775	2.18e-14	1.82e-12	mycb_inj	WT_inj	YES	0.228802
ldlra	low density lipoprotein receptor a [Source:ZFIN;Acc:ZDB-GENE-031217-1]	572.403	-1.85754	4.45e-07	WT_inj	WT	YES	-1.35176	0.000117	0.00101221	mycb_inj	WT_inj	YES	-0.408004
nptxrb	neuronal pentraxin receptor b [Source:ZFIN;Acc:ZDB-GENE-050208-595]	652.487	-1.85799	5.52e-11	WT_inj	WT	YES	0.802064	0.0029145	0.0155056	mycb_inj	WT_inj	YES	0.343101
mast2	microtubule associated serine/threonine kinase 2 [Source:ZFIN;Acc:ZDB-GENE-050309-150]	1956.68	-1.88616	9.09e-13	WT_inj	WT	YES	1.32056	1.38e-07	2.57e-06	mycb_inj	WT_inj	YES	0.0970763
aqp9b	aquaporin 9b [Source:ZFIN;Acc:ZDB-GENE-070911-1]	16329.2	-1.89407	0.000276	WT_inj	WT	YES	1.82755	0.000101	0.000885	mycb_inj	WT_inj	YES	-0.424246
cdkn1d	cyclin-dependent kinase inhibitor 1D [Source:ZFIN;Acc:ZDB-GENE-110215-1]	3088.93	-1.90205	2.12e-11	WT_inj	WT	YES	0.94864	0.000408	0.00295862	mycb_inj	WT_inj	YES	0.28676
plch2a	phospholipase C, eta 2a [Source:ZFIN;Acc:ZDB-GENE-030131-6367]	6990.17	-1.91865	1.25e-11	WT_inj	WT	YES	1.95131	2.96e-13	1.96e-11	mycb_inj	WT_inj	YES	0.397514
tmx3a	thioredoxin related transmembrane protein 3a [Source:ZFIN;Acc:ZDB-GENE-050522-396]	6950.9	-1.92614	3.51e-12	WT_inj	WT	YES	1.9781	4.29e-14	3.32e-12	mycb_inj	WT_inj	YES	-0.485446
si:dkey-161j23.7	si:dkey-161j23.7 [Source:ZFIN;Acc:ZDB-GENE-091204-391]	585.703	-1.93007	5.22e-05	WT_inj	WT	YES	2.18792	4.84e-07	7.98e-06	mycb_inj	WT_inj	YES	0.383242
tnika	TRAF2 and NCK interacting kinase a [Source:ZFIN;Acc:ZDB-GENE-030131-3767]	2770	-1.93623	3.23e-16	WT_inj	WT	YES	1.14191	4.86e-07	8.01e-06	mycb_inj	WT_inj	YES	0.409861
ptpro	protein tyrosine phosphatase receptor type O [Source:ZFIN;Acc:ZDB-GENE-070424-54]	477.775	-1.98668	1.52e-09	WT_inj	WT	YES	1.56497	4.36e-07	7.29e-06	mycb_inj	WT_inj	YES	0.456417
abcc3	ATP-binding cassette, sub-family C (CFTR/MRP), member 3 [Source:ZFIN;Acc:ZDB-GENE-050517-16]	1421.95	-1.99043	5.67e-12	WT_inj	WT	YES	1.67568	9.05e-10	2.81e-08	mycb_inj	WT_inj	YES	0.211972
ulk2	unc-51 like autophagy activating kinase 2 [Source:ZFIN;Acc:ZDB-GENE-090218-30]	4215.98	-2.00561	3.45e-27	WT_inj	WT	YES	0.856063	2.02e-06	2.87e-05	mycb_inj	WT_inj	YES	0.489897
klf13	Kruppel-like factor 13 [Source:ZFIN;Acc:ZDB-GENE-060929-1274]	542.532	-2.02561	3.22e-06	WT_inj	WT	YES	1.29744	0.0012448	0.00755643	mycb_inj	WT_inj	YES	0.459245
ajap1	adherens junctions associated protein 1 [Source:ZFIN;Acc:ZDB-GENE-041210-353]	400.233	-2.03599	1.07e-05	WT_inj	WT	YES	1.22189	0.00410312	0.0204178	mycb_inj	WT_inj	YES	0.322973
acvr1bb	activin A receptor type 1Bb [Source:ZFIN;Acc:ZDB-GENE-131120-9]	1289.04	-2.04418	1.11e-12	WT_inj	WT	YES	1.40103	2.82e-07	4.93e-06	mycb_inj	WT_inj	YES	0.430899
egf	epidermal growth factor [Source:ZFIN;Acc:ZDB-GENE-070922-1]	544.178	-2.08256	2.39e-06	WT_inj	WT	YES	1.96008	1.52e-06	2.24e-05	mycb_inj	WT_inj	YES	-0.00151288
rorca	RAR-related orphan receptor C a [Source:ZFIN;Acc:ZDB-GENE-990415-250]	10669	-2.09807	4.98e-19	WT_inj	WT	YES	1.21115	8.19e-08	1.62e-06	mycb_inj	WT_inj	YES	0.163942
lonrf1l	LON peptidase N-terminal domain and ring finger 1, like [Source:ZFIN;Acc:ZDB-GENE-081104-397]	2892.36	-2.14629	2.24e-18	WT_inj	WT	YES	1.57804	2.06e-11	9.13e-10	mycb_inj	WT_inj	YES	-0.0757161
samsn1a	SAM domain, SH3 domain and nuclear localisation signals 1a [Source:ZFIN;Acc:ZDB-GENE-030131-8639]	5779.17	-2.14849	8.15e-16	WT_inj	WT	YES	2.48153	1.88e-22	7.3e-20	mycb_inj	WT_inj	YES	0.251183
carmil3	capping protein regulator and myosin 1 linker 3 [Source:ZFIN;Acc:ZDB-GENE-070912-183]	2432.17	-2.16255	1.33e-17	WT_inj	WT	YES	1.68104	4.23e-12	2.19e-10	mycb_inj	WT_inj	YES	0.263184
cntn1b	contactin 1b [Source:ZFIN;Acc:ZDB-GENE-041210-236]	2426.38	-2.17877	9.37e-15	WT_inj	WT	YES	0.682786	0.0110259	0.0454365	mycb_inj	WT_inj	YES	0.304696
si:ch211-23l10.3	si:ch211-23l10.3 [Source:ZFIN;Acc:ZDB-GENE-091204-25]	3173.36	-2.18084	3.61e-13	WT_inj	WT	YES	2.41407	2.17e-17	3.34e-15	mycb_inj	WT_inj	YES	-0.268698
kcnv2a	potassium channel, subfamily V, member 2a [Source:ZFIN;Acc:ZDB-GENE-091117-27]	2238.7	-2.18461	7.27e-12	WT_inj	WT	YES	2.02198	1.96e-11	8.77e-10	mycb_inj	WT_inj	YES	-0.15782
ddhd1a	DDHD domain containing 1a [Source:ZFIN;Acc:ZDB-GENE-111020-16]	2236.05	-2.2171	1.86e-17	WT_inj	WT	YES	1.85706	1.04e-13	7.64e-12	mycb_inj	WT_inj	YES	0.385534
pdca	phosducin a [Source:ZFIN;Acc:ZDB-GENE-031023-1]	5969.99	-2.22814	1.87e-16	WT_inj	WT	YES	1.59193	7.65e-10	2.43e-08	mycb_inj	WT_inj	YES	0.0143935
samd11	sterile alpha motif domain containing 11 [Source:ZFIN;Acc:ZDB-GENE-060428-2]	2786.17	-2.23322	4.8e-20	WT_inj	WT	YES	1.68894	5.56e-13	3.51e-11	mycb_inj	WT_inj	YES	0.355324
hmgcs1	3-hydroxy-3-methylglutaryl-CoA synthase 1 (soluble) [Source:ZFIN;Acc:ZDB-GENE-040426-1042]	3603.74	-2.24042	1.86e-21	WT_inj	WT	YES	1.02399	6.53e-06	8.11e-05	mycb_inj	WT_inj	YES	0.20496
pde6ga	phosphodiesterase 6G, cGMP-specific, rod, gamma, paralog a [Source:ZFIN;Acc:ZDB-GENE-050522-144]	3457.11	-2.27799	2.5e-16	WT_inj	WT	YES	1.93542	3.18e-13	2.09e-11	mycb_inj	WT_inj	YES	0.0382769
cabp4	calcium binding protein 4 [Source:ZFIN;Acc:ZDB-GENE-081104-291]	610.57	-2.30242	2.79e-07	WT_inj	WT	YES	1.96255	2.43e-06	3.41e-05	mycb_inj	WT_inj	YES	0.0582713
ntng2b	netrin g2b [Source:ZFIN;Acc:ZDB-GENE-110502-1]	417.271	-2.30549	4.02e-11	WT_inj	WT	YES	0.993294	0.00281498	0.015058	mycb_inj	WT_inj	YES	0.416449
npas2	neuronal PAS domain protein 2 [Source:ZFIN;Acc:ZDB-GENE-030408-3]	1469.13	-2.32113	3.21e-11	WT_inj	WT	YES	1.6101	1.09e-06	1.66e-05	mycb_inj	WT_inj	YES	-0.104837
gnb1a	guanine nucleotide binding protein (G protein), beta polypeptide 1a [Source:NCBI gene;Acc:322104]	22185.3	-2.32258	5.74e-26	WT_inj	WT	YES	1.50012	1.86e-12	1.05e-10	mycb_inj	WT_inj	YES	0.250507
hcn3	hyperpolarization activated cyclic nucleotide-gated potassium channel 3 [Source:ZFIN;Acc:ZDB-GENE-060503-193]	680.368	-2.33407	2.39e-07	WT_inj	WT	YES	1.08575	0.00984356	0.041448	mycb_inj	WT_inj	YES	-0.394802
cry3a	cryptochrome circadian regulator 3a [Source:ZFIN;Acc:ZDB-GENE-010426-4]	20199.6	-2.3431	4.71e-18	WT_inj	WT	YES	1.86075	6.82e-13	4.23e-11	mycb_inj	WT_inj	YES	0.236646
cngb1a	cyclic nucleotide gated channel subunit beta 1a [Source:ZFIN;Acc:ZDB-GENE-050419-164]	3651.66	-2.344	1.8e-20	WT_inj	WT	YES	2.63248	2.23e-27	2.06e-24	mycb_inj	WT_inj	YES	-0.268416
lrrk1	leucine-rich repeat kinase 1 [Source:ZFIN;Acc:ZDB-GENE-101019-2]	312.471	-2.3455	3.93e-09	WT_inj	WT	YES	2.38863	1.63e-10	5.95e-09	mycb_inj	WT_inj	YES	0.257371
zgc:77752	zgc:77752 [Source:ZFIN;Acc:ZDB-GENE-040426-1867]	665.051	-2.366	5.42e-10	WT_inj	WT	YES	2.25489	3.2e-10	1.1e-08	mycb_inj	WT_inj	YES	0.202809
arhgap20	Rho GTPase activating protein 20 [Source:ZFIN;Acc:ZDB-GENE-071015-1]	555.868	-2.37841	5.62e-11	WT_inj	WT	YES	1.39252	5.12e-05	0.000492	mycb_inj	WT_inj	YES	0.336412
CR385077.1		387.97	-2.40469	8.65e-07	WT_inj	WT	YES	1.95652	1.57e-05	0.000175	mycb_inj	WT_inj	YES	-0.373328
guca1a	guanylate cyclase activator 1A [Source:ZFIN;Acc:ZDB-GENE-011128-5]	2396.09	-2.42667	2e-16	WT_inj	WT	YES	2.93823	1.91e-25	1.23e-22	mycb_inj	WT_inj	YES	-0.222538
clocka	clock circadian regulator a [Source:ZFIN;Acc:ZDB-GENE-990630-14]	1054.07	-2.51423	1.11e-12	WT_inj	WT	YES	1.88664	1.84e-08	4.25e-07	mycb_inj	WT_inj	YES	-0.0661771
si:ch211-207j7.2	si:ch211-207j7.2 [Source:ZFIN;Acc:ZDB-GENE-120215-232]	2693.74	-2.56001	1.2e-21	WT_inj	WT	YES	2.07165	9.69e-16	1.11e-13	mycb_inj	WT_inj	YES	-0.0910467
ccdc88aa	coiled-coil domain containing 88Aa [Source:ZFIN;Acc:ZDB-GENE-100701-2]	1642.53	-2.58867	1.91e-17	WT_inj	WT	YES	1.81625	4.92e-10	1.62e-08	mycb_inj	WT_inj	YES	0.0656203
cry3b	cryptochrome circadian regulator 3b [Source:ZFIN;Acc:ZDB-GENE-010426-5]	4236.15	-2.60477	9.37e-24	WT_inj	WT	YES	1.84374	1.71e-13	1.2e-11	mycb_inj	WT_inj	YES	-0.22736
rgs9b	regulator of G protein signaling 9b [Source:ZFIN;Acc:ZDB-GENE-040426-1708]	1289.27	-2.60769	5.32e-22	WT_inj	WT	YES	1.92177	1.83e-13	1.26e-11	mycb_inj	WT_inj	YES	0.15168
RAPH1	wu:fj59g11 [Source:ZFIN;Acc:ZDB-GENE-030131-8202]	1699.12	-2.62096	2.3e-23	WT_inj	WT	YES	1.99602	4.09e-15	4.09e-13	mycb_inj	WT_inj	YES	0.102421
pde6a	phosphodiesterase 6A, cGMP-specific, rod, alpha [Source:ZFIN;Acc:ZDB-GENE-030616-42]	10301.7	-2.69317	1.65e-31	WT_inj	WT	YES	1.95598	2.23e-18	4.54e-16	mycb_inj	WT_inj	YES	-0.181176
pcdh2ab9	protocadherin 2 alpha b 9 [Source:ZFIN;Acc:ZDB-GENE-041118-8]	832.152	-2.78786	7.56e-13	WT_inj	WT	YES	1.8837	3.42e-07	5.83e-06	mycb_inj	WT_inj	YES	0.0417057
pde6b	phosphodiesterase 6B, cGMP-specific, rod, beta [Source:ZFIN;Acc:ZDB-GENE-090421-2]	10802.3	-2.79896	2.13e-30	WT_inj	WT	YES	2.48184	1e-25	6.71e-23	mycb_inj	WT_inj	YES	-0.176179
rgs9bp	regulator of G protein signaling 9 binding protein [Source:ZFIN;Acc:ZDB-GENE-030728-1]	987.639	-2.80465	5.97e-25	WT_inj	WT	YES	2.55188	2.91e-22	1.08e-19	mycb_inj	WT_inj	YES	0.307388
zdhhc2	zinc finger DHHC-type palmitoyltransferase 2 [Source:ZFIN;Acc:ZDB-GENE-050320-58]	430.437	-2.92824	4.02e-09	WT_inj	WT	YES	2.76142	3.23e-09	9.02e-08	mycb_inj	WT_inj	YES	-0.316698
gucy2f	guanylate cyclase 2F, retinal [Source:ZFIN;Acc:ZDB-GENE-011128-7]	2200.51	-2.93088	7.71e-24	WT_inj	WT	YES	2.2021	4.74e-15	4.62e-13	mycb_inj	WT_inj	YES	-0.247058
klf11a	Kruppel-like factor 11a [Source:ZFIN;Acc:ZDB-GENE-030131-3568]	804.906	-2.96761	7.94e-14	WT_inj	WT	YES	1.34541	0.000386	0.00282791	mycb_inj	WT_inj	YES	-0.0272202
guca1b	guanylate cyclase activator 1B [Source:ZFIN;Acc:ZDB-GENE-011128-6]	3788.68	-2.99111	3.63e-25	WT_inj	WT	YES	2.24775	7.64e-16	8.99e-14	mycb_inj	WT_inj	YES	0.152052
cnga1b	cyclic nucleotide gated channel subunit alpha 1b [Source:ZFIN;Acc:ZDB-GENE-110408-39]	10076.1	-3.04298	2.61e-09	WT_inj	WT	YES	3.14052	5.48e-11	2.18e-09	mycb_inj	WT_inj	YES	0.0297776
cnga1a	cyclic nucleotide gated channel subunit alpha 1a [Source:ZFIN;Acc:ZDB-GENE-090312-66]	9026.28	-3.10776	4.35e-09	WT_inj	WT	YES	3.21838	8.4e-11	3.24e-09	mycb_inj	WT_inj	YES	0.0818398
pde6gb	phosphodiesterase 6G, cGMP-specific, rod, gamma, paralog b [Source:ZFIN;Acc:ZDB-GENE-030904-1]	20185.2	-3.14234	1.44e-38	WT_inj	WT	YES	2.55976	1.54e-27	1.66e-24	mycb_inj	WT_inj	YES	-0.0861885
SLC16A7	zgc:165507 [Source:ZFIN;Acc:ZDB-GENE-070620-11]	381.026	-3.14743	2.09e-09	WT_inj	WT	YES	2.90678	3.74e-09	1.03e-07	mycb_inj	WT_inj	YES	0.344623
cyp51	cytochrome P450, family 51 [Source:NCBI gene;Acc:414331]	2572.03	-3.15459	1.02e-28	WT_inj	WT	YES	-0.763571	0.00620806	0.0284285	mycb_inj	WT_inj	YES	-0.169265
zdhhc8a	zinc finger DHHC-type containing 8a [Source:ZFIN;Acc:ZDB-GENE-091118-26]	369.802	-3.16017	6.86e-13	WT_inj	WT	YES	1.74515	3.21e-05	0.00033	mycb_inj	WT_inj	YES	0.194458
clic6	chloride intracellular channel 6 [Source:ZFIN;Acc:ZDB-GENE-121214-172]	308.083	-3.23243	5.22e-12	WT_inj	WT	YES	4.09539	1.98e-20	5.41e-18	mycb_inj	WT_inj	YES	0.284049
rom1b	retinal outer segment membrane protein 1b [Source:ZFIN;Acc:ZDB-GENE-040426-1073]	14278.2	-3.25945	3.08e-31	WT_inj	WT	YES	2.92219	5.8e-27	5.12e-24	mycb_inj	WT_inj	YES	-0.220718
rho	rhodopsin [Source:NCBI gene;Acc:30295]	295728	-3.34177	1.62e-12	WT_inj	WT	YES	2.87805	1.31e-10	4.87e-09	mycb_inj	WT_inj	YES	-0.223559
grk1a	G protein-coupled receptor kinase 1 a [Source:ZFIN;Acc:ZDB-GENE-050823-1]	6010.48	-3.37584	1.5e-45	WT_inj	WT	YES	2.55004	6.06e-28	7.35e-25	mycb_inj	WT_inj	YES	-0.281645
slc24a1	solute carrier family 24 member 1 [Source:ZFIN;Acc:ZDB-GENE-060503-191]	1652.84	-3.39626	1.54e-25	WT_inj	WT	YES	2.88151	4.84e-20	1.27e-17	mycb_inj	WT_inj	YES	-0.403941
gc2	guanylyl cyclase 2 [Source:ZFIN;Acc:ZDB-GENE-011128-8]	705.736	-3.48984	3.34e-27	WT_inj	WT	YES	2.62209	6.29e-17	9.1e-15	mycb_inj	WT_inj	YES	0.0352538
si:ch211-113d22.2	si:ch211-113d22.2 [Source:ZFIN;Acc:ZDB-GENE-141222-39]	4617.18	-3.49837	3.07e-42	WT_inj	WT	YES	3.05271	3.59e-34	9.97e-31	mycb_inj	WT_inj	YES	0.111694
gnat1	guanine nucleotide binding protein (G protein), alpha transducing activity polypeptide 1 [Source:ZFIN;Acc:ZDB-GENE-011128-11]	66482.2	-3.52759	2.06e-41	WT_inj	WT	YES	2.80754	3.31e-28	4.62e-25	mycb_inj	WT_inj	YES	-0.159183
si:ch211-195b15.7	si:ch211-195b15.7 [Source:ZFIN;Acc:ZDB-GENE-131121-183]	1789.73	-3.56891	5.23e-49	WT_inj	WT	YES	2.44542	8.71e-25	5.12e-22	mycb_inj	WT_inj	YES	0.0527219
gngt1	guanine nucleotide binding protein (G protein), gamma transducing activity polypeptide 1 [Source:ZFIN;Acc:ZDB-GENE-030131-7596]	18529.7	-3.62455	3.71e-39	WT_inj	WT	YES	2.93242	1.4e-27	1.6e-24	mycb_inj	WT_inj	YES	-0.348651
FO681288.3		439.931	-3.8099	2.22e-18	WT_inj	WT	YES	1.85718	1.01e-05	0.00012	mycb_inj	WT_inj	YES	-0.0974645
zgc:112334	zgc:112334 [Source:ZFIN;Acc:ZDB-GENE-050809-120]	2939.66	-3.83148	6.47e-52	WT_inj	WT	YES	2.8563	8.47e-31	2.05e-27	mycb_inj	WT_inj	YES	0.0491145
rom1a	retinal outer segment membrane protein 1a [Source:ZFIN;Acc:ZDB-GENE-040426-1765]	10185.4	-3.85431	1.07e-68	WT_inj	WT	YES	3.70739	5.22e-66	1.01e-61	mycb_inj	WT_inj	YES	-0.14619
esrrd	estrogen-related receptor delta [Source:ZFIN;Acc:ZDB-GENE-040616-3]	396.557	-4.03854	1.77e-21	WT_inj	WT	YES	1.84129	8.21e-06	9.95e-05	mycb_inj	WT_inj	YES	0.0319286
