# Supplementary material for: Mycb and Mych stimulate Müller glial cell reprogramming and proliferation in the uninjured and injured zebrafish retina
Source: Development. 2024 Jul 26;151(14):dev203062. doi: 10.1242/dev.203062 (PMC11369687; doi:10.1242/dev.203062)
Supplement: Table S5. Injury and mych regulated genes with insignificant regulation by mycb. [file develop-151-203062-TableS5.xlsx]

## Sheet: Sheet1
Supplementary Table S5: Injury & mych reg genes w insignif regulation by mycb
external_gene_name	description	baseMean.WT2dpi_vs_WTuninj	log2FoldChange.WT2dpi_vs_WTuninj	Condition.WT2dpi_vs_WTuninj	Control.WT2dpi_vs_WTuninj	Call.WT2dpi_vs_WTuninj	log2FoldChange.mych2dpi_vs_WT2dpi	Condition.mych2dpi_vs_WT2dpi	Control.mych2dpi_vs_WT2dpi	Call.mych2dpi_vs_WT2dpi	log2FoldChange.mycb_inj_vs_WT_inj
crabp2a	cellular retinoic acid binding protein 2, a [Source:ZFIN;Acc:ZDB-GENE-020320-4]	2205.6	5.33326	WT.2dpi	WT.uninj	YES	-1.86789	mychMT.2dpi	WT.2dpi	YES	-0.404994
tnfrsf11b	tumor necrosis factor receptor superfamily, member 11b [Source:ZFIN;Acc:ZDB-GENE-081104-76]	7022.3	5.23409	WT.2dpi	WT.uninj	YES	1.68453	mychMT.2dpi	WT.2dpi	YES	-0.172368
her4.4	hairy-related 4, tandem duplicate 4 [Source:ZFIN;Acc:ZDB-GENE-081031-104]	2887.09	4.40518	WT.2dpi	WT.uninj	YES	-1.01982	mychMT.2dpi	WT.2dpi	YES	0.214338		select all significant injury/mych regulated genes and identify those not regulated by mycb
snrpg	small nuclear ribonucleoprotein polypeptide G [Source:ZFIN;Acc:ZDB-GENE-040912-105]	1264.18	4.05048	WT.2dpi	WT.uninj	YES	-1.21625	mychMT.2dpi	WT.2dpi	YES	-0.258506		conditions are basal above 300fpkm, signif inj and mych calls, mycb log 2fold change btw -0.5 and 0.5 indicating insignificant change with no call.
hmmr	hyaluronan-mediated motility receptor (RHAMM) [Source:ZFIN;Acc:ZDB-GENE-030131-731]	2383.22	3.63634	WT.2dpi	WT.uninj	YES	-1.2489	mychMT.2dpi	WT.2dpi	YES	-0.335962
plppr3a	phospholipid phosphatase related 3a [Source:ZFIN;Acc:ZDB-GENE-070912-555]	4586.55	3.39878	WT.2dpi	WT.uninj	YES	-0.601257	mychMT.2dpi	WT.2dpi	YES	-0.482863
dnajc21	DnaJ heat shock protein family (Hsp40) member C21 [Source:NCBI gene;Acc:336984]	2050.96	3.34323	WT.2dpi	WT.uninj	YES	-1.15333	mychMT.2dpi	WT.2dpi	YES	-0.464002
hmgn2	high mobility group nucleosomal binding domain 2 [Source:ZFIN;Acc:ZDB-GENE-051030-81]	21171.1	3.2947	WT.2dpi	WT.uninj	YES	-1.34766	mychMT.2dpi	WT.2dpi	YES	-0.439741
rplp2l	ribosomal protein, large P2, like [Source:ZFIN;Acc:ZDB-GENE-070327-2]	18157.6	3.0253	WT.2dpi	WT.uninj	YES	-0.84585	mychMT.2dpi	WT.2dpi	YES	-0.491018
timp2b	TIMP metallopeptidase inhibitor 2b [Source:ZFIN;Acc:ZDB-GENE-040426-2655]	2274.48	2.96667	WT.2dpi	WT.uninj	YES	1.07981	mychMT.2dpi	WT.2dpi	YES	0.200716
eif5a2	eukaryotic translation initiation factor 5A2 [Source:ZFIN;Acc:ZDB-GENE-040426-2405]	19596.7	2.92508	WT.2dpi	WT.uninj	YES	-1.04201	mychMT.2dpi	WT.2dpi	YES	-0.419965
BX088707.1		18920.3	2.82296	WT.2dpi	WT.uninj	YES	-1.19635	mychMT.2dpi	WT.2dpi	YES	-0.0850401
gper1	G protein-coupled estrogen receptor 1 [Source:NCBI gene;Acc:565271]	788.074	2.80527	WT.2dpi	WT.uninj	YES	1.31333	mychMT.2dpi	WT.2dpi	YES	-0.475579
rps17	ribosomal protein S17 [Source:ZFIN;Acc:ZDB-GENE-040426-1852]	10379.6	2.77446	WT.2dpi	WT.uninj	YES	-0.986867	mychMT.2dpi	WT.2dpi	YES	-0.313895
qars1	glutaminyl-tRNA synthetase 1 [Source:ZFIN;Acc:ZDB-GENE-040426-1011]	5107.59	2.77081	WT.2dpi	WT.uninj	YES	-1.09784	mychMT.2dpi	WT.2dpi	YES	-0.490499
rcc1	regulator of chromosome condensation 1 [Source:ZFIN;Acc:ZDB-GENE-040426-2216]	1445.01	2.75573	WT.2dpi	WT.uninj	YES	-0.770461	mychMT.2dpi	WT.2dpi	YES	-0.229572
stra6	stimulated by retinoic acid 6 [Source:NCBI gene;Acc:724007]	3192.46	2.72394	WT.2dpi	WT.uninj	YES	-0.917316	mychMT.2dpi	WT.2dpi	YES	0.385651
nop10	NOP10 ribonucleoprotein homolog (yeast) [Source:NCBI gene;Acc:445391]	973.27	2.71683	WT.2dpi	WT.uninj	YES	-1.00606	mychMT.2dpi	WT.2dpi	YES	-0.438238
rps13	ribosomal protein S13 [Source:ZFIN;Acc:ZDB-GENE-040625-52]	14329	2.69644	WT.2dpi	WT.uninj	YES	-0.922568	mychMT.2dpi	WT.2dpi	YES	-0.498248
arpc5a	actin related protein 2/3 complex, subunit 5A [Source:ZFIN;Acc:ZDB-GENE-030131-8448]	1064.31	2.66385	WT.2dpi	WT.uninj	YES	-0.74285	mychMT.2dpi	WT.2dpi	YES	-0.148795
hmgb2b	high mobility group box 2b [Source:ZFIN;Acc:ZDB-GENE-040912-122]	18104.9	2.6357	WT.2dpi	WT.uninj	YES	-1.01125	mychMT.2dpi	WT.2dpi	YES	-0.45757
eif2s1a	eukaryotic translation initiation factor 2, subunit 1 alpha a [Source:ZFIN;Acc:ZDB-GENE-030131-526]	4630.84	2.63005	WT.2dpi	WT.uninj	YES	-0.816459	mychMT.2dpi	WT.2dpi	YES	-0.463436
rpl23	ribosomal protein L23 [Source:NCBI gene;Acc:336812]	16239.9	2.62418	WT.2dpi	WT.uninj	YES	-0.980435	mychMT.2dpi	WT.2dpi	YES	-0.46258
rps23	ribosomal protein S23 [Source:ZFIN;Acc:ZDB-GENE-080220-50]	13332.9	2.62363	WT.2dpi	WT.uninj	YES	-1.1	mychMT.2dpi	WT.2dpi	YES	-0.357512
rps12	ribosomal protein S12 [Source:ZFIN;Acc:ZDB-GENE-030131-8951]	11382.8	2.59567	WT.2dpi	WT.uninj	YES	-1.03922	mychMT.2dpi	WT.2dpi	YES	-0.480233
rps7	ribosomal protein S7 [Source:NCBI gene;Acc:393725]	26142.7	2.57369	WT.2dpi	WT.uninj	YES	-1.08841	mychMT.2dpi	WT.2dpi	YES	-0.435734
si:dkey-151g10.6	si:dkey-151g10.6 [Source:ZFIN;Acc:ZDB-GENE-030131-7528]	17238.3	2.56441	WT.2dpi	WT.uninj	YES	-0.811544	mychMT.2dpi	WT.2dpi	YES	-0.35054
rpl37	ribosomal protein L37 [Source:ZFIN;Acc:ZDB-GENE-040625-39]	6344.07	2.55366	WT.2dpi	WT.uninj	YES	-0.963314	mychMT.2dpi	WT.2dpi	YES	-0.3215
rps15a	ribosomal protein S15a [Source:NCBI gene;Acc:336764]	13987	2.53717	WT.2dpi	WT.uninj	YES	-1.01504	mychMT.2dpi	WT.2dpi	YES	-0.433569
rpl35a	ribosomal protein L35a [Source:ZFIN;Acc:ZDB-GENE-040718-190]	12839.9	2.53044	WT.2dpi	WT.uninj	YES	-0.907569	mychMT.2dpi	WT.2dpi	YES	-0.437531
rps5	ribosomal protein S5 [Source:ZFIN;Acc:ZDB-GENE-020419-12]	22650.3	2.51609	WT.2dpi	WT.uninj	YES	-0.782193	mychMT.2dpi	WT.2dpi	YES	-0.494728
rpl7a	ribosomal protein L7a [Source:ZFIN;Acc:ZDB-GENE-031001-9]	56548.5	2.51498	WT.2dpi	WT.uninj	YES	-1.08929	mychMT.2dpi	WT.2dpi	YES	-0.494709
rps28	ribosomal protein S28 [Source:NCBI gene;Acc:406307]	4007.88	2.50654	WT.2dpi	WT.uninj	YES	-0.985485	mychMT.2dpi	WT.2dpi	YES	-0.333412
rsl1d1	ribosomal L1 domain containing 1 [Source:ZFIN;Acc:ZDB-GENE-130603-67]	3414.65	2.4986	WT.2dpi	WT.uninj	YES	-1.45731	mychMT.2dpi	WT.2dpi	YES	-0.338141
rpl5a	ribosomal protein L5a [Source:ZFIN;Acc:ZDB-GENE-030131-5161]	28850.7	2.49388	WT.2dpi	WT.uninj	YES	-0.987403	mychMT.2dpi	WT.2dpi	YES	-0.296426
nop56	NOP56 ribonucleoprotein homolog [Source:ZFIN;Acc:ZDB-GENE-040109-1]	8947.27	2.48749	WT.2dpi	WT.uninj	YES	-1.06407	mychMT.2dpi	WT.2dpi	YES	-0.410391
rps9	ribosomal protein S9 [Source:ZFIN;Acc:ZDB-GENE-010724-15]	38551.9	2.47133	WT.2dpi	WT.uninj	YES	-0.793427	mychMT.2dpi	WT.2dpi	YES	-0.407693
rpl38	ribosomal protein L38 [Source:ZFIN;Acc:ZDB-GENE-030131-8752]	2935.29	2.46572	WT.2dpi	WT.uninj	YES	-1.02186	mychMT.2dpi	WT.2dpi	YES	-0.275356
ddx49	DEAD (Asp-Glu-Ala-Asp) box polypeptide 49 [Source:ZFIN;Acc:ZDB-GENE-031030-3]	1132.75	2.45386	WT.2dpi	WT.uninj	YES	-1.21465	mychMT.2dpi	WT.2dpi	YES	-0.418715
rps25	ribosomal protein S25 [Source:NCBI gene;Acc:393788]	9408.51	2.45048	WT.2dpi	WT.uninj	YES	-1.10971	mychMT.2dpi	WT.2dpi	YES	-0.133126
rps27a	ribosomal protein S27a [Source:ZFIN;Acc:ZDB-GENE-030131-10018]	30909.5	2.43912	WT.2dpi	WT.uninj	YES	-0.91665	mychMT.2dpi	WT.2dpi	YES	-0.315186
rpl28	ribosomal protein L28 [Source:ZFIN;Acc:ZDB-GENE-040930-10]	11503.5	2.43394	WT.2dpi	WT.uninj	YES	-1.04247	mychMT.2dpi	WT.2dpi	YES	-0.17065
ptbp1a	polypyrimidine tract binding protein 1a [Source:ZFIN;Acc:ZDB-GENE-050522-492]	2360.49	2.42911	WT.2dpi	WT.uninj	YES	-0.823967	mychMT.2dpi	WT.2dpi	YES	-0.474864
rpl35	ribosomal protein L35 [Source:NCBI gene;Acc:192299]	14988.5	2.42865	WT.2dpi	WT.uninj	YES	-0.941877	mychMT.2dpi	WT.2dpi	YES	-0.418394
rpl17	ribosomal protein L17 [Source:ZFIN;Acc:ZDB-GENE-030131-8585]	15133.7	2.42772	WT.2dpi	WT.uninj	YES	-1.04701	mychMT.2dpi	WT.2dpi	YES	-0.497689
rps26	ribosomal protein S26 [Source:ZFIN;Acc:ZDB-GENE-030131-8606]	3820.68	2.42696	WT.2dpi	WT.uninj	YES	-1.10331	mychMT.2dpi	WT.2dpi	YES	-0.260655
rpl18a	ribosomal protein L18a [Source:NCBI gene;Acc:394035]	17861.5	2.41149	WT.2dpi	WT.uninj	YES	-1.00845	mychMT.2dpi	WT.2dpi	YES	-0.437515
rpl6	ribosomal protein L6 [Source:ZFIN;Acc:ZDB-GENE-030131-8671]	57937.7	2.40281	WT.2dpi	WT.uninj	YES	-1.14526	mychMT.2dpi	WT.2dpi	YES	-0.450322
zgc:92242	zgc:92242 [Source:ZFIN;Acc:ZDB-GENE-040718-371]	394.513	2.40088	WT.2dpi	WT.uninj	YES	-1.52723	mychMT.2dpi	WT.2dpi	YES	-0.288154
mettl1	methyltransferase like 1 [Source:NCBI gene;Acc:449779]	759.162	2.3995	WT.2dpi	WT.uninj	YES	-0.942384	mychMT.2dpi	WT.2dpi	YES	-0.365648
rps4x	ribosomal protein S4 X-linked [Source:NCBI gene;Acc:449547]	46470	2.39473	WT.2dpi	WT.uninj	YES	-0.851299	mychMT.2dpi	WT.2dpi	YES	-0.431241
rpl7	ribosomal protein L7 [Source:ZFIN;Acc:ZDB-GENE-030131-8654]	32065.3	2.3941	WT.2dpi	WT.uninj	YES	-1.0006	mychMT.2dpi	WT.2dpi	YES	-0.41952
lta4h	leukotriene A4 hydrolase [Source:ZFIN;Acc:ZDB-GENE-040426-2477]	798.818	2.37781	WT.2dpi	WT.uninj	YES	-0.73309	mychMT.2dpi	WT.2dpi	YES	0.0753394
rps24	ribosomal protein S24 [Source:ZFIN;Acc:ZDB-GENE-040109-5]	17849.6	2.37439	WT.2dpi	WT.uninj	YES	-1.11497	mychMT.2dpi	WT.2dpi	YES	-0.211953
rpl36a	ribosomal protein L36A [Source:NCBI gene;Acc:195819]	12513.1	2.36038	WT.2dpi	WT.uninj	YES	-1.06608	mychMT.2dpi	WT.2dpi	YES	-0.343534
wdr36	WD repeat domain 36 [Source:ZFIN;Acc:ZDB-GENE-030131-464]	2202.66	2.34547	WT.2dpi	WT.uninj	YES	-1.01999	mychMT.2dpi	WT.2dpi	YES	-0.496629
surf6	surfeit 6 [Source:ZFIN;Acc:ZDB-GENE-040426-1333]	1218.5	2.3359	WT.2dpi	WT.uninj	YES	-1.2442	mychMT.2dpi	WT.2dpi	YES	-0.463619
rps15	ribosomal protein S15 [Source:ZFIN;Acc:ZDB-GENE-030131-9092]	11652.3	2.32759	WT.2dpi	WT.uninj	YES	-0.959875	mychMT.2dpi	WT.2dpi	YES	-0.459374
eef1g	eukaryotic translation elongation factor 1 gamma [Source:NCBI gene;Acc:195822]	38767.4	2.31103	WT.2dpi	WT.uninj	YES	-0.986449	mychMT.2dpi	WT.2dpi	YES	-0.414557
rpl8	ribosomal protein L8 [Source:NCBI gene;Acc:393686]	26042.6	2.30808	WT.2dpi	WT.uninj	YES	-0.930989	mychMT.2dpi	WT.2dpi	YES	-0.439623
rpl13	ribosomal protein L13 [Source:NCBI gene;Acc:378961]	30215.3	2.30179	WT.2dpi	WT.uninj	YES	-1.07264	mychMT.2dpi	WT.2dpi	YES	-0.36657
rps29	ribosomal protein S29 [Source:ZFIN;Acc:ZDB-GENE-040622-5]	5646.77	2.29992	WT.2dpi	WT.uninj	YES	-0.853163	mychMT.2dpi	WT.2dpi	YES	-0.11342
pfdn4	prefoldin subunit 4 [Source:ZFIN;Acc:ZDB-GENE-100922-122]	1699.79	2.29905	WT.2dpi	WT.uninj	YES	-1.20247	mychMT.2dpi	WT.2dpi	YES	-0.237241
hnrnpabb	heterogeneous nuclear ribonucleoprotein A/Bb [Source:ZFIN;Acc:ZDB-GENE-040426-2516]	20858.2	2.29509	WT.2dpi	WT.uninj	YES	-0.954457	mychMT.2dpi	WT.2dpi	YES	-0.447685
rpl11	ribosomal protein L11 [Source:ZFIN;Acc:ZDB-GENE-040625-147]	21319.6	2.29434	WT.2dpi	WT.uninj	YES	-0.932693	mychMT.2dpi	WT.2dpi	YES	-0.477936
rpl9	ribosomal protein L9 [Source:ZFIN;Acc:ZDB-GENE-030131-8646]	30048	2.27116	WT.2dpi	WT.uninj	YES	-0.878263	mychMT.2dpi	WT.2dpi	YES	-0.465361
dnajb11	DnaJ heat shock protein family (Hsp40) member B11 [Source:ZFIN;Acc:ZDB-GENE-031113-9]	4267.46	2.26573	WT.2dpi	WT.uninj	YES	-0.667011	mychMT.2dpi	WT.2dpi	YES	-0.268078
rps18	ribosomal protein S18 [Source:NCBI gene;Acc:192300]	17805.8	2.26251	WT.2dpi	WT.uninj	YES	-0.837911	mychMT.2dpi	WT.2dpi	YES	-0.380849
faua	FAU ubiquitin like and ribosomal protein S30 fusion a [Source:ZFIN;Acc:ZDB-GENE-040426-1700]	8799.7	2.26085	WT.2dpi	WT.uninj	YES	-0.890044	mychMT.2dpi	WT.2dpi	YES	-0.334002
rpl21	ribosomal protein L21 [Source:ZFIN;Acc:ZDB-GENE-030131-8512]	24412.5	2.25496	WT.2dpi	WT.uninj	YES	-0.825718	mychMT.2dpi	WT.2dpi	YES	-0.309686
rps26l	ribosomal protein S26, like [Source:ZFIN;Acc:ZDB-GENE-040426-1706]	6367.2	2.24595	WT.2dpi	WT.uninj	YES	-0.857424	mychMT.2dpi	WT.2dpi	YES	-0.302349
rps19	ribosomal protein S19 [Source:ZFIN;Acc:ZDB-GENE-040426-1716]	19047.4	2.2418	WT.2dpi	WT.uninj	YES	-0.975796	mychMT.2dpi	WT.2dpi	YES	-0.385452
cnp	2',3'-cyclic nucleotide 3' phosphodiesterase [Source:ZFIN;Acc:ZDB-GENE-030521-29]	3424.43	2.23356	WT.2dpi	WT.uninj	YES	-1.00598	mychMT.2dpi	WT.2dpi	YES	-0.0822721
rpl13a	ribosomal protein L13a [Source:ZFIN;Acc:ZDB-GENE-030131-168]	25218	2.23088	WT.2dpi	WT.uninj	YES	-0.931229	mychMT.2dpi	WT.2dpi	YES	-0.331855
rpl36	ribosomal protein L36 [Source:NCBI gene;Acc:405888]	8059.32	2.22577	WT.2dpi	WT.uninj	YES	-0.953411	mychMT.2dpi	WT.2dpi	YES	-0.431381
syncripl	synaptotagmin binding, cytoplasmic RNA interacting protein, like [Source:ZFIN;Acc:ZDB-GENE-030131-3104]	7575.92	2.22475	WT.2dpi	WT.uninj	YES	-0.916697	mychMT.2dpi	WT.2dpi	YES	-0.282222
eif3ea	eukaryotic translation initiation factor 3, subunit E, a [Source:NCBI gene;Acc:325102]	11284.1	2.20713	WT.2dpi	WT.uninj	YES	-0.967176	mychMT.2dpi	WT.2dpi	YES	-0.361344
rpl31	ribosomal protein L31 [Source:ZFIN;Acc:ZDB-GENE-060331-121]	12406.9	2.19945	WT.2dpi	WT.uninj	YES	-0.83955	mychMT.2dpi	WT.2dpi	YES	-0.409262
rpl32	ribosomal protein L32 [Source:ZFIN;Acc:ZDB-GENE-060331-105]	9824.93	2.19646	WT.2dpi	WT.uninj	YES	-0.946418	mychMT.2dpi	WT.2dpi	YES	-0.484898
rpl26	ribosomal protein L26 [Source:ZFIN;Acc:ZDB-GENE-040426-2117]	31939.9	2.19074	WT.2dpi	WT.uninj	YES	-0.924559	mychMT.2dpi	WT.2dpi	YES	-0.224609
rps16	ribosomal protein S16 [Source:ZFIN;Acc:ZDB-GENE-050506-107]	17076.7	2.18846	WT.2dpi	WT.uninj	YES	-0.812718	mychMT.2dpi	WT.2dpi	YES	-0.209994
RPS17	zgc:114188 [Source:ZFIN;Acc:ZDB-GENE-050320-15]	13421	2.18143	WT.2dpi	WT.uninj	YES	-0.796832	mychMT.2dpi	WT.2dpi	YES	-0.313895
wdr12	WD repeat domain 12 [Source:NCBI gene;Acc:321652]	1846.2	2.15895	WT.2dpi	WT.uninj	YES	-0.947201	mychMT.2dpi	WT.2dpi	YES	-0.49859
cirbpa	cold inducible RNA binding protein a [Source:ZFIN;Acc:ZDB-GENE-050417-329]	27512.2	2.15633	WT.2dpi	WT.uninj	YES	-0.987639	mychMT.2dpi	WT.2dpi	YES	0.182593
isy1	ISY1 splicing factor homolog [Source:ZFIN;Acc:ZDB-GENE-030131-5864]	2360.36	2.14838	WT.2dpi	WT.uninj	YES	-1.03581	mychMT.2dpi	WT.2dpi	YES	-0.465187
exosc9	exosome component 9 [Source:NCBI gene;Acc:450057]	907.727	2.13654	WT.2dpi	WT.uninj	YES	-0.982998	mychMT.2dpi	WT.2dpi	YES	-0.319356
pin4	protein (peptidylprolyl cis/trans isomerase) NIMA-interacting, 4 (parvulin) [Source:NCBI gene;Acc:553574]	884.738	2.13519	WT.2dpi	WT.uninj	YES	-1.12667	mychMT.2dpi	WT.2dpi	YES	-0.342007
gars1	glycyl-tRNA synthetase 1 [Source:ZFIN;Acc:ZDB-GENE-030131-9174]	9175.52	2.11552	WT.2dpi	WT.uninj	YES	-0.755036	mychMT.2dpi	WT.2dpi	YES	-0.459206
rpl34	ribosomal protein L34 [Source:NCBI gene;Acc:394097]	11327.5	2.11322	WT.2dpi	WT.uninj	YES	-0.933661	mychMT.2dpi	WT.2dpi	YES	-0.142264
ddx24	DEAD (Asp-Glu-Ala-Asp) box helicase 24 [Source:ZFIN;Acc:ZDB-GENE-100716-4]	2790.19	2.11216	WT.2dpi	WT.uninj	YES	-1.06169	mychMT.2dpi	WT.2dpi	YES	-0.131732
exosc5	exosome component 5 [Source:ZFIN;Acc:ZDB-GENE-060503-675]	339.398	2.11118	WT.2dpi	WT.uninj	YES	-1.4129	mychMT.2dpi	WT.2dpi	YES	-0.245966
imp3	IMP U3 small nucleolar ribonucleoprotein 3 [Source:ZFIN;Acc:ZDB-GENE-040426-1062]	1237.2	2.10433	WT.2dpi	WT.uninj	YES	-1.14104	mychMT.2dpi	WT.2dpi	YES	-0.296814
actl6a	actin-like 6A [Source:ZFIN;Acc:ZDB-GENE-020419-36]	4592.67	2.10179	WT.2dpi	WT.uninj	YES	-0.71842	mychMT.2dpi	WT.2dpi	YES	-0.420038
khsrp	KH-type splicing regulatory protein [Source:ZFIN;Acc:ZDB-GENE-030131-4357]	5381	2.09675	WT.2dpi	WT.uninj	YES	-0.940734	mychMT.2dpi	WT.2dpi	YES	-0.482169
rwdd1	RWD domain containing 1 [Source:ZFIN;Acc:ZDB-GENE-040718-270]	3582.67	2.09627	WT.2dpi	WT.uninj	YES	-0.843816	mychMT.2dpi	WT.2dpi	YES	-0.414432
lars1b	leucyl-tRNA synthetase 1b [Source:ZFIN;Acc:ZDB-GENE-030114-7]	3894.17	2.08852	WT.2dpi	WT.uninj	YES	-0.73716	mychMT.2dpi	WT.2dpi	YES	-0.365876
zgc:85936	zgc:85936 [Source:ZFIN;Acc:ZDB-GENE-040426-2450]	1454.86	2.06144	WT.2dpi	WT.uninj	YES	-0.734728	mychMT.2dpi	WT.2dpi	YES	-0.319415
eif3m	eukaryotic translation initiation factor 3, subunit M [Source:NCBI gene;Acc:334626]	6569.15	2.05671	WT.2dpi	WT.uninj	YES	-0.859943	mychMT.2dpi	WT.2dpi	YES	-0.470985
rps21	ribosomal protein S21 [Source:NCBI gene;Acc:394166]	5108.1	2.05483	WT.2dpi	WT.uninj	YES	-0.865915	mychMT.2dpi	WT.2dpi	YES	-0.152326
tars1	threonyl-tRNA synthetase 1 [Source:ZFIN;Acc:ZDB-GENE-041010-218]	7251.34	2.05314	WT.2dpi	WT.uninj	YES	-0.688908	mychMT.2dpi	WT.2dpi	YES	-0.454722
AK6	zgc:86811 [Source:ZFIN;Acc:ZDB-GENE-040625-113]	1768.75	2.05034	WT.2dpi	WT.uninj	YES	-0.865996	mychMT.2dpi	WT.2dpi	YES	-0.455538
eef1da	eukaryotic translation elongation factor 1 delta a (guanine nucleotide exchange protein) [Source:ZFIN;Acc:ZDB-GENE-040426-2740]	5404.26	2.04472	WT.2dpi	WT.uninj	YES	-1.18749	mychMT.2dpi	WT.2dpi	YES	-0.264198
srsf10b	serine and arginine rich splicing factor 10b [Source:ZFIN;Acc:ZDB-GENE-040426-1415]	3025.36	2.02066	WT.2dpi	WT.uninj	YES	-0.826867	mychMT.2dpi	WT.2dpi	YES	-0.464343
eif5a	eukaryotic translation initiation factor 5A [Source:ZFIN;Acc:ZDB-GENE-040426-2229]	24601.6	2.01006	WT.2dpi	WT.uninj	YES	-0.954856	mychMT.2dpi	WT.2dpi	YES	-0.446144
c1d	C1D nuclear receptor corepressor [Source:NCBI gene;Acc:474329]	780.433	2.00677	WT.2dpi	WT.uninj	YES	-1.00813	mychMT.2dpi	WT.2dpi	YES	-0.390263
rpl30	ribosomal protein L30 [Source:ZFIN;Acc:ZDB-GENE-030131-8657]	13026.4	2.00472	WT.2dpi	WT.uninj	YES	-0.877254	mychMT.2dpi	WT.2dpi	YES	-0.255398
yeats4	YEATS domain containing 4 [Source:ZFIN;Acc:ZDB-GENE-040718-252]	1173.39	1.99322	WT.2dpi	WT.uninj	YES	-0.893223	mychMT.2dpi	WT.2dpi	YES	-0.36007
faim2b	Fas apoptotic inhibitory molecule 2b [Source:ZFIN;Acc:ZDB-GENE-120426-3]	17294.9	1.96615	WT.2dpi	WT.uninj	YES	0.824316	mychMT.2dpi	WT.2dpi	YES	0.24341
pcyox1	prenylcysteine oxidase 1 [Source:ZFIN;Acc:ZDB-GENE-050417-98]	978.963	1.96556	WT.2dpi	WT.uninj	YES	-0.983964	mychMT.2dpi	WT.2dpi	YES	-0.303341
rpl14	ribosomal protein L14 [Source:ZFIN;Acc:ZDB-GENE-030131-2085]	20039.8	1.95911	WT.2dpi	WT.uninj	YES	-0.856076	mychMT.2dpi	WT.2dpi	YES	-0.355394
tomm40l	translocase of outer mitochondrial membrane 40 homolog, like [Source:ZFIN;Acc:ZDB-GENE-040426-2319]	2712.03	1.95121	WT.2dpi	WT.uninj	YES	-0.673326	mychMT.2dpi	WT.2dpi	YES	-0.410597
psmb3	proteasome 20S subunit beta 3 [Source:ZFIN;Acc:ZDB-GENE-040426-2682]	4253.47	1.94645	WT.2dpi	WT.uninj	YES	-0.840636	mychMT.2dpi	WT.2dpi	YES	-0.450646
RPL37A	zgc:171772 [Source:ZFIN;Acc:ZDB-GENE-070928-31]	10699.6	1.92809	WT.2dpi	WT.uninj	YES	-0.848635	mychMT.2dpi	WT.2dpi	YES	-0.425219
naca	nascent polypeptide associated complex subunit alpha [Source:NCBI gene;Acc:195823]	25973.1	1.91337	WT.2dpi	WT.uninj	YES	-1.00575	mychMT.2dpi	WT.2dpi	YES	-0.0932971
cct8	chaperonin containing TCP1, subunit 8 (theta) [Source:ZFIN;Acc:ZDB-GENE-040426-876]	18468.3	1.90966	WT.2dpi	WT.uninj	YES	-0.8337	mychMT.2dpi	WT.2dpi	YES	-0.478718
tomm20a	translocase of outer mitochondrial membrane 20 [Source:ZFIN;Acc:ZDB-GENE-040426-1976]	6209.28	1.90826	WT.2dpi	WT.uninj	YES	-0.59215	mychMT.2dpi	WT.2dpi	YES	-0.342266
thumpd3	THUMP domain containing 3 [Source:ZFIN;Acc:ZDB-GENE-030131-9745]	1198.15	1.90113	WT.2dpi	WT.uninj	YES	-1.00037	mychMT.2dpi	WT.2dpi	YES	-0.361936
polr1d	RNA polymerase I and III subunit D [Source:NCBI gene;Acc:445412]	552.743	1.8879	WT.2dpi	WT.uninj	YES	-1.21125	mychMT.2dpi	WT.2dpi	YES	-0.254046
rpl22	ribosomal protein L22 [Source:ZFIN;Acc:ZDB-GENE-051113-276]	6728.88	1.88067	WT.2dpi	WT.uninj	YES	-0.821319	mychMT.2dpi	WT.2dpi	YES	-0.229255
rpl12	ribosomal protein L12 [Source:ZFIN;Acc:ZDB-GENE-030131-5297]	20092.3	1.8772	WT.2dpi	WT.uninj	YES	-0.885208	mychMT.2dpi	WT.2dpi	YES	-0.421269
sdad1	SDA1 domain containing 1 [Source:NCBI gene;Acc:286746]	2351.14	1.87658	WT.2dpi	WT.uninj	YES	-0.933158	mychMT.2dpi	WT.2dpi	YES	-0.359591
smim15	small integral membrane protein 15 [Source:NCBI gene;Acc:556945]	1207.78	1.87524	WT.2dpi	WT.uninj	YES	-0.924521	mychMT.2dpi	WT.2dpi	YES	0.106744
wdr46	WD repeat domain 46 [Source:ZFIN;Acc:ZDB-GENE-040426-1264]	2017.17	1.86974	WT.2dpi	WT.uninj	YES	-1.03487	mychMT.2dpi	WT.2dpi	YES	-0.466862
ddx54	DEAD (Asp-Glu-Ala-Asp) box polypeptide 54 [Source:ZFIN;Acc:ZDB-GENE-021220-2]	3677.81	1.86616	WT.2dpi	WT.uninj	YES	-1.00538	mychMT.2dpi	WT.2dpi	YES	-0.441276
tpt1	tumor protein, translationally-controlled 1 [Source:NCBI gene;Acc:30723]	58350.6	1.86558	WT.2dpi	WT.uninj	YES	-0.910644	mychMT.2dpi	WT.2dpi	YES	-0.338014
lsm12a	LSM12 homolog a [Source:NCBI gene;Acc:407986]	1261.45	1.86498	WT.2dpi	WT.uninj	YES	-1.11153	mychMT.2dpi	WT.2dpi	YES	-0.366206
MYG1	melanocyte proliferating gene 1 [Source:ZFIN;Acc:ZDB-GENE-060312-32]	3730.07	1.86037	WT.2dpi	WT.uninj	YES	-1.17479	mychMT.2dpi	WT.2dpi	YES	-0.426656
adssl	adenylosuccinate synthase, like [Source:ZFIN;Acc:ZDB-GENE-020419-28]	7822.85	1.85844	WT.2dpi	WT.uninj	YES	-0.750919	mychMT.2dpi	WT.2dpi	YES	-0.335863
tma7	translation machinery associated 7 homolog [Source:NCBI gene;Acc:768290]	1988.01	1.85818	WT.2dpi	WT.uninj	YES	-1.33085	mychMT.2dpi	WT.2dpi	YES	0.227908
chd4a	chromodomain helicase DNA binding protein 4a [Source:ZFIN;Acc:ZDB-GENE-041111-187]	10955.1	1.85504	WT.2dpi	WT.uninj	YES	-0.593945	mychMT.2dpi	WT.2dpi	YES	0.0443921
cst14a.2	cystatin 14a, tandem duplicate 2 [Source:ZFIN;Acc:ZDB-GENE-040426-1065]	898.883	1.8494	WT.2dpi	WT.uninj	YES	-1.03152	mychMT.2dpi	WT.2dpi	YES	0.0229541
ssr2	signal sequence receptor, beta [Source:ZFIN;Acc:ZDB-GENE-010413-1]	3240.92	1.84871	WT.2dpi	WT.uninj	YES	-0.751185	mychMT.2dpi	WT.2dpi	YES	-0.362543
myl12.1	myosin, light chain 12, genome duplicate 1 [Source:ZFIN;Acc:ZDB-GENE-030131-4918]	12475.2	1.84528	WT.2dpi	WT.uninj	YES	-0.928465	mychMT.2dpi	WT.2dpi	YES	-0.489874
eif4g1a	eukaryotic translation initiation factor 4 gamma, 1a [Source:ZFIN;Acc:ZDB-GENE-070112-702]	23147.3	1.83241	WT.2dpi	WT.uninj	YES	-0.672305	mychMT.2dpi	WT.2dpi	YES	-0.0405838
pno1	partner of NOB1 homolog [Source:NCBI gene;Acc:393520]	4917.66	1.82747	WT.2dpi	WT.uninj	YES	-0.964197	mychMT.2dpi	WT.2dpi	YES	-0.267316
rtcb	RNA 2',3'-cyclic phosphate and 5'-OH ligase [Source:NCBI gene;Acc:406376]	3022.49	1.82736	WT.2dpi	WT.uninj	YES	-0.666893	mychMT.2dpi	WT.2dpi	YES	-0.474079
pagr1	PAXIP1 associated glutamate-rich protein 1 [Source:ZFIN;Acc:ZDB-GENE-030131-4801]	1314.84	1.82055	WT.2dpi	WT.uninj	YES	-1.04705	mychMT.2dpi	WT.2dpi	YES	-0.346529
zc3h15	zinc finger CCCH-type containing 15 [Source:NCBI gene;Acc:334307]	4686.75	1.81939	WT.2dpi	WT.uninj	YES	-0.72222	mychMT.2dpi	WT.2dpi	YES	-0.221938
cct2	chaperonin containing TCP1, subunit 2 (beta) [Source:ZFIN;Acc:ZDB-GENE-020419-6]	635.191	1.79919	WT.2dpi	WT.uninj	YES	-0.970702	mychMT.2dpi	WT.2dpi	YES	-0.426292
mybbp1a	MYB binding protein (P160) 1a [Source:NCBI gene;Acc:321277]	4790.35	1.79682	WT.2dpi	WT.uninj	YES	-1.00967	mychMT.2dpi	WT.2dpi	YES	-0.427596
eif3i	eukaryotic translation initiation factor 3, subunit I [Source:NCBI gene;Acc:406263]	11717.9	1.79196	WT.2dpi	WT.uninj	YES	-0.812095	mychMT.2dpi	WT.2dpi	YES	-0.406046
aatf	apoptosis antagonizing transcription factor [Source:ZFIN;Acc:ZDB-GENE-030131-9654]	1443.96	1.78907	WT.2dpi	WT.uninj	YES	-1.3289	mychMT.2dpi	WT.2dpi	YES	-0.350647
hmgb2a	high mobility group box 2a [Source:ZFIN;Acc:ZDB-GENE-051120-126]	23620.5	1.78125	WT.2dpi	WT.uninj	YES	-1.01009	mychMT.2dpi	WT.2dpi	YES	0.00242904
psma1	proteasome 20S subunit alpha 1 [Source:ZFIN;Acc:ZDB-GENE-040801-15]	3835.1	1.78095	WT.2dpi	WT.uninj	YES	-0.677065	mychMT.2dpi	WT.2dpi	YES	-0.21654
UTP14C	si:dkey-251i10.3 [Source:ZFIN;Acc:ZDB-GENE-060526-271]	1580.01	1.7802	WT.2dpi	WT.uninj	YES	-0.989278	mychMT.2dpi	WT.2dpi	YES	-0.356354
cirbpb	cold inducible RNA binding protein b [Source:ZFIN;Acc:ZDB-GENE-030131-5841]	88387.7	1.77455	WT.2dpi	WT.uninj	YES	-0.796868	mychMT.2dpi	WT.2dpi	YES	-0.395119
hspa4b	heat shock protein 4b [Source:ZFIN;Acc:ZDB-GENE-030131-6018]	9124.93	1.77452	WT.2dpi	WT.uninj	YES	-0.585842	mychMT.2dpi	WT.2dpi	YES	-0.225377
pak1ip1	PAK1 interacting protein 1 [Source:NCBI gene;Acc:336470]	1285.42	1.76933	WT.2dpi	WT.uninj	YES	-1.49938	mychMT.2dpi	WT.2dpi	YES	-0.267752
utp3	UTP3 small subunit processome component [Source:ZFIN;Acc:ZDB-GENE-040912-163]	1601.55	1.76835	WT.2dpi	WT.uninj	YES	-0.940898	mychMT.2dpi	WT.2dpi	YES	-0.251981
denr	density-regulated protein [Source:NCBI gene;Acc:436970]	3162.9	1.74884	WT.2dpi	WT.uninj	YES	-0.81285	mychMT.2dpi	WT.2dpi	YES	-0.47177
nol12	nucleolar protein 12 [Source:NCBI gene;Acc:393260]	788.538	1.74374	WT.2dpi	WT.uninj	YES	-1.01358	mychMT.2dpi	WT.2dpi	YES	-0.341019
rrp15	ribosomal RNA processing 15 homolog [Source:NCBI gene;Acc:327053]	1232.75	1.74284	WT.2dpi	WT.uninj	YES	-0.973791	mychMT.2dpi	WT.2dpi	YES	-0.418595
psmd8	proteasome 26S subunit, non-ATPase 8 [Source:ZFIN;Acc:ZDB-GENE-040625-136]	5118.46	1.73934	WT.2dpi	WT.uninj	YES	-0.627502	mychMT.2dpi	WT.2dpi	YES	-0.440448
glb1l	galactosidase, beta 1-like [Source:ZFIN;Acc:ZDB-GENE-050309-196]	882.964	1.73674	WT.2dpi	WT.uninj	YES	-0.922575	mychMT.2dpi	WT.2dpi	YES	-0.309176
zgc:91910	zgc:91910 [Source:ZFIN;Acc:ZDB-GENE-040808-48]	2690.76	1.72569	WT.2dpi	WT.uninj	YES	-0.897967	mychMT.2dpi	WT.2dpi	YES	-0.35352
psma6a	proteasome 20S subunit alpha 6a [Source:ZFIN;Acc:ZDB-GENE-020326-1]	1960.91	1.71372	WT.2dpi	WT.uninj	YES	-0.752211	mychMT.2dpi	WT.2dpi	YES	-0.441749
rbm4.3	RNA binding motif protein 4.3 [Source:ZFIN;Acc:ZDB-GENE-040426-1938]	11018.9	1.70788	WT.2dpi	WT.uninj	YES	-0.674872	mychMT.2dpi	WT.2dpi	YES	-0.351699
cndp2	carnosine dipeptidase 2 [Source:ZFIN;Acc:ZDB-GENE-030131-5499]	2214.21	1.70694	WT.2dpi	WT.uninj	YES	-0.588385	mychMT.2dpi	WT.2dpi	YES	0.0117736
ddx21	DEAD (Asp-Glu-Ala-Asp) box helicase 21 [Source:ZFIN;Acc:ZDB-GENE-031113-10]	5360.45	1.70274	WT.2dpi	WT.uninj	YES	-1.29161	mychMT.2dpi	WT.2dpi	YES	-0.277157
eif2b1	eukaryotic translation initiation factor 2B, subunit 1 alpha [Source:ZFIN;Acc:ZDB-GENE-040625-25]	1654.32	1.69516	WT.2dpi	WT.uninj	YES	-0.883402	mychMT.2dpi	WT.2dpi	YES	-0.418214
exosc4	exosome component 4 [Source:ZFIN;Acc:ZDB-GENE-040426-1702]	1167.49	1.68927	WT.2dpi	WT.uninj	YES	-0.828144	mychMT.2dpi	WT.2dpi	YES	-0.420101
actr3	actin related protein 3 [Source:ZFIN;Acc:ZDB-GENE-040428-2]	4474.43	1.68399	WT.2dpi	WT.uninj	YES	-0.667548	mychMT.2dpi	WT.2dpi	YES	-0.418733
phb	prohibitin [Source:ZFIN;Acc:ZDB-GENE-030131-6577]	9277.21	1.67678	WT.2dpi	WT.uninj	YES	-0.706615	mychMT.2dpi	WT.2dpi	YES	-0.398834
gsto2	glutathione S-transferase omega 2 [Source:ZFIN;Acc:ZDB-GENE-041114-67]	642.924	1.67638	WT.2dpi	WT.uninj	YES	-0.904349	mychMT.2dpi	WT.2dpi	YES	-0.411305
ddx19	DEAD/H (Asp-Glu-Ala-Asp/His) box polypeptide 19 (DBP5 homolog, yeast) [Source:ZFIN;Acc:ZDB-GENE-020419-30]	5534.46	1.67299	WT.2dpi	WT.uninj	YES	-0.812885	mychMT.2dpi	WT.2dpi	YES	-0.349385
eif2s3	eukaryotic translation initiation factor 2, subunit 3 gamma [Source:NCBI gene;Acc:327341]	16558.2	1.66839	WT.2dpi	WT.uninj	YES	-0.799925	mychMT.2dpi	WT.2dpi	YES	-0.290757
CR936442.1		1956.75	1.66752	WT.2dpi	WT.uninj	YES	-2.56952	mychMT.2dpi	WT.2dpi	YES	0.481423
rrp8	ribosomal RNA processing 8 [Source:ZFIN;Acc:ZDB-GENE-030131-8898]	832.157	1.66597	WT.2dpi	WT.uninj	YES	-1.144	mychMT.2dpi	WT.2dpi	YES	0.0439446
hnrnpa0l	heterogeneous nuclear ribonucleoprotein A0, like [Source:ZFIN;Acc:ZDB-GENE-030131-618]	31954.3	1.66077	WT.2dpi	WT.uninj	YES	-0.840823	mychMT.2dpi	WT.2dpi	YES	-0.176553
utp11	UTP11 small subunit processome component [Source:ZFIN;Acc:ZDB-GENE-030131-8093]	939.818	1.65397	WT.2dpi	WT.uninj	YES	-1.02445	mychMT.2dpi	WT.2dpi	YES	-0.238773
psmd3	proteasome 26S subunit, non-ATPase 3 [Source:ZFIN;Acc:ZDB-GENE-040426-1444]	9613.23	1.63987	WT.2dpi	WT.uninj	YES	-0.671294	mychMT.2dpi	WT.2dpi	YES	-0.399688
psma6b	proteasome 20S subunit alpha 6b [Source:ZFIN;Acc:ZDB-GENE-040718-329]	1631.99	1.6392	WT.2dpi	WT.uninj	YES	-0.835626	mychMT.2dpi	WT.2dpi	YES	-0.378242
uba1	ubiquitin-like modifier activating enzyme 1 [Source:ZFIN;Acc:ZDB-GENE-040426-2009]	26697.1	1.62847	WT.2dpi	WT.uninj	YES	-0.591201	mychMT.2dpi	WT.2dpi	YES	-0.496728
rps27.2	ribosomal protein S27, isoform 2 [Source:ZFIN;Acc:ZDB-GENE-040426-1735]	16557.9	1.6151	WT.2dpi	WT.uninj	YES	-0.696248	mychMT.2dpi	WT.2dpi	YES	-0.246483
taf15	TAF15 RNA polymerase II, TATA box binding protein (TBP)-associated factor [Source:ZFIN;Acc:ZDB-GENE-061215-102]	11646.9	1.61486	WT.2dpi	WT.uninj	YES	-0.590421	mychMT.2dpi	WT.2dpi	YES	-0.235924
pomp	proteasome maturation protein [Source:ZFIN;Acc:ZDB-GENE-040801-10]	2993.72	1.61137	WT.2dpi	WT.uninj	YES	-0.813948	mychMT.2dpi	WT.2dpi	YES	-0.026192
znf330	zinc finger protein 330 [Source:ZFIN;Acc:ZDB-GENE-040426-2697]	1936.54	1.59947	WT.2dpi	WT.uninj	YES	-0.731789	mychMT.2dpi	WT.2dpi	YES	-0.434178
lamtor4	late endosomal/lysosomal adaptor, MAPK and MTOR activator 4 [Source:NCBI gene;Acc:561019]	628.974	1.59568	WT.2dpi	WT.uninj	YES	-1.22532	mychMT.2dpi	WT.2dpi	YES	-0.427842
psmc6	proteasome 26S subunit, ATPase 6 [Source:ZFIN;Acc:ZDB-GENE-030131-304]	4172.23	1.59312	WT.2dpi	WT.uninj	YES	-0.633828	mychMT.2dpi	WT.2dpi	YES	-0.36325
cmpk	cytidylate kinase [Source:NCBI gene;Acc:406383]	4953.29	1.59239	WT.2dpi	WT.uninj	YES	-0.809973	mychMT.2dpi	WT.2dpi	YES	-0.340078
gadd45gip1	growth arrest and DNA-damage-inducible, gamma interacting protein 1 [Source:ZFIN;Acc:ZDB-GENE-091204-282]	3087.36	1.59012	WT.2dpi	WT.uninj	YES	-0.712839	mychMT.2dpi	WT.2dpi	YES	-0.439883
rps27.1	ribosomal protein S27, isoform 1 [Source:ZFIN;Acc:ZDB-GENE-050522-549]	11997.4	1.58853	WT.2dpi	WT.uninj	YES	-0.815063	mychMT.2dpi	WT.2dpi	YES	0.154932
mtdhb	metadherin b [Source:ZFIN;Acc:ZDB-GENE-090929-2]	4939.73	1.58791	WT.2dpi	WT.uninj	YES	-0.586934	mychMT.2dpi	WT.2dpi	YES	-0.410938
hnrnpaba	heterogeneous nuclear ribonucleoprotein A/Ba [Source:ZFIN;Acc:ZDB-GENE-030131-185]	55410.3	1.5867	WT.2dpi	WT.uninj	YES	-0.772477	mychMT.2dpi	WT.2dpi	YES	0.0396305
rbm28	RNA binding motif protein 28 [Source:ZFIN;Acc:ZDB-GENE-040426-960]	3237.2	1.56963	WT.2dpi	WT.uninj	YES	-0.843007	mychMT.2dpi	WT.2dpi	YES	-0.398307
cct2	chaperonin containing TCP1, subunit 2 (beta) [Source:ZFIN;Acc:ZDB-GENE-020419-6]	11097.4	1.56377	WT.2dpi	WT.uninj	YES	-0.667824	mychMT.2dpi	WT.2dpi	YES	-0.426292
thop1	thimet oligopeptidase 1 [Source:ZFIN;Acc:ZDB-GENE-040718-47]	7732.11	1.54957	WT.2dpi	WT.uninj	YES	-0.897077	mychMT.2dpi	WT.2dpi	YES	-0.286843
sap18	Sin3A-associated protein [Source:ZFIN;Acc:ZDB-GENE-040426-1679]	3615.7	1.54951	WT.2dpi	WT.uninj	YES	-0.816779	mychMT.2dpi	WT.2dpi	YES	-0.181449
cd3eap	CD3e molecule, epsilon associated protein [Source:ZFIN;Acc:ZDB-GENE-101202-2]	739.82	1.54792	WT.2dpi	WT.uninj	YES	-1.04016	mychMT.2dpi	WT.2dpi	YES	-0.134962
eef1akmt1	EEF1A lysine methyltransferase 1 [Source:NCBI gene;Acc:404619]	496.918	1.54753	WT.2dpi	WT.uninj	YES	-1.06752	mychMT.2dpi	WT.2dpi	YES	-0.257616
clpp	caseinolytic mitochondrial matrix peptidase proteolytic subunit [Source:ZFIN;Acc:ZDB-GENE-030131-7860]	1984.6	1.5444	WT.2dpi	WT.uninj	YES	-0.727747	mychMT.2dpi	WT.2dpi	YES	-0.361927
nudt21	nudix hydrolase 21 [Source:NCBI gene;Acc:394092]	2105.24	1.54166	WT.2dpi	WT.uninj	YES	-0.739234	mychMT.2dpi	WT.2dpi	YES	-0.412239
c1qbp	complement component 1, q subcomponent binding protein [Source:NCBI gene;Acc:334619]	6722.43	1.54118	WT.2dpi	WT.uninj	YES	-0.900198	mychMT.2dpi	WT.2dpi	YES	-0.223129
eif4bb	eukaryotic translation initiation factor 4Bb [Source:ZFIN;Acc:ZDB-GENE-030131-8563]	10638.9	1.52386	WT.2dpi	WT.uninj	YES	-0.803091	mychMT.2dpi	WT.2dpi	YES	-0.274614
psmd12	proteasome 26S subunit, non-ATPase 12 [Source:ZFIN;Acc:ZDB-GENE-030131-617]	5502	1.52166	WT.2dpi	WT.uninj	YES	-0.792614	mychMT.2dpi	WT.2dpi	YES	-0.481951
psmc1b	proteasome 26S subunit, ATPase 1b [Source:ZFIN;Acc:ZDB-GENE-040625-69]	3026.73	1.52104	WT.2dpi	WT.uninj	YES	-0.651686	mychMT.2dpi	WT.2dpi	YES	-0.453728
psmc5	proteasome 26S subunit, ATPase 5 [Source:ZFIN;Acc:ZDB-GENE-030131-6547]	7183.13	1.51668	WT.2dpi	WT.uninj	YES	-0.605847	mychMT.2dpi	WT.2dpi	YES	-0.316767
srp72	signal recognition particle 72 [Source:ZFIN;Acc:ZDB-GENE-030131-5546]	4739.3	1.51011	WT.2dpi	WT.uninj	YES	-0.587858	mychMT.2dpi	WT.2dpi	YES	-0.419565
zcchc9	zinc finger, CCHC domain containing 9 [Source:ZFIN;Acc:ZDB-GENE-031030-9]	537.017	1.50998	WT.2dpi	WT.uninj	YES	-0.983466	mychMT.2dpi	WT.2dpi	YES	-0.210655
arpc4l	actin related protein 2/3 complex, subunit 4, like [Source:ZFIN;Acc:ZDB-GENE-040808-18]	4309.1	1.50639	WT.2dpi	WT.uninj	YES	-0.720832	mychMT.2dpi	WT.2dpi	YES	-0.426565
usp10	ubiquitin specific peptidase 10 [Source:ZFIN;Acc:ZDB-GENE-030219-132]	9911.74	1.50463	WT.2dpi	WT.uninj	YES	-0.702884	mychMT.2dpi	WT.2dpi	YES	-0.280508
pycr1b	pyrroline-5-carboxylate reductase 1b [Source:ZFIN;Acc:ZDB-GENE-050522-26]	2151.23	1.50421	WT.2dpi	WT.uninj	YES	-0.914408	mychMT.2dpi	WT.2dpi	YES	0.0176499
si:ch73-308l14.2	si:ch73-308l14.2 [Source:ZFIN;Acc:ZDB-GENE-141219-12]	856.171	1.48418	WT.2dpi	WT.uninj	YES	-1.10377	mychMT.2dpi	WT.2dpi	YES	-0.43924
mettl14	methyltransferase like 14 [Source:NCBI gene;Acc:404603]	905.401	1.47904	WT.2dpi	WT.uninj	YES	-0.761304	mychMT.2dpi	WT.2dpi	YES	-0.356816
dcun1d5	DCN1, defective in cullin neddylation 1, domain containing 5 (S. cerevisiae) [Source:ZFIN;Acc:ZDB-GENE-040426-2603]	3184.56	1.4714	WT.2dpi	WT.uninj	YES	-0.806891	mychMT.2dpi	WT.2dpi	YES	-0.218285
dohh	deoxyhypusine hydroxylase/monooxygenase [Source:NCBI gene;Acc:321732]	1590.12	1.45601	WT.2dpi	WT.uninj	YES	-0.788365	mychMT.2dpi	WT.2dpi	YES	-0.202221
zgc:153990	zgc:153990 [Source:ZFIN;Acc:ZDB-GENE-061013-144]	886.933	1.45505	WT.2dpi	WT.uninj	YES	-0.917863	mychMT.2dpi	WT.2dpi	YES	-0.171566
nup62l	nucleoporin 62 like [Source:ZFIN;Acc:ZDB-GENE-030131-8491]	3166.79	1.44472	WT.2dpi	WT.uninj	YES	-0.750002	mychMT.2dpi	WT.2dpi	YES	-0.494416
gtf3aa	general transcription factor IIIAa [Source:ZFIN;Acc:ZDB-GENE-041006-1]	1324.29	1.43894	WT.2dpi	WT.uninj	YES	-0.992609	mychMT.2dpi	WT.2dpi	YES	-0.462582
mrps18c	mitochondrial ribosomal protein S18C [Source:ZFIN;Acc:ZDB-GENE-060503-609]	708.293	1.43421	WT.2dpi	WT.uninj	YES	-1.31784	mychMT.2dpi	WT.2dpi	YES	-0.251135
nup160	nucleoporin 160 [Source:ZFIN;Acc:ZDB-GENE-040426-1603]	4979.31	1.43363	WT.2dpi	WT.uninj	YES	-0.616807	mychMT.2dpi	WT.2dpi	YES	-0.441045
lsm8	LSM8 homolog, U6 small nuclear RNA associated [Source:ZFIN;Acc:ZDB-GENE-070629-3]	964.857	1.43356	WT.2dpi	WT.uninj	YES	-0.875306	mychMT.2dpi	WT.2dpi	YES	-0.26668
mrps2	mitochondrial ribosomal protein S2 [Source:ZFIN;Acc:ZDB-GENE-070112-992]	1743.61	1.41945	WT.2dpi	WT.uninj	YES	-0.893701	mychMT.2dpi	WT.2dpi	YES	-0.195208
nmt1a	N-myristoyltransferase 1a [Source:ZFIN;Acc:ZDB-GENE-050522-477]	5298.57	1.40995	WT.2dpi	WT.uninj	YES	-0.632751	mychMT.2dpi	WT.2dpi	YES	-0.147477
hnrnpc	heterogeneous nuclear ribonucleoprotein C [Source:ZFIN;Acc:ZDB-GENE-040426-2043]	3088.53	1.40563	WT.2dpi	WT.uninj	YES	-0.657864	mychMT.2dpi	WT.2dpi	YES	-0.209157
gfm1	G elongation factor, mitochondrial 1 [Source:NCBI gene;Acc:561840]	3414.02	1.37906	WT.2dpi	WT.uninj	YES	-0.585898	mychMT.2dpi	WT.2dpi	YES	-0.175197
farsb	phenylalanyl-tRNA synthetase subunit beta [Source:ZFIN;Acc:ZDB-GENE-021206-2]	4931.19	1.36546	WT.2dpi	WT.uninj	YES	-0.714085	mychMT.2dpi	WT.2dpi	YES	-0.323236
thoc1	THO complex 1 [Source:ZFIN;Acc:ZDB-GENE-030826-9]	2771.79	1.36533	WT.2dpi	WT.uninj	YES	-0.734412	mychMT.2dpi	WT.2dpi	YES	-0.195096
seta	SET nuclear proto-oncogene a [Source:ZFIN;Acc:ZDB-GENE-030131-2221]	21582.6	1.34805	WT.2dpi	WT.uninj	YES	-0.657686	mychMT.2dpi	WT.2dpi	YES	-0.43123
pus7	pseudouridine synthase 7 [Source:ZFIN;Acc:ZDB-GENE-060620-1]	1864.34	1.3422	WT.2dpi	WT.uninj	YES	-0.769355	mychMT.2dpi	WT.2dpi	YES	-0.130608
las1l	LAS1 like ribosome biogenesis factor [Source:ZFIN;Acc:ZDB-GENE-030131-3625]	1493.77	1.33995	WT.2dpi	WT.uninj	YES	-0.685579	mychMT.2dpi	WT.2dpi	YES	-0.246264
tia1l	cytotoxic granule-associated RNA binding protein 1, like [Source:ZFIN;Acc:ZDB-GENE-030131-2167]	8598.18	1.33317	WT.2dpi	WT.uninj	YES	-0.72673	mychMT.2dpi	WT.2dpi	YES	-0.205325
polr1a	RNA polymerase I subunit A [Source:ZFIN;Acc:ZDB-GENE-030131-5286]	3332.51	1.32571	WT.2dpi	WT.uninj	YES	-0.85103	mychMT.2dpi	WT.2dpi	YES	-0.324766
cby1	chibby homolog 1 (Drosophila) [Source:ZFIN;Acc:ZDB-GENE-030131-5074]	813.358	1.32367	WT.2dpi	WT.uninj	YES	-0.80845	mychMT.2dpi	WT.2dpi	YES	-0.410559
gcsha	glycine cleavage system protein H (aminomethyl carrier), a [Source:ZFIN;Acc:ZDB-GENE-050320-18]	1732.2	1.31825	WT.2dpi	WT.uninj	YES	-0.714237	mychMT.2dpi	WT.2dpi	YES	-0.230793
nol8	nucleolar protein 8 [Source:ZFIN;Acc:ZDB-GENE-050208-491]	1363.56	1.31131	WT.2dpi	WT.uninj	YES	-0.935258	mychMT.2dpi	WT.2dpi	YES	-0.448743
pfdn5	prefoldin 5 [Source:ZFIN;Acc:ZDB-GENE-030131-6858]	2202.79	1.30645	WT.2dpi	WT.uninj	YES	-0.815505	mychMT.2dpi	WT.2dpi	YES	-0.391858
sympk	symplekin [Source:ZFIN;Acc:ZDB-GENE-060526-361]	4371.45	1.30599	WT.2dpi	WT.uninj	YES	-0.594913	mychMT.2dpi	WT.2dpi	YES	-0.459987
eif3d	eukaryotic translation initiation factor 3, subunit D [Source:NCBI gene;Acc:336498]	18146.1	1.30161	WT.2dpi	WT.uninj	YES	-0.840196	mychMT.2dpi	WT.2dpi	YES	-0.339168
arpc1a	actin related protein 2/3 complex, subunit 1A [Source:ZFIN;Acc:ZDB-GENE-040116-1]	6764.89	1.29947	WT.2dpi	WT.uninj	YES	-0.633539	mychMT.2dpi	WT.2dpi	YES	-0.153012
tbrg4	transforming growth factor beta regulator 4 [Source:ZFIN;Acc:ZDB-GENE-091020-8]	1411.51	1.29657	WT.2dpi	WT.uninj	YES	-0.715605	mychMT.2dpi	WT.2dpi	YES	-0.370078
timm23a	translocase of inner mitochondrial membrane 23 homolog a (yeast) [Source:NCBI gene;Acc:798429]	4438.82	1.27422	WT.2dpi	WT.uninj	YES	-0.6683	mychMT.2dpi	WT.2dpi	YES	-0.131999
eif4a3	eukaryotic translation initiation factor 4A3 [Source:NCBI gene;Acc:394053]	8398.47	1.27372	WT.2dpi	WT.uninj	YES	-0.658978	mychMT.2dpi	WT.2dpi	YES	-0.395109
naa10	N(alpha)-acetyltransferase 10, NatA catalytic subunit [Source:ZFIN;Acc:ZDB-GENE-040426-2648]	2493.23	1.26972	WT.2dpi	WT.uninj	YES	-0.615951	mychMT.2dpi	WT.2dpi	YES	-0.152138
pa2g4b	proliferation-associated 2G4, b [Source:ZFIN;Acc:ZDB-GENE-030131-2182]	9459.22	1.26272	WT.2dpi	WT.uninj	YES	-0.90731	mychMT.2dpi	WT.2dpi	YES	-0.428519
qtrt1	queuine tRNA-ribosyltransferase 1 [Source:NCBI gene;Acc:393985]	513.085	1.24613	WT.2dpi	WT.uninj	YES	-1.10399	mychMT.2dpi	WT.2dpi	YES	-0.258461
gtpbp10	GTP-binding protein 10 (putative) [Source:NCBI gene;Acc:436727]	702.661	1.22694	WT.2dpi	WT.uninj	YES	-0.801448	mychMT.2dpi	WT.2dpi	YES	-0.4487
tufm	Tu translation elongation factor, mitochondrial [Source:ZFIN;Acc:ZDB-GENE-050320-73]	6528.31	1.2259	WT.2dpi	WT.uninj	YES	-0.71706	mychMT.2dpi	WT.2dpi	YES	-0.36252
srsf7a	serine and arginine rich splicing factor 7a [Source:ZFIN;Acc:ZDB-GENE-040426-1798]	4362.06	1.22541	WT.2dpi	WT.uninj	YES	-0.600994	mychMT.2dpi	WT.2dpi	YES	-0.311079
rap1aa	RAP1A, member of RAS oncogene family a [Source:ZFIN;Acc:ZDB-GENE-040625-167]	2439.94	1.2214	WT.2dpi	WT.uninj	YES	-0.6614	mychMT.2dpi	WT.2dpi	YES	-0.35148
psmd6	proteasome 26S subunit, non-ATPase 6 [Source:ZFIN;Acc:ZDB-GENE-040426-1038]	6319.16	1.22021	WT.2dpi	WT.uninj	YES	-0.617411	mychMT.2dpi	WT.2dpi	YES	-0.344243
setb	SET nuclear proto-oncogene b [Source:ZFIN;Acc:ZDB-GENE-030131-433]	21560.3	1.21964	WT.2dpi	WT.uninj	YES	-0.775693	mychMT.2dpi	WT.2dpi	YES	0.0509253
usp39	ubiquitin specific peptidase 39 [Source:ZFIN;Acc:ZDB-GENE-030131-966]	1361.49	1.21946	WT.2dpi	WT.uninj	YES	-0.704013	mychMT.2dpi	WT.2dpi	YES	-0.427528
polr2b	polymerase (RNA) II (DNA directed) polypeptide B [Source:ZFIN;Acc:ZDB-GENE-041008-1]	6103.55	1.20579	WT.2dpi	WT.uninj	YES	-0.745365	mychMT.2dpi	WT.2dpi	YES	-0.391629
crls1	cardiolipin synthase 1 [Source:ZFIN;Acc:ZDB-GENE-040426-2519]	1162.44	1.20371	WT.2dpi	WT.uninj	YES	-0.925491	mychMT.2dpi	WT.2dpi	YES	-0.211408
rad21a	RAD21 cohesin complex component a [Source:NCBI gene;Acc:322275]	14975.5	1.18706	WT.2dpi	WT.uninj	YES	-0.590801	mychMT.2dpi	WT.2dpi	YES	-0.277613
hdac10	histone deacetylase 10 [Source:NCBI gene;Acc:327253]	621.107	1.18497	WT.2dpi	WT.uninj	YES	-1.23551	mychMT.2dpi	WT.2dpi	YES	-0.230472
larp1	La ribonucleoprotein 1, translational regulator [Source:ZFIN;Acc:ZDB-GENE-030131-5386]	5367.96	1.18066	WT.2dpi	WT.uninj	YES	-0.852927	mychMT.2dpi	WT.2dpi	YES	-0.350468
cherp	calcium homeostasis endoplasmic reticulum protein [Source:ZFIN;Acc:ZDB-GENE-040407-1]	5701.73	1.17447	WT.2dpi	WT.uninj	YES	-0.592269	mychMT.2dpi	WT.2dpi	YES	-0.33463
caprin1b	cell cycle associated protein 1b [Source:ZFIN;Acc:ZDB-GENE-040426-2020]	15582.8	1.17125	WT.2dpi	WT.uninj	YES	-0.664522	mychMT.2dpi	WT.2dpi	YES	-0.0676004
cycsb	cytochrome c, somatic b [Source:NCBI gene;Acc:415158]	11528.9	1.16914	WT.2dpi	WT.uninj	YES	-0.850836	mychMT.2dpi	WT.2dpi	YES	-0.168833
cnot9	CCR4-NOT transcription complex subunit 9 [Source:NCBI gene;Acc:406632]	2195.63	1.16302	WT.2dpi	WT.uninj	YES	-0.714107	mychMT.2dpi	WT.2dpi	YES	-0.270039
h2az2a	H2A.Z variant histone 2a [Source:NCBI gene;Acc:252913]	2831.76	1.15294	WT.2dpi	WT.uninj	YES	-0.776155	mychMT.2dpi	WT.2dpi	YES	-0.167558
khdrbs1a	KH domain containing, RNA binding, signal transduction associated 1a [Source:ZFIN;Acc:ZDB-GENE-000210-25]	69492.7	1.14751	WT.2dpi	WT.uninj	YES	-0.651614	mychMT.2dpi	WT.2dpi	YES	-0.493835
lsm7	LSM7 homolog, U6 small nuclear RNA and mRNA degradation associated [Source:ZFIN;Acc:ZDB-GENE-030131-8284]	2610.53	1.1424	WT.2dpi	WT.uninj	YES	-0.807438	mychMT.2dpi	WT.2dpi	YES	-0.49613
adh5	alcohol dehydrogenase 5 [Source:ZFIN;Acc:ZDB-GENE-011003-1]	2591.99	1.13215	WT.2dpi	WT.uninj	YES	-1.00861	mychMT.2dpi	WT.2dpi	YES	-0.240634
tomm22	translocase of outer mitochondrial membrane 22 homolog (yeast) [Source:ZFIN;Acc:ZDB-GENE-030131-9810]	5461.64	1.13214	WT.2dpi	WT.uninj	YES	-0.79465	mychMT.2dpi	WT.2dpi	YES	-0.270038
fkbp1aa	FKBP prolyl isomerase 1Aa [Source:ZFIN;Acc:ZDB-GENE-030131-7275]	6022.01	1.12963	WT.2dpi	WT.uninj	YES	-0.729285	mychMT.2dpi	WT.2dpi	YES	-0.403105
cnbpa	CCHC-type zinc finger, nucleic acid binding protein a [Source:ZFIN;Acc:ZDB-GENE-030131-5045]	5646.21	1.12371	WT.2dpi	WT.uninj	YES	-0.959536	mychMT.2dpi	WT.2dpi	YES	-0.329427
rpap2	RNA polymerase II associated protein 2 [Source:NCBI gene;Acc:554138]	538.522	1.12341	WT.2dpi	WT.uninj	YES	-0.827472	mychMT.2dpi	WT.2dpi	YES	0.00437864
mrpl16	mitochondrial ribosomal protein L16 [Source:ZFIN;Acc:ZDB-GENE-041122-1]	2459.56	1.11995	WT.2dpi	WT.uninj	YES	-0.711047	mychMT.2dpi	WT.2dpi	YES	-0.349968
cth	cystathionase (cystathionine gamma-lyase) [Source:ZFIN;Acc:ZDB-GENE-030131-774]	844.996	1.10996	WT.2dpi	WT.uninj	YES	-0.78766	mychMT.2dpi	WT.2dpi	YES	0.177834
ubl7b	ubiquitin-like 7b (bone marrow stromal cell-derived) [Source:ZFIN;Acc:ZDB-GENE-040426-1334]	1260.61	1.09787	WT.2dpi	WT.uninj	YES	-0.815957	mychMT.2dpi	WT.2dpi	YES	-0.387642
ywhae2	tyrosine 3-monooxygenase/tryptophan 5-monooxygenase activation protein, epsilon polypeptide 2 [Source:ZFIN;Acc:ZDB-GENE-050306-44]	7843.73	1.09494	WT.2dpi	WT.uninj	YES	-0.916058	mychMT.2dpi	WT.2dpi	YES	-0.184892
fahd2a	fumarylacetoacetate hydrolase domain containing 2A [Source:ZFIN;Acc:ZDB-GENE-040426-2499]	1059.49	1.09343	WT.2dpi	WT.uninj	YES	-1.02559	mychMT.2dpi	WT.2dpi	YES	0.125176
metap1	methionyl aminopeptidase 1 [Source:NCBI gene;Acc:503783]	3191.87	1.07599	WT.2dpi	WT.uninj	YES	-0.865254	mychMT.2dpi	WT.2dpi	YES	-0.380065
psmd9	proteasome 26S subunit, non-ATPase 9 [Source:ZFIN;Acc:ZDB-GENE-030131-431]	639.828	1.07452	WT.2dpi	WT.uninj	YES	-1.10627	mychMT.2dpi	WT.2dpi	YES	-0.358683
mrpl17	mitochondrial ribosomal protein L17 [Source:ZFIN;Acc:ZDB-GENE-040912-133]	1775.92	1.06459	WT.2dpi	WT.uninj	YES	-0.666065	mychMT.2dpi	WT.2dpi	YES	-0.328463
rpl37	ribosomal protein L37 [Source:ZFIN;Acc:ZDB-GENE-040625-39]	586.473	1.05668	WT.2dpi	WT.uninj	YES	-0.940421	mychMT.2dpi	WT.2dpi	YES	-0.3215
ptcd1	pentatricopeptide repeat domain 1 [Source:ZFIN;Acc:ZDB-GENE-030131-6146]	908.551	1.05434	WT.2dpi	WT.uninj	YES	-1.0539	mychMT.2dpi	WT.2dpi	YES	-0.101567
rwdd	RWD domain containing 4 [Source:ZFIN;Acc:ZDB-GENE-041010-61]	1084.94	1.03779	WT.2dpi	WT.uninj	YES	-1.08597	mychMT.2dpi	WT.2dpi	YES	-0.172853
rpf1	ribosome production factor 1 homolog [Source:NCBI gene;Acc:415250]	1871.58	1.03585	WT.2dpi	WT.uninj	YES	-0.858957	mychMT.2dpi	WT.2dpi	YES	-0.166763
si:ch211-282b22.1	si:ch211-282b22.1 [Source:ZFIN;Acc:ZDB-GENE-030219-148]	1002.21	1.02437	WT.2dpi	WT.uninj	YES	-0.986954	mychMT.2dpi	WT.2dpi	YES	-0.296509
smarce1	SWI/SNF related, matrix associated, actin dependent regulator of chromatin, subfamily e, member 1 [Source:ZFIN;Acc:ZDB-GENE-030131-967]	10628.3	1.0041	WT.2dpi	WT.uninj	YES	-0.598667	mychMT.2dpi	WT.2dpi	YES	-0.260312
rmdn1	regulator of microtubule dynamics 1 [Source:ZFIN;Acc:ZDB-GENE-070928-17]	1857.33	1.00229	WT.2dpi	WT.uninj	YES	-1.01034	mychMT.2dpi	WT.2dpi	YES	0.116251
elavl1a	ELAV like RNA binding protein 1a [Source:ZFIN;Acc:ZDB-GENE-990415-245]	12660.8	0.983073	WT.2dpi	WT.uninj	YES	-0.587814	mychMT.2dpi	WT.2dpi	YES	-0.00330643
suox	sulfite oxidase [Source:ZFIN;Acc:ZDB-GENE-070718-3]	810.792	0.953411	WT.2dpi	WT.uninj	YES	-1.20794	mychMT.2dpi	WT.2dpi	YES	0.349152
fam207a	family with sequence similarity 207 member A [Source:ZFIN;Acc:ZDB-GENE-060825-113]	1217.67	0.952544	WT.2dpi	WT.uninj	YES	-1.01048	mychMT.2dpi	WT.2dpi	YES	-0.190573
ufm1	ubiquitin-fold modifier 1 [Source:NCBI gene;Acc:322756]	1639.22	0.93422	WT.2dpi	WT.uninj	YES	-0.731068	mychMT.2dpi	WT.2dpi	YES	-0.379156
rsl24d1	ribosomal L24 domain containing 1 [Source:NCBI gene;Acc:406266]	4431.37	0.930107	WT.2dpi	WT.uninj	YES	-0.988077	mychMT.2dpi	WT.2dpi	YES	-0.114537
rbm19	RNA binding motif protein 19 [Source:ZFIN;Acc:ZDB-GENE-031125-3]	1611.5	0.912725	WT.2dpi	WT.uninj	YES	-0.771973	mychMT.2dpi	WT.2dpi	YES	-0.149692
cdk9	cyclin-dependent kinase 9 (CDC2-related kinase) [Source:ZFIN;Acc:ZDB-GENE-030131-321]	3194.48	0.891643	WT.2dpi	WT.uninj	YES	-0.635911	mychMT.2dpi	WT.2dpi	YES	-0.434196
tmem161a	transmembrane protein 161A [Source:NCBI gene;Acc:492692]	2220.43	0.883797	WT.2dpi	WT.uninj	YES	-0.64711	mychMT.2dpi	WT.2dpi	YES	-0.245641
tmem147	transmembrane protein 147 [Source:NCBI gene;Acc:436757]	3556.26	0.866432	WT.2dpi	WT.uninj	YES	-0.874908	mychMT.2dpi	WT.2dpi	YES	0.312185
akr7a3	aldo-keto reductase family 7, member A3 (aflatoxin aldehyde reductase) [Source:ZFIN;Acc:ZDB-GENE-040718-62]	1230.34	0.863581	WT.2dpi	WT.uninj	YES	-0.886391	mychMT.2dpi	WT.2dpi	YES	0.158382
larp1b	La ribonucleoprotein 1B [Source:ZFIN;Acc:ZDB-GENE-030131-4154]	2299.84	0.860509	WT.2dpi	WT.uninj	YES	-0.636323	mychMT.2dpi	WT.2dpi	YES	-0.0230961
cox7a2l	cytochrome c oxidase subunit 7A2 like [Source:ZFIN;Acc:ZDB-GENE-030131-7691]	2828.88	0.859167	WT.2dpi	WT.uninj	YES	-0.652646	mychMT.2dpi	WT.2dpi	YES	-0.0111585
mrpl38	mitochondrial ribosomal protein L38 [Source:ZFIN;Acc:ZDB-GENE-040426-2373]	1781.15	0.847085	WT.2dpi	WT.uninj	YES	-0.812913	mychMT.2dpi	WT.2dpi	YES	-0.485452
mrpl57	mitochondrial ribosomal protein L57 [Source:NCBI gene;Acc:393748]	1018	0.829023	WT.2dpi	WT.uninj	YES	-0.75724	mychMT.2dpi	WT.2dpi	YES	-0.360106
nucks1a	nuclear casein kinase and cyclin-dependent kinase substrate 1a [Source:ZFIN;Acc:ZDB-GENE-040912-175]	6980.12	0.79766	WT.2dpi	WT.uninj	YES	-0.899578	mychMT.2dpi	WT.2dpi	YES	-0.432779
dpm1	dolichyl-phosphate mannosyltransferase subunit 1, catalytic [Source:ZFIN;Acc:ZDB-GENE-040801-115]	2155.39	0.785848	WT.2dpi	WT.uninj	YES	-0.714986	mychMT.2dpi	WT.2dpi	YES	0.200924
hemk1	HemK methyltransferase family member 1 [Source:ZFIN;Acc:ZDB-GENE-050208-185]	957.646	0.763384	WT.2dpi	WT.uninj	YES	-0.959652	mychMT.2dpi	WT.2dpi	YES	-0.197805
taf13	TATA-box binding protein associated factor 13 [Source:ZFIN;Acc:ZDB-GENE-030131-2873]	1108.02	0.738065	WT.2dpi	WT.uninj	YES	-1.14655	mychMT.2dpi	WT.2dpi	YES	-0.160983
CR318588.4		2437.97	0.737045	WT.2dpi	WT.uninj	YES	-1.33129	mychMT.2dpi	WT.2dpi	YES	0.00553077
supv3l1	SUV3-like helicase [Source:NCBI gene;Acc:570852]	1574.41	0.676528	WT.2dpi	WT.uninj	YES	-0.775295	mychMT.2dpi	WT.2dpi	YES	-0.420687
cops3	COP9 signalosome subunit 3 [Source:HGNC Symbol;Acc:HGNC:2239]	1072.31	0.652831	WT.2dpi	WT.uninj	YES	-0.769219	mychMT.2dpi	WT.2dpi	YES	-0.11637
ccnk	cyclin K [Source:NCBI gene;Acc:569432]	1298.68	0.646733	WT.2dpi	WT.uninj	YES	-0.797593	mychMT.2dpi	WT.2dpi	YES	-0.403973
PLBD2	zgc:158619 [Source:ZFIN;Acc:ZDB-GENE-070209-116]	2637.12	0.639476	WT.2dpi	WT.uninj	YES	-0.830137	mychMT.2dpi	WT.2dpi	YES	-0.307387
plekhg4	pleckstrin homology domain containing, family G (with RhoGef domain) member 4 [Source:ZFIN;Acc:ZDB-GENE-030131-4824]	4919.97	-0.650445	WT.2dpi	WT.uninj	YES	0.69085	mychMT.2dpi	WT.2dpi	YES	-0.259757
ppp2r5b	protein phosphatase 2, regulatory subunit B', beta [Source:ZFIN;Acc:ZDB-GENE-101208-1]	1846.56	-0.880367	WT.2dpi	WT.uninj	YES	1.20913	mychMT.2dpi	WT.2dpi	YES	0.240512
hivep2a	HIVEP zinc finger 2a [Source:ZFIN;Acc:ZDB-GENE-041014-354]	8312.86	-0.906646	WT.2dpi	WT.uninj	YES	0.695756	mychMT.2dpi	WT.2dpi	YES	-0.0460607
wipi1	WD repeat domain, phosphoinositide interacting 1 [Source:ZFIN;Acc:ZDB-GENE-040426-1404]	1107.31	-0.927669	WT.2dpi	WT.uninj	YES	0.667475	mychMT.2dpi	WT.2dpi	YES	0.48577
acaca	acetyl-CoA carboxylase alpha [Source:ZFIN;Acc:ZDB-GENE-060526-74]	19921.5	-0.95262	WT.2dpi	WT.uninj	YES	0.685462	mychMT.2dpi	WT.2dpi	YES	0.11127
castor2	cytosolic arginine sensor for mTORC1 subunit 2 [Source:ZFIN;Acc:ZDB-GENE-030131-5505]	5588.52	-1.00246	WT.2dpi	WT.uninj	YES	0.738471	mychMT.2dpi	WT.2dpi	YES	-0.233721
rusc2	RUN and SH3 domain containing 2 [Source:ZFIN;Acc:ZDB-GENE-060526-131]	5859.46	-1.01196	WT.2dpi	WT.uninj	YES	0.705359	mychMT.2dpi	WT.2dpi	YES	-0.349966
kctd3	potassium channel tetramerization domain containing 3 [Source:ZFIN;Acc:ZDB-GENE-060503-169]	1667.18	-1.02967	WT.2dpi	WT.uninj	YES	0.83131	mychMT.2dpi	WT.2dpi	YES	0.0893145
gnai2b	guanine nucleotide binding protein (G protein), alpha inhibiting activity polypeptide 2b [Source:ZFIN;Acc:ZDB-GENE-030131-5861]	5251.49	-1.03792	WT.2dpi	WT.uninj	YES	0.924413	mychMT.2dpi	WT.2dpi	YES	-0.4312
lrrc4ca	leucine rich repeat containing 4C, genome duplicate a [Source:ZFIN;Acc:ZDB-GENE-050522-533]	867.321	-1.03933	WT.2dpi	WT.uninj	YES	1.30026	mychMT.2dpi	WT.2dpi	YES	0.146373
ubb	ubiquitin B [Source:ZFIN;Acc:ZDB-GENE-050411-10]	56846.5	-1.05094	WT.2dpi	WT.uninj	YES	0.976926	mychMT.2dpi	WT.2dpi	YES	-0.223888
tbc1d8b	TBC1 domain family member 8B [Source:NCBI gene;Acc:566657]	1501.64	-1.13329	WT.2dpi	WT.uninj	YES	0.787317	mychMT.2dpi	WT.2dpi	YES	0.0926879
vldlr	very low density lipoprotein receptor [Source:ZFIN;Acc:ZDB-GENE-040426-803]	3347.8	-1.15272	WT.2dpi	WT.uninj	YES	0.818346	mychMT.2dpi	WT.2dpi	YES	0.0623696
bivm	basic, immunoglobulin-like variable motif containing [Source:ZFIN;Acc:ZDB-GENE-010822-3]	912.984	-1.15626	WT.2dpi	WT.uninj	YES	0.916559	mychMT.2dpi	WT.2dpi	YES	0.283123
ptpreb	protein tyrosine phosphatase receptor type Eb [Source:ZFIN;Acc:ZDB-GENE-060503-263]	3134.11	-1.1648	WT.2dpi	WT.uninj	YES	0.881873	mychMT.2dpi	WT.2dpi	YES	-0.295159
si:dkeyp-44a8.2	si:dkeyp-44a8.2 [Source:ZFIN;Acc:ZDB-GENE-070705-542]	3311.2	-1.18076	WT.2dpi	WT.uninj	YES	0.672181	mychMT.2dpi	WT.2dpi	YES	-0.369534
fgf13b	fibroblast growth factor 13b [Source:ZFIN;Acc:ZDB-GENE-040426-1793]	607.017	-1.21736	WT.2dpi	WT.uninj	YES	1.25295	mychMT.2dpi	WT.2dpi	YES	0.391237
ephb3a	eph receptor B3a [Source:NCBI gene;Acc:30313]	1686.85	-1.22675	WT.2dpi	WT.uninj	YES	0.761487	mychMT.2dpi	WT.2dpi	YES	-0.390278
lurap1	leucine rich adaptor protein 1 [Source:ZFIN;Acc:ZDB-GENE-070928-35]	1023.53	-1.22852	WT.2dpi	WT.uninj	YES	0.815945	mychMT.2dpi	WT.2dpi	YES	-0.30293
nalcn	sodium leak channel, non-selective [Source:ZFIN;Acc:ZDB-GENE-050410-12]	2866.79	-1.23343	WT.2dpi	WT.uninj	YES	0.880068	mychMT.2dpi	WT.2dpi	YES	-0.464459
tmem255a	transmembrane protein 255A [Source:ZFIN;Acc:ZDB-GENE-070412-2]	1703.07	-1.29065	WT.2dpi	WT.uninj	YES	0.893924	mychMT.2dpi	WT.2dpi	YES	-0.159915
xpr1a	xenotropic and polytropic retrovirus receptor 1a [Source:ZFIN;Acc:ZDB-GENE-060503-362]	1899.05	-1.29094	WT.2dpi	WT.uninj	YES	0.697665	mychMT.2dpi	WT.2dpi	YES	0.336063
rufy2	RUN and FYVE domain containing 2 [Source:ZFIN;Acc:ZDB-GENE-070424-66]	2617.11	-1.31521	WT.2dpi	WT.uninj	YES	0.884992	mychMT.2dpi	WT.2dpi	YES	0.0477359
zgc:153704	zgc:153704 [Source:NCBI gene;Acc:767759]	7154.86	-1.31716	WT.2dpi	WT.uninj	YES	1.32563	mychMT.2dpi	WT.2dpi	YES	-0.182575
pcdh1gb2	protocadherin 1 gamma b 2 [Source:ZFIN;Acc:ZDB-GENE-041118-19]	595.176	-1.33366	WT.2dpi	WT.uninj	YES	1.5686	mychMT.2dpi	WT.2dpi	YES	-0.124829
usp54b	ubiquitin specific peptidase 54b [Source:ZFIN;Acc:ZDB-GENE-090828-3]	3399.22	-1.43273	WT.2dpi	WT.uninj	YES	0.664607	mychMT.2dpi	WT.2dpi	YES	-0.36449
ppp2r3a	protein phosphatase 2, regulatory subunit B'', alpha [Source:ZFIN;Acc:ZDB-GENE-070912-646]	1128	-1.45185	WT.2dpi	WT.uninj	YES	1.05767	mychMT.2dpi	WT.2dpi	YES	-0.150135
dock9b	dedicator of cytokinesis 9b [Source:ZFIN;Acc:ZDB-GENE-090916-2]	1812.48	-1.45858	WT.2dpi	WT.uninj	YES	0.957124	mychMT.2dpi	WT.2dpi	YES	0.442735
rsrp1	arginine/serine-rich protein 1 [Source:NCBI gene;Acc:724003]	15522.3	-1.47571	WT.2dpi	WT.uninj	YES	0.861378	mychMT.2dpi	WT.2dpi	YES	0.448933
peli3	pellino E3 ubiquitin protein ligase family member 3 [Source:ZFIN;Acc:ZDB-GENE-110304-4]	2538.38	-1.48668	WT.2dpi	WT.uninj	YES	0.77883	mychMT.2dpi	WT.2dpi	YES	0.122322
arhgap21a	Rho GTPase activating protein 21a [Source:ZFIN;Acc:ZDB-GENE-090918-5]	4292.12	-1.51615	WT.2dpi	WT.uninj	YES	0.887631	mychMT.2dpi	WT.2dpi	YES	0.489497
rab6ba	RAB6B, member RAS oncogene family a [Source:ZFIN;Acc:ZDB-GENE-050809-136]	5039.23	-1.53042	WT.2dpi	WT.uninj	YES	1.1076	mychMT.2dpi	WT.2dpi	YES	-0.115472
ndufa4	NADH:ubiquinone oxidoreductase subunit A4 [Source:NCBI gene;Acc:406298]	2910.69	-1.53211	WT.2dpi	WT.uninj	YES	0.924923	mychMT.2dpi	WT.2dpi	YES	-0.275548
slc2a3a	solute carrier family 2 member 3a [Source:ZFIN;Acc:ZDB-GENE-040718-390]	4510.02	-1.55016	WT.2dpi	WT.uninj	YES	0.884763	mychMT.2dpi	WT.2dpi	YES	-0.196288
elmo2	engulfment and cell motility 2 [Source:ZFIN;Acc:ZDB-GENE-140106-84]	1862.23	-1.55959	WT.2dpi	WT.uninj	YES	0.9303	mychMT.2dpi	WT.2dpi	YES	0.0722374
b3gat2	beta-1,3-glucuronyltransferase 2 (glucuronosyltransferase S) [Source:ZFIN;Acc:ZDB-GENE-040801-191]	885.496	-1.57572	WT.2dpi	WT.uninj	YES	1.10577	mychMT.2dpi	WT.2dpi	YES	-0.280976
dlg1	discs, large homolog 1 (Drosophila) [Source:NCBI gene;Acc:114446]	7107.62	-1.57999	WT.2dpi	WT.uninj	YES	0.809924	mychMT.2dpi	WT.2dpi	YES	0.23637
slc24a6a	solute carrier family 24 member 6a [Source:ZFIN;Acc:ZDB-GENE-100922-39]	1379.24	-1.58329	WT.2dpi	WT.uninj	YES	1.18187	mychMT.2dpi	WT.2dpi	YES	-0.196526
foxp2	forkhead box P2 [Source:ZFIN;Acc:ZDB-GENE-041203-2]	1737.32	-1.58727	WT.2dpi	WT.uninj	YES	0.883729	mychMT.2dpi	WT.2dpi	YES	-0.346037
si:ch1073-44g3.1	si:ch1073-44g3.1 [Source:ZFIN;Acc:ZDB-GENE-141216-124]	1501.61	-1.58842	WT.2dpi	WT.uninj	YES	0.756811	mychMT.2dpi	WT.2dpi	YES	-0.492794
nsmfb	NMDA receptor synaptonuclear signaling and neuronal migration factor b [Source:NCBI gene;Acc:569891]	2237.09	-1.60899	WT.2dpi	WT.uninj	YES	0.941056	mychMT.2dpi	WT.2dpi	YES	-0.438347
gys1	glycogen synthase 1 (muscle) [Source:ZFIN;Acc:ZDB-GENE-040426-1243]	3936.91	-1.61197	WT.2dpi	WT.uninj	YES	1.08724	mychMT.2dpi	WT.2dpi	YES	-0.0336221
si:dkey-178k16.1	si:dkey-178k16.1 [Source:ZFIN;Acc:ZDB-GENE-090312-61]	1293.75	-1.61965	WT.2dpi	WT.uninj	YES	1.30662	mychMT.2dpi	WT.2dpi	YES	-0.176052
dok4	docking protein 4 [Source:ZFIN;Acc:ZDB-GENE-041008-91]	956.29	-1.6238	WT.2dpi	WT.uninj	YES	0.811018	mychMT.2dpi	WT.2dpi	YES	-0.178512
tbcela	tubulin folding cofactor E-like a [Source:ZFIN;Acc:ZDB-GENE-040426-1719]	1862.58	-1.64182	WT.2dpi	WT.uninj	YES	0.975521	mychMT.2dpi	WT.2dpi	YES	0.329872
kdm4c	lysine (K)-specific demethylase 4C [Source:ZFIN;Acc:ZDB-GENE-070209-38]	2949.1	-1.65139	WT.2dpi	WT.uninj	YES	0.891021	mychMT.2dpi	WT.2dpi	YES	0.434567
syt11a	synaptotagmin XIa [Source:ZFIN;Acc:ZDB-GENE-040426-2815]	14181.2	-1.6652	WT.2dpi	WT.uninj	YES	1.00469	mychMT.2dpi	WT.2dpi	YES	-0.260122
atxn1b	ataxin 1b [Source:ZFIN;Acc:ZDB-GENE-061218-2]	4397.58	-1.66608	WT.2dpi	WT.uninj	YES	1.03089	mychMT.2dpi	WT.2dpi	YES	-0.243052
XKR4	zgc:123035 [Source:ZFIN;Acc:ZDB-GENE-051030-45]	842.423	-1.67689	WT.2dpi	WT.uninj	YES	1.11428	mychMT.2dpi	WT.2dpi	YES	0.35553
slc35g2a	solute carrier family 35 member G2a [Source:ZFIN;Acc:ZDB-GENE-041114-202]	714.363	-1.68056	WT.2dpi	WT.uninj	YES	1.50209	mychMT.2dpi	WT.2dpi	YES	-0.252524
klhl17	kelch-like family member 17 [Source:ZFIN;Acc:ZDB-GENE-030131-8131]	2881.69	-1.69394	WT.2dpi	WT.uninj	YES	1.08892	mychMT.2dpi	WT.2dpi	YES	-0.00871345
znf703	zinc finger protein 703 [Source:NCBI gene;Acc:114429]	1046.01	-1.70729	WT.2dpi	WT.uninj	YES	0.93227	mychMT.2dpi	WT.2dpi	YES	0.355121
SSBP4	zgc:110158 [Source:ZFIN;Acc:ZDB-GENE-050522-195]	4036.25	-1.70965	WT.2dpi	WT.uninj	YES	0.934926	mychMT.2dpi	WT.2dpi	YES	0.104792
elovl5	ELOVL fatty acid elongase 5 [Source:ZFIN;Acc:ZDB-GENE-040407-2]	667.786	-1.70965	WT.2dpi	WT.uninj	YES	-1.04924	mychMT.2dpi	WT.2dpi	YES	0.407026
fgd1	FYVE, RhoGEF and PH domain containing 1 [Source:ZFIN;Acc:ZDB-GENE-081104-33]	549.415	-1.74015	WT.2dpi	WT.uninj	YES	1.08937	mychMT.2dpi	WT.2dpi	YES	0.199387
kif1aa	kinesin family member 1Aa [Source:ZFIN;Acc:ZDB-GENE-100913-3]	9748.34	-1.74849	WT.2dpi	WT.uninj	YES	1.01155	mychMT.2dpi	WT.2dpi	YES	0.161551
ppfia3	PTPRF interacting protein alpha 3 [Source:ZFIN;Acc:ZDB-GENE-100311-3]	3266.38	-1.75419	WT.2dpi	WT.uninj	YES	1.23848	mychMT.2dpi	WT.2dpi	YES	0.0851401
rundc3ab	RUN domain containing 3Ab [Source:NCBI gene;Acc:393118]	2296.13	-1.76093	WT.2dpi	WT.uninj	YES	0.930455	mychMT.2dpi	WT.2dpi	YES	-0.298568
dctn1b	dynactin 1b [Source:ZFIN;Acc:ZDB-GENE-050419-28]	3289.21	-1.7685	WT.2dpi	WT.uninj	YES	0.962462	mychMT.2dpi	WT.2dpi	YES	-0.0177248
gria4a	glutamate receptor, ionotropic, AMPA 4a [Source:ZFIN;Acc:ZDB-GENE-020125-7]	1412.53	-1.8102	WT.2dpi	WT.uninj	YES	1.23425	mychMT.2dpi	WT.2dpi	YES	0.239512
kif5ab	kinesin family member 5A, b [Source:ZFIN;Acc:ZDB-GENE-110510-3]	1649.64	-1.8281	WT.2dpi	WT.uninj	YES	1.0839	mychMT.2dpi	WT.2dpi	YES	-0.381718
syt1a	synaptotagmin Ia [Source:ZFIN;Acc:ZDB-GENE-040718-165]	45750.6	-1.82874	WT.2dpi	WT.uninj	YES	1.19399	mychMT.2dpi	WT.2dpi	YES	-0.207882
nexmifa	neurite extension and migration factor a [Source:ZFIN;Acc:ZDB-GENE-110411-102]	3024	-1.82964	WT.2dpi	WT.uninj	YES	0.984489	mychMT.2dpi	WT.2dpi	YES	0.377563
cacng8b	calcium channel, voltage-dependent, gamma subunit 8b [Source:ZFIN;Acc:ZDB-GENE-100921-72]	2596.01	-1.83764	WT.2dpi	WT.uninj	YES	0.816438	mychMT.2dpi	WT.2dpi	YES	-0.146481
zbtb16a	zinc finger and BTB domain containing 16a [Source:NCBI gene;Acc:323269]	4005.36	-1.84575	WT.2dpi	WT.uninj	YES	1.05043	mychMT.2dpi	WT.2dpi	YES	-0.151249
pank2	pantothenate kinase 2 [Source:ZFIN;Acc:ZDB-GENE-070112-1952]	8044.5	-1.84611	WT.2dpi	WT.uninj	YES	0.694259	mychMT.2dpi	WT.2dpi	YES	0.441483
sncgb	synuclein, gamma b (breast cancer-specific protein 1) [Source:ZFIN;Acc:ZDB-GENE-050522-235]	18971.4	-1.8502	WT.2dpi	WT.uninj	YES	0.715753	mychMT.2dpi	WT.2dpi	YES	-0.340819
olfm2a	olfactomedin 2a [Source:ZFIN;Acc:ZDB-GENE-040426-2882]	1182.29	-1.85048	WT.2dpi	WT.uninj	YES	0.978336	mychMT.2dpi	WT.2dpi	YES	-0.279043
ttbk1a	tau tubulin kinase 1a [Source:ZFIN;Acc:ZDB-GENE-100609-4]	3174.31	-1.87487	WT.2dpi	WT.uninj	YES	1.12487	mychMT.2dpi	WT.2dpi	YES	0.00161912
lrtm2a	leucine-rich repeats and transmembrane domains 2a [Source:ZFIN;Acc:ZDB-GENE-041210-218]	1311.1	-1.89069	WT.2dpi	WT.uninj	YES	1.40418	mychMT.2dpi	WT.2dpi	YES	-0.0882801
cnksr2b	connector enhancer of kinase suppressor of Ras 2b [Source:ZFIN;Acc:ZDB-GENE-030131-8048]	5213.69	-1.89431	WT.2dpi	WT.uninj	YES	0.927859	mychMT.2dpi	WT.2dpi	YES	-0.433837
syn1	synapsin I [Source:ZFIN;Acc:ZDB-GENE-081105-93]	1861.36	-1.8952	WT.2dpi	WT.uninj	YES	1.45555	mychMT.2dpi	WT.2dpi	YES	0.197784
si:ch211-244c8.4	si:ch211-244c8.4 [Source:ZFIN;Acc:ZDB-GENE-141216-488]	2868.85	-1.89981	WT.2dpi	WT.uninj	YES	0.861946	mychMT.2dpi	WT.2dpi	YES	0.464056
cacna1ha	calcium channel, voltage-dependent, T type, alpha 1H subunit a [Source:ZFIN;Acc:ZDB-GENE-130103-1]	2024.78	-1.90409	WT.2dpi	WT.uninj	YES	1.26167	mychMT.2dpi	WT.2dpi	YES	0.159446
cdkn1ba	cyclin-dependent kinase inhibitor 1Ba [Source:ZFIN;Acc:ZDB-GENE-040812-3]	1475.5	-1.9122	WT.2dpi	WT.uninj	YES	0.749077	mychMT.2dpi	WT.2dpi	YES	0.475737
gria2b	glutamate receptor, ionotropic, AMPA 2b [Source:ZFIN;Acc:ZDB-GENE-020125-4]	2571.26	-1.92993	WT.2dpi	WT.uninj	YES	1.38405	mychMT.2dpi	WT.2dpi	YES	0.22659
igsf21a	immunoglobin superfamily, member 21a [Source:ZFIN;Acc:ZDB-GENE-050809-118]	2955.9	-1.96978	WT.2dpi	WT.uninj	YES	0.74527	mychMT.2dpi	WT.2dpi	YES	-0.29837
arvcfa	ARVCF delta catenin family member a [Source:ZFIN;Acc:ZDB-GENE-091113-43]	1405.97	-1.97375	WT.2dpi	WT.uninj	YES	0.959527	mychMT.2dpi	WT.2dpi	YES	-0.266012
SRCIN1	si:ch211-278a6.1 [Source:ZFIN;Acc:ZDB-GENE-060503-699]	1218.94	-1.98109	WT.2dpi	WT.uninj	YES	1.55573	mychMT.2dpi	WT.2dpi	YES	0.272982
mpp3a	membrane protein, palmitoylated 3a (MAGUK p55 subfamily member 3) [Source:ZFIN;Acc:ZDB-GENE-130530-555]	2059.77	-1.98684	WT.2dpi	WT.uninj	YES	1.12497	mychMT.2dpi	WT.2dpi	YES	-0.253624
hbp1	HMG-box transcription factor 1 [Source:ZFIN;Acc:ZDB-GENE-050522-414]	2289.97	-2.01035	WT.2dpi	WT.uninj	YES	1.18462	mychMT.2dpi	WT.2dpi	YES	0.0638272
map6a	microtubule-associated protein 6a [Source:ZFIN;Acc:ZDB-GENE-050208-42]	489.641	-2.0225	WT.2dpi	WT.uninj	YES	1.22275	mychMT.2dpi	WT.2dpi	YES	0.11078
map7a	microtubule-associated protein 7a [Source:ZFIN;Acc:ZDB-GENE-131121-151]	858.692	-2.02295	WT.2dpi	WT.uninj	YES	1.40879	mychMT.2dpi	WT.2dpi	YES	0.00709838
bco2a	beta-carotene oxygenase 2a [Source:ZFIN;Acc:ZDB-GENE-030131-8039]	2114.21	-2.02831	WT.2dpi	WT.uninj	YES	0.777759	mychMT.2dpi	WT.2dpi	YES	0.142241
epb41l3a	erythrocyte membrane protein band 4.1-like 3a [Source:ZFIN;Acc:ZDB-GENE-040822-8]	3971.59	-2.03791	WT.2dpi	WT.uninj	YES	0.913161	mychMT.2dpi	WT.2dpi	YES	-0.0957358
lrfn5b	leucine rich repeat and fibronectin type III domain containing 5b [Source:ZFIN;Acc:ZDB-GENE-080327-20]	975.339	-2.05398	WT.2dpi	WT.uninj	YES	1.17616	mychMT.2dpi	WT.2dpi	YES	-0.235045
syn2b	synapsin IIb [Source:ZFIN;Acc:ZDB-GENE-051127-49]	9832.24	-2.05885	WT.2dpi	WT.uninj	YES	0.893396	mychMT.2dpi	WT.2dpi	YES	-0.313001
CABZ01073265.1	complement factor I [Source:NCBI gene;Acc:557557]	973.791	-2.07049	WT.2dpi	WT.uninj	YES	0.862758	mychMT.2dpi	WT.2dpi	YES	0.114612
pde4a	phosphodiesterase 4A, cAMP-specific [Source:ZFIN;Acc:ZDB-GENE-131125-7]	1965.75	-2.07252	WT.2dpi	WT.uninj	YES	1.15066	mychMT.2dpi	WT.2dpi	YES	0.0374373
cdk5r1b	cyclin-dependent kinase 5, regulatory subunit 1b (p35) [Source:ZFIN;Acc:ZDB-GENE-040718-220]	1724.71	-2.07271	WT.2dpi	WT.uninj	YES	1.15863	mychMT.2dpi	WT.2dpi	YES	0.025206
gria1a	glutamate receptor, ionotropic, AMPA 1a [Source:ZFIN;Acc:ZDB-GENE-020125-1]	1195.55	-2.08624	WT.2dpi	WT.uninj	YES	1.17209	mychMT.2dpi	WT.2dpi	YES	0.15115
magi3b	membrane associated guanylate kinase, WW and PDZ domain containing 3b [Source:ZFIN;Acc:ZDB-GENE-060503-301]	1561.19	-2.10316	WT.2dpi	WT.uninj	YES	1.06715	mychMT.2dpi	WT.2dpi	YES	0.155402
fmn2b	formin 2b [Source:ZFIN;Acc:ZDB-GENE-080225-35]	1431.15	-2.11584	WT.2dpi	WT.uninj	YES	1.01444	mychMT.2dpi	WT.2dpi	YES	0.227017
cntn5	contactin 5 [Source:NCBI gene;Acc:327429]	877.516	-2.11756	WT.2dpi	WT.uninj	YES	1.44466	mychMT.2dpi	WT.2dpi	YES	-0.182457
gprc5bb	G protein-coupled receptor, class C, group 5, member Bb [Source:ZFIN;Acc:ZDB-GENE-090313-75]	1407.57	-2.12741	WT.2dpi	WT.uninj	YES	1.51229	mychMT.2dpi	WT.2dpi	YES	-0.262238
adam11	ADAM metallopeptidase domain 11 [Source:ZFIN;Acc:ZDB-GENE-070808-3]	804.422	-2.13056	WT.2dpi	WT.uninj	YES	1.72737	mychMT.2dpi	WT.2dpi	YES	0.286211
stxbp5a	syntaxin binding protein 5a (tomosyn) [Source:ZFIN;Acc:ZDB-GENE-041001-161]	5595.17	-2.1472	WT.2dpi	WT.uninj	YES	1.00168	mychMT.2dpi	WT.2dpi	YES	0.0502289
si:ch73-364h19.2	si:ch73-364h19.2 [Source:ZFIN;Acc:ZDB-GENE-131119-21]	3973.69	-2.15724	WT.2dpi	WT.uninj	YES	1.28313	mychMT.2dpi	WT.2dpi	YES	0.269732
lrrc4.1	leucine rich repeat containing 4.1 [Source:ZFIN;Acc:ZDB-GENE-041210-129]	6273.24	-2.17143	WT.2dpi	WT.uninj	YES	0.991892	mychMT.2dpi	WT.2dpi	YES	0.188929
BMERB1	zgc:114175 [Source:ZFIN;Acc:ZDB-GENE-050913-109]	573.516	-2.17545	WT.2dpi	WT.uninj	YES	1.01745	mychMT.2dpi	WT.2dpi	YES	0.156557
mcf2lb	mcf.2 cell line derived transforming sequence-like b [Source:ZFIN;Acc:ZDB-GENE-081104-416]	1501.46	-2.17733	WT.2dpi	WT.uninj	YES	1.2731	mychMT.2dpi	WT.2dpi	YES	0.159471
egr4	early growth response 4 [Source:ZFIN;Acc:ZDB-GENE-080204-90]	11647.3	-2.19311	WT.2dpi	WT.uninj	YES	1.21332	mychMT.2dpi	WT.2dpi	YES	0.261529
trim13	tripartite motif containing 13 [Source:NCBI gene;Acc:553630]	2705.06	-2.19959	WT.2dpi	WT.uninj	YES	0.970631	mychMT.2dpi	WT.2dpi	YES	-0.0447261
tlr7	toll-like receptor 7 [Source:ZFIN;Acc:ZDB-GENE-040219-11]	1240.88	-2.20492	WT.2dpi	WT.uninj	YES	1.03857	mychMT.2dpi	WT.2dpi	YES	-0.0574402
C9H3orf70	zgc:162707 [Source:NCBI gene;Acc:100002095]	1105.25	-2.21515	WT.2dpi	WT.uninj	YES	1.15668	mychMT.2dpi	WT.2dpi	YES	-0.117036
kcnd1	potassium voltage-gated channel, Shal-related subfamily, member 1 [Source:ZFIN;Acc:ZDB-GENE-081105-40]	1177.86	-2.21918	WT.2dpi	WT.uninj	YES	1.2172	mychMT.2dpi	WT.2dpi	YES	0.496928
ccdc136b	coiled-coil domain containing 136b [Source:ZFIN;Acc:ZDB-GENE-081104-244]	2448.01	-2.22503	WT.2dpi	WT.uninj	YES	1.11506	mychMT.2dpi	WT.2dpi	YES	-0.132613
kbtbd3	kelch repeat and BTB (POZ) domain containing 3 [Source:ZFIN;Acc:ZDB-GENE-131016-5]	782.34	-2.23669	WT.2dpi	WT.uninj	YES	1.34005	mychMT.2dpi	WT.2dpi	YES	0.369707
zgc:122979	zgc:122979 [Source:ZFIN;Acc:ZDB-GENE-051127-45]	2641.7	-2.24326	WT.2dpi	WT.uninj	YES	1.19412	mychMT.2dpi	WT.2dpi	YES	-0.328886
vsnl1a	visinin-like 1a [Source:ZFIN;Acc:ZDB-GENE-041001-211]	6152.08	-2.25028	WT.2dpi	WT.uninj	YES	1.15222	mychMT.2dpi	WT.2dpi	YES	-0.448103
zgc:65851	zgc:65851 [Source:ZFIN;Acc:ZDB-GENE-030131-9669]	1294.71	-2.25268	WT.2dpi	WT.uninj	YES	1.66786	mychMT.2dpi	WT.2dpi	YES	0.310766
elmod1	ELMO/CED-12 domain containing 1 [Source:ZFIN;Acc:ZDB-GENE-070112-262]	5137.47	-2.27021	WT.2dpi	WT.uninj	YES	1.01149	mychMT.2dpi	WT.2dpi	YES	0.469882
fgf12a	fibroblast growth factor 12a [Source:ZFIN;Acc:ZDB-GENE-050221-6]	861.897	-2.27067	WT.2dpi	WT.uninj	YES	1.46936	mychMT.2dpi	WT.2dpi	YES	-0.195794
slc12a5b	solute carrier family 12 member 5b [Source:ZFIN;Acc:ZDB-GENE-080707-1]	7261.54	-2.29678	WT.2dpi	WT.uninj	YES	1.0051	mychMT.2dpi	WT.2dpi	YES	-0.474002
zbtb16b	zinc finger and BTB domain containing 16b [Source:ZFIN;Acc:ZDB-GENE-100923-1]	3258.28	-2.30367	WT.2dpi	WT.uninj	YES	1.07302	mychMT.2dpi	WT.2dpi	YES	0.131495
opn3	opsin 3 [Source:ZFIN;Acc:ZDB-GENE-080227-16]	910.508	-2.3261	WT.2dpi	WT.uninj	YES	0.962926	mychMT.2dpi	WT.2dpi	YES	0.123037
gria3b	glutamate receptor, ionotropic, AMPA 3b [Source:ZFIN;Acc:ZDB-GENE-030616-53]	3440.48	-2.34227	WT.2dpi	WT.uninj	YES	1.27125	mychMT.2dpi	WT.2dpi	YES	0.36087
cacna1aa	calcium channel, voltage-dependent, P/Q type, alpha 1A subunit, a [Source:ZFIN;Acc:ZDB-GENE-040724-26]	3818.09	-2.367	WT.2dpi	WT.uninj	YES	1.35356	mychMT.2dpi	WT.2dpi	YES	0.404553
chrnb5b	cholinergic receptor, nicotinic, beta 5b [Source:ZFIN;Acc:ZDB-GENE-120809-5]	781.54	-2.36772	WT.2dpi	WT.uninj	YES	1.29321	mychMT.2dpi	WT.2dpi	YES	0.394162
si:dkey-205h13.1	si:dkey-205h13.1 [Source:ZFIN;Acc:ZDB-GENE-090313-227]	2809.21	-2.38166	WT.2dpi	WT.uninj	YES	1.08825	mychMT.2dpi	WT.2dpi	YES	0.448689
slitrk6	SLIT and NTRK-like family, member 6 [Source:ZFIN;Acc:ZDB-GENE-030131-2816]	883.969	-2.38366	WT.2dpi	WT.uninj	YES	1.10876	mychMT.2dpi	WT.2dpi	YES	0.376606
sptbn4a	spectrin, beta, non-erythrocytic 4a [Source:ZFIN;Acc:ZDB-GENE-060531-133]	1166.21	-2.38561	WT.2dpi	WT.uninj	YES	1.37131	mychMT.2dpi	WT.2dpi	YES	-0.364089
nrg3b	neuregulin 3b [Source:ZFIN;Acc:ZDB-GENE-130603-38]	1202	-2.3896	WT.2dpi	WT.uninj	YES	1.36028	mychMT.2dpi	WT.2dpi	YES	-0.0824119
rimbp2	RIMS binding protein 2 [Source:ZFIN;Acc:ZDB-GENE-040724-96]	2735.9	-2.41194	WT.2dpi	WT.uninj	YES	1.24325	mychMT.2dpi	WT.2dpi	YES	0.167033
asic2	acid-sensing (proton-gated) ion channel 2 [Source:NCBI gene;Acc:407669]	1205.49	-2.41324	WT.2dpi	WT.uninj	YES	1.25726	mychMT.2dpi	WT.2dpi	YES	0.0378957
grin1a	glutamate receptor, ionotropic, N-methyl D-aspartate 1a [Source:ZFIN;Acc:ZDB-GENE-051202-1]	24902.5	-2.43705	WT.2dpi	WT.uninj	YES	1.21548	mychMT.2dpi	WT.2dpi	YES	-0.203458
gria3a	glutamate receptor, ionotropic, AMPA 3a [Source:ZFIN;Acc:ZDB-GENE-020125-5]	7569.64	-2.45934	WT.2dpi	WT.uninj	YES	1.47393	mychMT.2dpi	WT.2dpi	YES	-0.163552
si:dkey-35i13.1	si:dkey-35i13.1 [Source:ZFIN;Acc:ZDB-GENE-030131-8008]	1052.54	-2.48878	WT.2dpi	WT.uninj	YES	1.5164	mychMT.2dpi	WT.2dpi	YES	-0.202
zgc:153018	zgc:153018 [Source:ZFIN;Acc:ZDB-GENE-060929-752]	7810.17	-2.49001	WT.2dpi	WT.uninj	YES	0.808088	mychMT.2dpi	WT.2dpi	YES	0.259452
nrxn1b	neurexin 1b [Source:NCBI gene;Acc:555686]	834.568	-2.49967	WT.2dpi	WT.uninj	YES	1.21071	mychMT.2dpi	WT.2dpi	YES	0.463131
myrip	Danio rerio myosin VIIA and Rab interacting protein (myrip), mRNA. [Source:RefSeq mRNA;Acc:NM_001353925]	2284.13	-2.53443	WT.2dpi	WT.uninj	YES	1.60743	mychMT.2dpi	WT.2dpi	YES	0.325793
SBK1	si:ch211-183d21.3 [Source:ZFIN;Acc:ZDB-GENE-091118-114]	1047.64	-2.54752	WT.2dpi	WT.uninj	YES	1.24712	mychMT.2dpi	WT.2dpi	YES	0.466128
thraa	thyroid hormone receptor alpha a [Source:NCBI gene;Acc:30670]	1354.73	-2.56241	WT.2dpi	WT.uninj	YES	0.872958	mychMT.2dpi	WT.2dpi	YES	0.369107
kcnn1a	potassium intermediate/small conductance calcium-activated channel, subfamily N, member 1a [Source:ZFIN;Acc:ZDB-GENE-070912-703]	1579.2	-2.60058	WT.2dpi	WT.uninj	YES	1.693	mychMT.2dpi	WT.2dpi	YES	0.477249
flrt1b	fibronectin leucine rich transmembrane protein 1b [Source:ZFIN;Acc:ZDB-GENE-080327-6]	1280.16	-2.66011	WT.2dpi	WT.uninj	YES	1.32297	mychMT.2dpi	WT.2dpi	YES	-0.0258366
rai1	retinoic acid induced 1 [Source:ZFIN;Acc:ZDB-GENE-101203-2]	1768.99	-2.71096	WT.2dpi	WT.uninj	YES	1.77272	mychMT.2dpi	WT.2dpi	YES	0.0116221
csmd2	CUB and Sushi multiple domains 2 [Source:ZFIN;Acc:ZDB-GENE-030616-39]	845.729	-2.72757	WT.2dpi	WT.uninj	YES	1.5199	mychMT.2dpi	WT.2dpi	YES	0.44667
gabrb1	gamma-aminobutyric acid type A receptor beta1 subunit [Source:ZFIN;Acc:ZDB-GENE-090313-230]	923.124	-2.75099	WT.2dpi	WT.uninj	YES	1.52207	mychMT.2dpi	WT.2dpi	YES	-0.240691
